# Supplementary material for: The super-healing MRL strain promotes muscle growth in muscular dystrophy through a regenerative extracellular matrix
Source: JCI Insight. 2024 Jan 4;9(3):e173246. doi: 10.1172/jci.insight.173246 (PMC11143963; doi:10.1172/jci.insight.173246)
Supplement: Supplemental data set 1 [file jciinsight-9-173246-s064.xlsx]

## Sheet: Sheet 1 - mrl.d2.sgcg.soma.resu
	AptName	MRL_1076m	MRL_12809m	MRL_8552f	MRL_8553f	MRL_8555f	MRL_8633m	D2_2f	D2_5m	D2_7m	D2_11967f	D2_11969f	D2_8m	AveExpr	logFC	P.Value	adj.P.Val	t	B	SeqId	Target	TargetFullName	EntrezGeneSymbol	UniProt
5358	seq.4915.64	52613.6	182.5	185.5	225.6	220.6	213.1	103395	175.2	224.8	88097.2	217.9	39760	4.23641	5.4871	0.0522223	0.110866	2.14633	-4.37542	4915-64	Hemoglobin	Hemoglobin	Hba1|Hbb	P69905|P68871
5162	seq.4149.8	10418.1	11562.9	4560.7	6259	1232.3	4156.4	81092.9	3437.2	12123.8	140014	22181.7	22928.9	7.24009	3.85234	8.8027e-05	0.00916508	5.68937	1.73655	4149-8	PDGF-BB	Platelet-derived growth factor subunit B	Pdgfb	P01127
2984	seq.21120.3	474.2	384.9	1034.2	591.3	3673.9	367.3	6090.7	396.9	621.6	59581.9	17284.4	444.3	4.30329	3.3427	0.000722208	0.0262483	4.45453	-0.28694	21120-3	MIMIT	Mimitin, mitochondrial	Ndufaf2	Q8N183
30	seq.10053.5	14126.8	10315.6	1848.6	1303.4	1129.2	3508.6	11992.5	3163.8	5961.6	13708	15722.7	6340.5	6.13461	2.83327	5.55839e-06	0.00250801	7.53921	4.35439	10053-5	ILK1	Integrin-linked protein kinase	Ilk	Q13418
6911	seq.9090.9	22763.4	23474.9	5024.5	2208.3	1472.3	4171.9	21611.3	4519.5	6445.6	18372.8	37880.6	8284.8	6.82321	2.79862	0.000313438	0.0160822	4.92995	0.521863	9090-9	SYTL4:C2 1	Synaptotagmin-like protein 4:Ca2+-dependent membrane-targeting module 1	Sytl4	Q96C24
5292	seq.4562.1	20414.5	16769	12570.8	14696.2	4618.4	7496.3	107362	8228.6	21081.2	155557	34367	40642.7	8.15915	2.70163	0.000409823	0.0191695	4.7754	0.254406	4562-1	NXPH1	Neurexophilin-1	Nxph1	P58417
6479	seq.8048.9	1510.4	1451.3	1285.6	1158.8	1252.1	1653.1	8798.1	22994.1	36431.7	20161.9	7489	35012.2	6.07574	2.69952	6.73185e-07	0.000852252	9.18974	6.25449	8048-9	FTMT	Ferritin, mitochondrial	Ftmt	Q8N4E7
566	seq.11615.16	18227.6	12903.7	3099.8	2231.9	1437.9	3055.7	18533	3607.1	6318.2	13661.2	28530.6	8920.2	6.5187	2.69072	0.000152883	0.0119985	5.35335	1.22054	11615-16	DAPP1	Dual adapter for phosphotyrosine and 3-phosphotyrosine and 3-phosphoinositide	Dapp1	Q9UN19
798	seq.12558.3	69615.7	58543.5	14667.8	8679.5	6399.6	13096.9	73591.1	13688.9	25580.5	78758.9	101126	33212.7	8.58116	2.6897	0.00018471	0.0127438	5.24039	1.02871	12558-3	UBS3B	Ubiquitin-associated and SH3 domain-containing protein B	Ubash3b	Q8TF42
5591	seq.5488.74	27748.4	23324.2	6798	3786.6	2661.7	4266.7	33800.7	5518.2	10363.2	28290.8	50425.5	12728.6	7.29405	2.6758	0.000273266	0.0154905	5.00973	0.653785	5488-74	SRCN1	Proto-oncogene tyrosine-protein kinase Src isoform 2	Src	P12931
2695	seq.19774.8	109894	8322.5	8465.8	7445.1	6772.1	5668.8	150444	7249.4	11200.7	116597	12208	46807.3	7.96763	2.58936	0.0236091	0.0890657	2.57826	-3.64191	19774-8	HBG2	Hemoglobin subunit gamma-2	Hbg2	P69892
6653	seq.8458.16	2317.3	934.9	475.5	492.9	441.3	806.7	4864.1	733.2	1685.5	4647.3	2492.9	40071.6	4.49334	2.5609	0.012475	0.0772511	2.91804	-3.06601	8458-16	a-Synuclein	Alpha-synuclein	Snca	P37840
4915	seq.3365.7	8221.6	7342.9	6923.7	6728.8	5080.9	6680.1	70934.8	7508.9	15835.4	85885.6	18587.3	27435.9	7.49476	2.54068	8.92515e-05	0.00916508	5.68084	1.73647	3365-7	Dkk-4	Dickkopf-related protein 4	Dkk4	Q9UBT3
4943	seq.3416.2	13667.1	13343.9	2611.7	1624.5	1567.4	9161.8	10914.2	3472.6	5255.7	13333.3	21619.8	6327.9	6.40381	2.49204	4.5808e-06	0.00231972	7.68096	4.52964	3416-2	BTK	Tyrosine-protein kinase BTK	Btk	Q06187
3428	seq.22068.5	208370	9413	17252.4	20558.5	11471.9	11050	372952	4892.1	19330.8	303036	13475.8	167625	8.8182	2.47772	0.105871	0.164357	1.74366	-5.05188	22068-5	2A5D	Serine/threonine-protein phosphatase 2A 56 kDa regulatory subunit delta isoform	Ppp2r5d	Q14738
2512	seq.19202.10	67128.6	63073.6	17421.2	9470.7	8494.7	16257	81560	20762	31066.7	70599.5	98647.1	36374.8	8.75755	2.41455	0.000183285	0.0127438	5.24499	1.03576	19202-10	BTK	Tyrosine-protein kinase BTK	Btk	Q06187
3397	seq.21991.79	20285.7	16941	3980.9	3434.6	2929.9	5174	20298.1	11391	8871.8	23634.4	34053.9	11129.6	7.09879	2.41069	5.92166e-05	0.00763064	5.93685	2.13115	21991-79	NEB2	Neurabin-2	Ppp1r9b	Q96SB3
6263	seq.7660.21	72242.1	64874	10710.1	5900.5	6158.8	23370.6	45814.4	10753.2	18117.4	45277.8	74774.2	23797.7	8.30838	2.40057	0.000113756	0.0100475	5.53209	1.50318	7660-21	Tropomyosin 4	Tropomyosin alpha-4 chain	Tpm4	P67936
1411	seq.13993.20	9322.2	7347.3	2318.9	2388.7	1584.8	2109.3	14578.9	2126.7	4384	13727.3	16924.4	7181.9	6.08625	2.40027	0.000110974	0.0100299	5.54719	1.53169	13993-20	E41L1	Band 4.1-like protein 1	Epb41l1	Q9H4G0
4966	seq.3453.87	27600.7	27275.2	6636.9	3897.1	2309.9	6447.6	25528.5	4922.7	8319.9	22018.8	42364.8	10322.7	7.19525	2.39914	0.000413905	0.0191695	4.76972	0.257364	3453-87	LYN	Tyrosine-protein kinase Lyn	Lyn	P07948
573	seq.11634.32	70473	50094.7	15228.5	9432.8	8607.9	17505.8	76044.6	16118.3	30263.8	81410.5	73360.2	41678.8	8.68542	2.37624	5.55416e-05	0.00762963	5.97735	2.19006	11634-32	RGS10	Regulator of G-protein signaling 10	Rgs10	O43665
4349	seq.25081.6	6474.7	4884.9	1084.8	803.5	649.9	1257.4	5014.9	1079.1	2195.3	5030.7	7668.7	2586.6	4.97026	2.35679	0.000280757	0.0155389	4.99396	0.631157	25081-6	F16B1	Protein FAM160B1	Fam160b1	Q5W0V3
804	seq.12569.25	51453.7	16667	11448.7	6610.9	10127.9	8171.7	87293.7	5050.8	33988.5	61427.2	49167.6	54103.8	8.20666	2.35443	0.00245209	0.0496843	3.78403	-1.47642	12569-25	TCP-1-epsilon	T-complex protein 1 subunit epsilon	Cct5	P48643
1819	seq.15678.71	17267.4	14139.7	14716.6	13418.3	11750.5	13147.9	129181	14592	29047.1	143078	36094.2	50342.2	8.45756	2.29366	0.000166161	0.012254	5.30347	1.1283	15678-71	2	Dickkopf-related protein 2	Dkk2	Q9UBU2
4923	seq.3381.24	3594	4020.9	892.9	565.2	401.8	780.6	3232.9	654.5	1118.7	2657.4	6453	1254.1	4.31705	2.26061	0.00144213	0.0388455	4.07205	-0.976239	3381-24	LYNB	Tyrosine-protein kinase Lyn, isoform B	Lyn	P07948
2758	seq.20167.6	8258.2	7477.5	1210.6	972	738.9	4699.8	5323.8	1226.9	2711	4948.5	9087	3642.1	5.36817	2.25472	2.75019e-05	0.00497392	6.43154	2.86134	20167-6	RAB8B	Ras-related protein Rab-8B	Rab8b	Q92930
847	seq.12641.3	9053.3	5558.8	2310.4	2104.6	1348.7	1846.1	12276.8	1811.1	5007.8	11109	13425.8	8295.3	5.93819	2.24783	0.000475409	0.0208685	4.69061	0.132472	12641-3	I5P2	Type II inositol 1,4,5-trisphosphate 5-phosphatase	Inpp5b	P32019
4657	seq.2811.27	86758.5	61749.2	48075.2	47394.5	17604	31812.8	319746	34994.4	70402.6	280862	117542	142213	9.94614	2.23876	0.00028078	0.0155389	4.99391	0.540334	2811-27	Angiopoietin-1	Angiopoietin-1	Angpt1	Q15389
6025	seq.6609.22	4606.9	2558.9	1731.4	2676.2	5235.3	3498.8	13868.4	22266.7	31933.2	24208.9	19815.2	19114.1	6.77761	2.22738	0.000177016	0.0126851	5.26571	1.08366	6609-22	CN37	2',3'-cyclic-nucleotide 3'-phosphodiesterase	Cnp	P09543
3187	seq.21540.73	112633	71783.7	28346.7	15580.4	15732.9	28612.8	118010	31447.8	45205.9	111746	126648	50468.7	9.35979	2.16721	9.02315e-05	0.00916508	5.6741	1.70859	21540-73	BIN2	Bridging integrator 2	Bin2	Q9UBW5
2657	seq.19578.19	90420.6	65490.7	21614.9	13353.4	12758	24595.9	87029.4	21985.5	39682.1	96343	103784	53016.6	9.09667	2.15818	0.000118107	0.010312	5.50924	1.45575	19578-19	DOK2	Docking protein 2	Dok2	O60496
2304	seq.18318.98	37917.2	22683.8	7783.4	8574.3	5431.9	9238.9	42131.3	8136	22311.2	54577.2	36243.6	32742.9	7.93962	2.15744	0.0001609	0.012101	5.32271	1.1719	18318-98	SH3G3	Endophilin-A3	Sh3gl3	Q99963
2962	seq.20999.12	25882	3557.2	2982	6763.7	3610.1	5023.4	35124.3	5627.6	37989.2	40296	10819	33837.5	7.22472	2.1458	0.00718326	0.0679674	3.21054	-2.48977	20999-12	RL5	60S ribosomal protein L5	Rpl5	P46777
5379	seq.4968.50	3159.3	1057.8	1600.8	1385.9	1163.2	2556.3	12013.9	6360	8574.6	14839.8	3275.6	11764.7	5.65951	2.14102	0.000303397	0.0160822	4.94884	0.564041	4968-50	CAPG	Macrophage-capping protein	Capg	P40121
818	seq.12591.27	4992.6	4610.1	1216.5	1005.8	833.9	1363.9	5442	1456.2	2491.9	5397.8	7328.9	3003.6	5.09458	2.12291	0.000159561	0.012101	5.32772	1.17858	12591-27	Oligophrenin-1	Oligophrenin-1	Ophn1	O60890
2752	seq.20139.57	14110.5	8418.1	3012.2	3455.8	1941.1	3317.5	15228.5	3008.3	7972.1	21113.9	13402	12784.1	6.51892	2.12241	0.000282302	0.0155389	4.99076	0.636442	20139-57	SH3G2	Endophilin-A1	Sh3gl2	Q99962
1120	seq.13242.134	15677.3	13840.6	3586.4	2272.4	2172.9	5026.7	12185.6	3488	5939.6	15478.4	19817.5	7756.5	6.53068	2.10516	0.000102544	0.00973659	5.59548	1.60857	13242-134	SHAN3	SH3 and multiple ankyrin repeat domains protein 3	Shank3	Q9BYB0
3826	seq.23342.4	441.7	344.4	422.1	382.9	463.8	396.4	10633.4	466.8	1364.2	1102	1352.1	1856.8	3.4488	2.09749	0.00449984	0.0608317	3.45897	-2.10987	23342-4	ARRD5	Arrestin domain-containing protein 5	Arrdc5	A6NEK1
1077	seq.13078.3	7346.5	4983.7	5246.2	5160.3	3862.1	5123.6	35754.6	3978	13508.8	60160.3	8737.4	9168.4	6.86136	2.08096	0.00128831	0.0365149	4.13383	-0.833196	13078-3	CETN2	Centrin-2	Cetn2	P41208
5528	seq.5275.28	25871.5	27694.3	6448.2	4197	4027.7	5765.8	29460.3	4748.8	8254.4	22993.7	32548.2	10933.3	7.24052	2.08087	0.00055428	0.0222768	4.60349	-0.0189491	5275-28	VAV	Proto-oncogene vav	Vav1	P15498
195	seq.10722.13	10464.2	7497.8	3858.9	2769.4	2252.5	2941.1	14456.2	3466.1	4337.2	15376.5	20569.5	6157.6	6.33879	2.05462	9.80477e-05	0.00954834	5.62298	1.65159	10722-13	KSYK:Protein Kinase	Tyrosine-protein kinase SYK:Protein kinase domain	Syk	P43405
5512	seq.5248.68	46740	41385.2	5637.1	4198.6	9524.8	10942.8	18242.5	4602.6	16009.9	37105.4	65803.4	17119.5	7.73864	2.04495	0.00678995	0.067597	3.2404	-2.44036	5248-68	Cyclophilin F	Peptidyl-prolyl cis-trans isomerase F, mitochondrial	Ppif	P30405
4437	seq.25278.41	25573.9	14472.3	3704.3	2147.4	2774	4052	9972.3	4152.6	8229.8	13664.8	30938	8949.5	6.68725	2.04453	0.00269136	0.0513516	3.73392	-1.53911	25278-41	RHG06	Rho GTPase-activating protein 6	Arhgap6	O43182
2485	seq.19154.41	10423.7	15027.9	9766.7	9235.8	2752	1972.7	53559.7	3972.4	7685.2	43373.2	18101.8	12174.8	7.08827	2.03489	0.00714418	0.0679674	3.21343	-2.4868	19154-41	Protease nexin I	Glia-derived nexin	Serpine2	P07093
4426	seq.25265.8	9163.2	8596.4	2090.7	1378.2	1241.1	1735.2	7776.1	1899.8	2538.4	6384.3	12689.6	3140.2	5.59075	2.03196	0.00153231	0.0402748	4.03892	-1.00019	25265-8	FNBP1	Formin-binding protein 1	Fnbp1	Q96RU3
3181	seq.21529.6	17831.2	17176.2	5140.8	3501.5	3169.3	6946.4	19821.4	4595	8180	19243	27392.5	9051.7	6.96538	2.03025	5.62479e-05	0.00762963	5.96935	2.181	21529-6	UBS3A	Ubiquitin-associated and SH3 domain-containing protein A	Ubash3a	P57075
5307	seq.4706.17	15028.9	13865.3	6304.3	3765.4	1869	26477.3	19605.1	3963.8	7083.3	17887.2	22337.7	11721.7	7.0111	2.02226	0.000436425	0.0196964	4.73941	0.216401	4706-17	41	Protein 4.1	Epb41	P11171
7163	seq.9738.7	34493.9	28624.8	9607.7	7213.9	4993.1	9140.2	38451.7	8965.9	15140.1	37197.4	42896.2	19754.8	7.81683	2.02196	0.000186224	0.0127438	5.23554	1.03264	9738-7	FAF2	FAS-associated factor 2	Faf2	Q96CS3
3951	seq.23597.11	44698.4	16026	10264	11469	8581.6	11544.4	52930.3	13978.8	45792.4	75169.2	43835.1	53202.8	8.36627	2.02053	0.00030949	0.0160822	4.9373	0.536565	23597-11	AGFG2	Arf-GAP domain and FG repeat-containing protein 2	Agfg2	O95081
5186	seq.4220.39	914.9	617.4	239.3	213.4	166.8	188.6	1005.4	205	542	1066.7	1364.3	717.6	2.64597	2.01653	0.000781172	0.0274712	4.41065	-0.423644	4220-39	FER	Tyrosine-protein kinase Fer	Fer	P16591
894	seq.12699.28	58439.9	17082.6	16265.3	10330.4	13149.7	13524.5	102847	8518.4	36241.2	74285.9	48498	62678.2	8.54192	2.01513	0.00222406	0.0470584	3.83668	-1.39032	12699-28	TCP-1-theta	T-complex protein 1 subunit theta	Cct8	P50990
1545	seq.14246.50	3195.8	2257.8	637.1	512.9	487.6	932	2253.5	921.8	1351.6	3168.1	3731.6	1624.5	4.23276	2.01352	8.19534e-05	0.00889312	5.73361	1.80906	14246-50	DOK2	Docking protein 2	Dok2	O60496
7178	seq.9758.17	61328.6	16484	10497.3	15996.2	11300	11393.1	91539.7	10415.1	63836.2	89659.9	37759.8	55692.8	8.56105	2.00825	0.00437455	0.0604166	3.47401	-2.04187	9758-17	RS4X	40S ribosomal protein S4, X isoform	Rps4x	P62701
3989	seq.23659.2	18675.2	9633.1	2782.2	1905.2	1287.1	4385.2	8900.9	2068.9	12339.6	12276.2	9832.4	16360.2	6.34205	1.97438	0.00352377	0.0554674	3.58944	-1.79985	23659-2	BZW2	Basic leucine zipper and W2 domain-containing protein 2	Bzw2	Q9Y6E2
757	seq.12499.108	65605.5	39972.6	16307.9	17765.5	9924.8	17551.5	78579.6	14792.3	38656.6	90505.9	62453.3	57532.2	8.80662	1.9643	0.000350404	0.017172	4.86547	0.404615	12499-108	SH3G2	Endophilin-A1	Sh3gl2	Q99962
4128	seq.24432.3	19849.8	8264.9	3148.3	3033.1	3048.8	3730.3	14843.8	3553.3	11634.8	19610	15431.6	13511.4	6.69285	1.96052	0.000604373	0.0234472	4.55462	-0.0954582	24432-3	GRAP1	GRIP1-associated protein 1	Gripap1	Q4V328
5207	seq.4282.3	15446.3	10371.4	6235.3	5226.4	3210	4272.7	34510.4	3978.5	11049.6	28673.1	15177.6	20729.1	7.064	1.94705	0.000863178	0.0287334	4.35502	-0.442695	4282-3	RAN	GTP-binding nuclear protein Ran	Ran	P62826
2211	seq.18183.3	40984.3	37910	7829.3	5611.4	3813	9606.1	21017.4	6771.5	15077.6	28626	42370	19598	7.6493	1.93491	0.00227239	0.0475951	3.82508	-1.3811	18183-3	ARH	Low density lipoprotein receptor adapter protein 1	Ldlrap1	Q5SW96
5124	seq.3887.90	52620.2	21201.8	13025.4	12659.3	10218.4	12326.7	71527.4	13287.3	39054.3	76378.6	43239.9	55057.4	8.50427	1.92557	0.0005327	0.0218955	4.62597	0.00582069	3887-90	IMB1	Importin subunit beta-1	Kpnb1	Q14974
5008	seq.3535.84	2651.5	2318.4	2285.2	2172	2063.4	1798.2	15566.6	2299.4	3611.1	18141.3	5052.3	5761.3	5.65144	1.91885	7.63428e-05	0.00865523	5.77765	1.89048	3535-84	1	Dickkopf-related protein 1	Dkk1	O94907
4432	seq.25273.80	39098	23989.7	8428.5	5967.7	8285.9	10067.6	36093.7	10379	15214.7	37256.3	43952.6	24441.5	7.88391	1.91081	0.000197384	0.0129252	5.201	0.977417	25273-80	Caldesmon	Caldesmon	Cald1	Q05682
586	seq.11659.31	34174.1	28647.9	10225.7	6760.1	3679.6	9262.2	36879	6011.9	12401.6	29521.8	31517.1	14759.3	7.60345	1.89664	0.000682563	0.0252915	4.48618	-0.218466	11659-31	EPN4	Clathrin interactor 1	Clint1	Q14677
2611	seq.19371.18	37036	24554.1	10248.1	7689.5	6217.6	8654.3	37259	8640.9	18696.8	41888.5	42442.7	23255.7	7.89193	1.8921	0.000375979	0.0180756	4.82488	0.35524	19371-18	MARE1	Microtubule-associated protein RP/EB family member 1	Mapre1	Q15691
4445	seq.25286.33	32852.8	22180.1	7868.9	6509.3	4626	7080.7	26935.5	7045.4	12606.7	32757.5	36266.8	16018	7.54962	1.88796	0.000536145	0.0218955	4.62232	0.0152325	25286-33	RBG1L	Rab GTPase-activating protein 1-like	Rabgap1l	Q5R372
610	seq.11816.84	31637.7	27686.4	6146.9	3749	4459.1	14006	21149.8	12142.2	8884.1	25976	25031	17595.2	7.48643	1.88479	7.46212e-05	0.00858822	5.79186	1.91206	11816-84	JAK2	Tyrosine-protein kinase JAK2	Jak2	O60674
7270	seq.9906.21	13868.7	2669.6	2726.5	2519.3	2336.6	2759.9	34443.2	2946	2767.6	20240.5	2886.1	4183.4	5.97345	1.87953	0.0144056	0.0796581	2.84168	-3.13771	9906-21	TICN3	Testican-3	Spock3	Q9BQ16
74	seq.10418.36	15686.2	14696.7	4619.7	3762	3329.4	5653.3	19099.8	4191.7	7114.3	20082.9	19688.3	8551	6.83448	1.87761	4.62595e-05	0.00667828	6.09376	2.36637	10418-36	STX12	Syntaxin-12	Stx12	Q86Y82
999	seq.12853.112	6186.8	3638.7	1252.4	1219.1	2385.2	1389.8	7559.4	1569.9	3788.3	8903.8	6905.1	5227.8	5.4656	1.87111	0.00148928	0.0394688	4.05447	-0.973633	12853-112	TMOD2	Tropomodulin-2	Tmod2	Q9NZR1
6860	seq.9004.24	3687.8	875.1	572.1	996.2	882.6	985.8	5671.6	1125.5	5230.9	6097.4	1879	3516.9	4.66761	1.8589	0.00446842	0.0608317	3.4627	-2.06801	9004-24	CR001	Low-density lipoprotein receptor class A domain-containing protein 4	Ldlrad4	O15165
6367	seq.7875.86	116637	106394	32911.1	19300.8	16968.9	71461.7	97455.3	31441.7	47782.1	105519	130314	55774.6	9.56631	1.84446	2.73201e-05	0.00497392	6.43591	2.8664	7875-86	PLEK	Pleckstrin	Plek	P08567
580	seq.11649.3	55792.6	36102.9	14958.5	12252.7	9394.7	14108.4	56744.7	12277.9	27620.1	65394.9	56208.8	36995.4	8.48024	1.84272	0.000389274	0.018597	4.80491	0.311477	11649-3	SMAP1	Stromal membrane-associated protein 1	Smap1	Q8IYB5
3488	seq.22367.17	1535.2	1230.6	1490.2	1469.3	1049.5	1090.2	8939.3	1284.4	2880.1	13546.4	2359.9	1876.5	4.84456	1.84269	0.000940733	0.0306687	4.30724	-0.534176	22367-17	CK049	UPF0705 protein C11orf49	C11orf49	Q9H6J7
1909	seq.16805.5	146828	100389	47092.7	32658.5	41762.3	53393.4	223075	65453.3	128110	203907	166543	146598	10.2977	1.83748	1.69314e-05	0.00414875	6.75611	3.31432	16805-5	PDE5A	cGMP-specific 3',5'-cyclic phosphodiesterase	Pde5a	O76074
4579	seq.2644.11	101721	94143.6	19191.5	10522.2	9342.5	29090.1	28705.1	17818.1	33542.1	60564	137351	33231.6	8.83713	1.82835	0.0155833	0.0810409	2.79993	-3.25368	2644-11	PKC-A	Protein kinase C alpha type	Prkca	P17252
5519	seq.5256.86	12085.6	8586.2	5994.8	3666.8	4847.1	4193.1	15687.3	6980.4	19028	32214.8	24892.5	17417.9	7.10244	1.8217	0.000484501	0.0210301	4.67983	0.11739	5256-86	PDE5A	cGMP-specific 3',5'-cyclic phosphodiesterase	Pde5a	O76074
2446	seq.18950.13	15863.3	11042	4620	4065.9	2907.7	4377.1	16909.5	4148.7	10313.9	19655.2	19052.3	12755.3	6.83407	1.82132	0.000336704	0.0168264	4.8885	0.469897	18950-13	RAC2	Ras-related C3 botulinum toxin substrate 2	Rac2	P15153
463	seq.11378.37	2568.7	1507.7	870	717.1	658.6	965.1	2835.5	1089.6	1729	4329.3	3665.6	2126.3	4.42102	1.80515	2.82853e-05	0.00499663	6.41303	2.83625	11378-37	KSYK:SH2, 1 and 2	Tyrosine-protein kinase SYK:Src Homology domain	Syk	P43405
2613	seq.19373.3	10992.4	10068.2	4421.8	4885.7	2794.4	3835.8	17670.6	3951.4	8032.7	22989.7	15848	10022.6	6.71213	1.78849	0.000201316	0.0130701	5.18932	0.964508	19373-3	MLRM	Myosin regulatory light chain 12A	Myl12a	P19105
7262	seq.9894.13	31313.5	27189.5	9032.6	7173.5	4065.8	7142.4	29549.5	5976.5	11935.4	22554.5	44000.3	16659.5	7.54999	1.78687	0.00321932	0.0539822	3.63779	-1.71442	9894-13	MYO6	Unconventional myosin-VI	Myo6	Q9UM54
3388	seq.21971.47	7477.4	3934	1936	1592	1326.4	2732.9	5271.9	2236.8	5000.6	9361.9	8425.1	6016.3	5.67237	1.76845	0.00019133	0.0127568	5.21947	1.00868	21971-47	FLI1	Friend leukemia integration 1 transcription factor	Fli1	Q01543
3808	seq.23320.11	23081.5	20417.9	8125.6	5637.7	2616.2	5279.8	19493.1	4224.2	6349.8	20989.5	31032.8	8461.3	7.04821	1.76675	0.00351862	0.0554674	3.59022	-1.79407	23320-11	MB12B	Multivesicular body subunit 12B	Mvb12b	Q9H7P6
2174	seq.17821.20	13058.7	8856.8	3044.4	2766.5	2059.1	2679.5	10307.5	2417.4	5452.3	11607.2	14820.1	6819.1	6.2174	1.76368	0.00150503	0.0396951	4.04873	-0.973754	17821-20	NMT2	Glycylpeptide N-tetradecanoyltransferase 2	Nmt2	O60551
3319	seq.21817.5	22442.6	21417.9	8758.1	9944	6020.6	8104.6	36142.9	8299.9	19461.6	45590.7	32127.5	23241.5	7.7885	1.76006	0.000210862	0.0133403	5.16192	0.915049	21817-5	MYL9	Myosin, light chain 9, regulatory	Myl9	P24844
7203	seq.9802.27	10996.9	10346.1	10055	9479.6	2693.8	5272.5	35320.8	2315.1	10724.3	41957.3	16014.5	18785	7.13058	1.74095	0.0105724	0.074633	3.00576	-2.84889	9802-27	PLPL2	Patatin-like phospholipase domain-containing protein 2	Pnpla2	Q96AD5
7206	seq.9815.5	3771.3	1914.3	1180.5	917.3	1092.5	1260.7	4384.9	1357.8	3231.6	5547.5	4534.9	3639.5	4.92907	1.72437	0.000149576	0.0119598	5.36648	1.2377	9815-5	RHG01:CRAL-TRIO	Rho GTPase-activating protein 1:Cellular retinaldehyde-TRIO domain	Arhgap1	Q07960
1616	seq.15299.102	16928.8	14884.2	6676.7	4519	4833.7	6495.5	23437.4	5858.1	10175.5	25011.8	23664.4	13249.4	7.182	1.72418	8.36956e-05	0.00895425	5.72057	1.80315	15299-102	MESD2	LDLR chaperone MESD	Mesd	Q14696
3116	seq.21378.7	9292.8	4862.4	2161.1	3198.4	2639.7	3166.6	15079.3	1611.7	5157.8	13154.8	8517.2	8191.8	6.09144	1.72027	0.00106824	0.0331198	4.23691	-0.642398	21378-7	PNPT1	Polyribonucleotide nucleotidyltransferase 1, mitochondrial	Pnpt1	Q8TCS8
5271	seq.4499.21	3988.3	1991.5	1596.2	1654.8	1730.6	1306.2	8757.1	1333.5	3301.3	13600.5	3584.2	4951.6	5.30734	1.71307	0.0016464	0.0413469	3.99977	-1.06997	4499-21	PDGF-AA	Platelet-derived growth factor subunit A	Pdgfa	P04085
4443	seq.25284.47	2856.9	1619.3	885.5	849.7	730.3	981.4	3676.1	1294.9	3134	4408.8	3066.8	4044.8	4.66081	1.70632	0.000136526	0.0111511	5.42145	1.32008	25284-47	UBA6	Ubiquitin-like modifier-activating enzyme 6	Uba6	A0AVT1
2232	seq.18207.6	27390.9	7606.7	7548.5	10097.4	5063.2	6628.9	42584.3	6453.6	23016.1	42870.5	18339.4	38007.7	7.62096	1.7063	0.00500856	0.0628191	3.40197	-2.13789	18207-6	CHM1B	Charged multivesicular body protein 1b	Chmp1b	Q7LBR1
1688	seq.15433.4	1802.5	1361	682.1	562.1	410.7	1092.8	1636.9	573.8	1136	2000.9	4087.9	1396.1	3.94207	1.69602	0.000535115	0.0218955	4.62341	-0.0269432	15433-4	p60-Src	Proto-oncogene tyrosine-protein kinase Src	Src	P12931
873	seq.12676.1	7281	5152.3	1843.9	1769.1	1798.1	1919	7419.4	1970.3	4727	8706.6	7941.6	5553.8	5.69611	1.69237	0.000643062	0.024442	4.51967	-0.159013	12676-1	PACN1	Protein kinase C and casein kinase substrate in neurons protein 1	Pacsin1	Q9BY11
3816	seq.23329.52	10374.7	9159.6	2998.2	2420.1	1831.4	2619.5	9124.2	2300.2	5683.6	9559.8	13228.6	34884.9	6.30267	1.68713	0.02444	0.0895885	2.55971	-3.63237	23329-52	RAB4B	Ras-related protein Rab-4B	Rab4b	P61018
2753	seq.20141.42	8490.3	3767.5	2848.7	2929.5	1586.5	2948.8	11710.7	2304	6899.4	14817	6553.9	10976.5	6.06831	1.68578	0.00161148	0.0413469	4.01145	-1.04063	20141-42	TCEA2	Transcription elongation factor A protein 2	Tcea2	Q15560
5199	seq.4258.15	35395.1	27031.6	14660.3	12810.2	8427.6	10687.5	56878.1	11309.8	32325.8	52086.6	46402.7	35689.2	8.30182	1.68524	0.000613469	0.0236544	4.5462	-0.12584	4258-15	PA2G4	Proliferation-associated protein 2G4	Pa2g4	Q9UQ80
3137	seq.21430.4	6741.8	6097.1	2034.7	2073	1161.3	4698.6	7176.7	2226.1	4819	7029.2	8289.9	5568.1	5.78582	1.68479	7.28998e-05	0.00851918	5.80641	1.93382	21430-4	cPLA2-alpha	Cytosolic phospholipase A2 alpha	Pla2g4a	P47712
3141	seq.21437.77	7547.2	6416.4	2387.2	1791.9	1699.8	1421.8	7418.5	2104.9	4438.5	6766.6	12394.4	5711.6	5.74352	1.68457	0.0059451	0.0651644	3.31089	-2.30166	21437-77	MGMT	Methylated-DNA--protein-cysteine methyltransferase	Mgmt	P16455
2154	seq.17794.6	45031.3	20736.8	12325.5	11969.8	7473.1	11551.5	69165	7074.3	28580.6	44752	29854.4	50524.7	8.18761	1.68149	0.00600109	0.0654007	3.30592	-2.32529	17794-6	Phosphomannomutase 2	Phosphomannomutase 2	Pmm2	O15305
3155	seq.21478.20	6549.3	2395.6	1712.4	2329.1	1315	1917	8961.8	1918.3	6274.6	9949.7	5051.4	8901.3	5.64965	1.67966	0.00197061	0.0446828	3.90214	-1.24262	21478-20	SMAD5	SMAD5	Smad5	Q99717
2661	seq.19586.89	22352.7	16080.8	5509.1	4216.5	2937	6086.4	17678.3	4486.6	9234.6	14657.9	22544.2	13145.6	6.97691	1.67069	0.00131868	0.0370989	4.12105	-0.843024	19586-89	RAB3C	Ras-related protein Rab-3C	Rab3c	Q96E17
3884	seq.23416.47	63077.4	23143.5	19208.7	24184.7	16292.3	20867.6	117216	19348	55028.4	123919	41742.2	79350.8	9.02416	1.66964	0.00266327	0.0513516	3.73956	-1.59205	23416-47	Sorting nexin-15	Sorting nexin-15	Snx15	Q9NRS6
4411	seq.25249.33	1817.7	716.3	395.2	416.8	407	595.3	1502.4	390.4	825.9	2577.2	1446.9	1096.8	3.47213	1.66743	0.000209915	0.0133403	5.16458	0.879186	25249-33	ODPAT	Pyruvate dehydrogenase E1 component subunit alpha, testis-specific form, mitochondrial	Pdha2	P29803
2168	seq.17814.8	37645.8	9762.9	9502.5	8223.1	7907.6	9482.9	34228.5	8119.2	47102.5	62875.6	22976.2	52484.9	7.9882	1.66	0.0117543	0.0758895	2.94959	-2.95609	17814-8	BPNT1	3'(2'),5'-bisphosphate nucleotidase 1	Bpnt1	O95861
3852	seq.23378.29	7149.7	1367	1613.2	2443.9	1119.3	2051.1	7714.9	1473	5203.4	11185.3	4218.6	8669.8	5.49713	1.65803	0.0111666	0.0752663	2.97678	-2.90978	23378-29	CGBP1	CGG triplet repeat-binding protein 1	Cggbp1	Q9UFW8
1870	seq.16594.44	8713.2	5281.5	2449.2	2292.9	2687.5	4686	8279.2	3819.7	12331	22155.5	6657.5	9528.6	6.30559	1.65329	0.000897872	0.0293976	4.33312	-0.47531	16594-44	FAIM1	Fas apoptotic inhibitory molecule 1	Faim	Q9NVQ4
4399	seq.25232.4	38441	32285.3	11547	9658.1	6608.4	27829.9	32423.5	10582.9	19694.5	37953.4	49871.6	23454.2	8.14128	1.65095	9.29459e-05	0.00916905	5.65584	1.70126	25232-4	EHD3	EH domain-containing protein 3	Ehd3	Q9NZN3
3668	seq.22955.28	41323.1	9738.9	12893.2	14964.6	8419.2	13346	74864.4	12422.7	28243.9	69444.5	23983.6	57149.3	8.26746	1.65071	0.00593562	0.0651545	3.31174	-2.32114	22955-28	CRBP	Retinol-binding protein 1	Rbp1	P09455
1704	seq.15457.14	1485.2	1083.1	1305	1104.4	1001.3	1122	6852.5	1053.4	2098.4	10084	1747.9	1611.4	4.58906	1.64429	0.00168861	0.041916	3.98599	-1.11249	15457-14	Aminopeptidase N	Aminopeptidase N	Anpep	P15144
2993	seq.21131.109	9295	4394.4	3359.4	4116.9	2594.9	3464.8	15638.8	4451.3	9717.4	18978.3	9302.2	13536.3	6.48911	1.63518	0.000249075	0.0147811	5.06393	0.761902	21131-109	TYW5	tRNA wybutosine-synthesizing protein 5	Tyw5	A2RUC4
4413	seq.25252.29	9936.7	12255.5	2966.9	2373	1578.5	2104.9	7815	2272.1	2753.5	6678.5	16240.1	3222.7	5.8727	1.6278	0.0110343	0.0749398	2.9831	-2.88661	25252-29	MTSSL	MTSS1-like protein	Mtss2	Q765P7
4913	seq.3363.31	183092	103250	56912	52036.2	35931.7	53988.1	218039	51507.8	126388	215224	173316	175666	10.3895	1.62345	0.000424594	0.0193127	4.75513	0.110747	3363-31	CSK	Tyrosine-protein kinase CSK	Csk	P41240
7281	seq.9929.16	9833.7	6431.3	2058.4	1234.4	1427.3	3238.9	5454.9	3342.6	4246.8	6238.5	7803.4	4509.9	5.7105	1.61283	0.00034668	0.0170999	4.87163	0.433288	9929-16	DHB7:ECD	3-keto-steroid reductase:Extracellular domain (partial)	Hsd17b7	P56937
1151	seq.13434.172	18265.8	4230.1	4314.1	4261.6	3370.2	5673.1	15844.1	6131.6	18297.1	29545.9	9637.7	29230	6.95683	1.61271	0.00495652	0.0627902	3.40752	-2.11364	13434-172	PARVA	Alpha-parvin	Parva	Q9NVD7
5504	seq.5229.90	72065.5	33908.9	20187.8	27003.4	17355.6	26694.7	111357	21475.1	52345.7	108282	56912.3	76921.8	9.16022	1.61028	0.000504272	0.0212803	4.65709	0.0288727	5229-90	IMDH1	Inosine-5'-monophosphate dehydrogenase 1	Impdh1	P20839
823	seq.12599.10	18853.2	12436.8	5298.2	4045.7	4143.1	6535	18299.8	7213.1	10817.9	18870.6	19228.8	10367.2	7.02875	1.60874	9.13575e-05	0.00916508	5.66646	1.72049	12599-10	URP2	Fermitin family homolog 3	Fermt3	Q86UX7
1010	seq.12871.10	32118	17278.4	9619.2	8579.4	7407.7	9478.4	34315.7	9508.6	24820.9	42379.3	30989.6	30344.2	7.90134	1.60765	0.000464295	0.0206245	4.70408	0.15532	12871-10	TWF1	Twinfilin-1	Twf1	Q12792
3111	seq.21369.15	22412.9	12120	5695.6	5605.6	4118.7	7735.1	20091.7	6314.6	12441.9	26612.2	17856.2	17927.3	7.22422	1.60251	0.0001711	0.0124969	5.28598	1.12138	21369-15	RTCA	RNA 3'-terminal phosphate cyclase	Rtca	O00442
985	seq.12831.21	15067.5	11274.2	4845	3722.7	3803.4	4928.2	15328.6	4623.5	7618.5	16396.6	20009.9	8546.6	6.77281	1.59642	0.000291303	0.0158052	4.97249	0.612154	12831-21	TESC	Calcineurin B homologous protein 3	Tesc	Q96BS2
2906	seq.20921.1	8518.7	2817	6441.5	4539.8	1291.4	3807.2	34617.4	3046.6	9810	25248.6	2917.3	22998.9	6.45238	1.59482	0.0713136	0.128483	1.97168	-4.59691	20921-1	GIPC2	PDZ domain-containing protein GIPC2	Gipc2	Q8TF65
2142	seq.17778.19	9753.3	8971.7	2609.2	1617.8	1462.2	2476.3	7821.8	1796.6	3161.2	7428.1	7503.7	4199	5.72207	1.59058	0.00196671	0.0446828	3.90321	-1.23996	17778-19	RAB32	Ras-related protein Rab-32	Rab32	Q13637
6205	seq.7191.32	3749.1	2813.9	837.1	754.8	628.9	1084.6	4013.3	995.5	1394.6	1881.8	3665	1423.7	4.40817	1.59043	0.00117971	0.0350042	4.18221	-0.787363	7191-32	SLMAP	Sarcolemmal membrane-associated protein	Slmap	Q14BN4
7225	seq.9843.5	5516.9	5790.7	1353	961.5	1040	2184.4	3332	1680.6	2241.8	3959.6	6906.8	2493.6	5.1033	1.5833	0.00114973	0.0346561	4.19638	-0.743061	9843-5	ACTN1	Alpha-actinin-1	Actn1	P12814
4644	seq.2780.35	1300.9	307	287.5	324	377.3	346.2	350.4	299	344	18285.2	390.5	400.9	2.83274	1.57773	0.161164	0.223756	1.48994	-5.45078	2780-35	Lactoferrin	Lactotransferrin	Ltf	P02788
1637	seq.15326.64	27638.3	5847.3	6212.4	6470.3	5477.9	4971.6	35482.4	5999.7	17717.5	27883.2	14830.8	23278	7.29003	1.57679	0.0059059	0.0651545	3.3144	-2.28601	15326-64	GBP1	Guanylate-binding protein 1	Gbp1	P32455
3993	seq.23663.28	5421.8	2787.1	1378.2	1330.5	1023.8	1128.2	4452.8	856	3860.5	6929.8	4174.8	4185.8	5.06141	1.57416	0.00871128	0.0720735	3.10834	-2.69298	23663-28	VATC1	Vacuolar ATP synthase subunit C 1	Atp6v1c1	P21283
1632	seq.15321.8	25332.3	10899	7500.1	6588.3	4781.2	10356	22455.4	9609.8	19441.5	32406.9	22169.1	25681.2	7.5421	1.57091	0.000185428	0.0127438	5.23808	1.04343	15321-8	CPLX2	Complexin-2	Cplx2	Q6PUV4
2104	seq.17726.3	8040.6	6855	1318.7	869.5	558.2	1193.3	2884.9	498	2741.6	3333	4407.7	3001.8	4.81459	1.56961	0.0337793	0.0964861	2.38515	-3.99781	17726-3	SAR1A	GTP-binding protein SAR1a	Sar1a	Q9NR31
3645	seq.22824.53	74327.7	40199.9	22730.6	23394.3	15387.5	18096.1	80544.3	13894.5	62910.8	112839	60343.7	72692.7	9.05621	1.56583	0.00663185	0.0670898	3.25289	-2.47763	22824-53	VATC2	V-type proton ATPase subunit C 2	Atp6v1c2	Q8NEY4
4427	seq.25266.14	12299	3040.2	2264.2	2798	1997	2816.1	12271.6	2252.1	12303.6	13047.5	5315.5	14319.4	6.14	1.56518	0.0126066	0.077333	2.91248	-3.01124	25266-14	OSBL1	Oxysterol-binding protein-related protein 1	Osbpl1a	Q9BXW6
5183	seq.4209.60	21588	14029.7	7280.4	7380.2	3930.8	5132.5	24185.6	4867.8	15301.7	27755.1	20880	21512.6	7.30662	1.55953	0.00393109	0.0574241	3.531	-1.89564	4209-60	DRG-1	Vacuolar protein sorting-associated protein VTA1 homolog	Vta1	Q9NP79
1315	seq.13683.18	246.4	153.4	158.5	155.7	100	156.1	1287.7	235.7	318.6	637.3	207.4	365.8	1.76381	1.55821	0.00256915	0.0507873	3.75892	-1.60234	13683-18	CLCKB	Chloride channel protein ClC-Kb	Clcnkb	P51801
3924	seq.23560.154	2091.6	800.2	422.4	585.5	278.4	567.5	2055.9	509.1	1231.1	1175.1	1865.8	1774.9	3.61135	1.55608	0.00269738	0.0513516	3.73271	-1.62707	23560-154	CEP41	Centrosomal protein of 41 kDa	Cep41	Q9BYV8
4482	seq.25461.3	2511.6	1882.8	2147.3	1902.6	2404.2	1373.2	9340.3	7156.9	7281.6	8186	8370.1	8780.3	5.75754	1.54898	2.12732e-05	0.00429889	6.60219	3.09879	25461-3	ARRS	S-arrestin	Sag	P10523
1587	seq.14636.25	52733	30609.5	14313.2	10710.4	11042.1	16126.5	41812.7	10795.1	19328.5	60080.6	43796.4	27340.9	8.29599	1.5449	0.000497444	0.0211563	4.66483	0.0793213	14636-25	Ribonuclease UK114	Ribonuclease UK114	Rida	P52758
2494	seq.19173.5	50923	27843.4	16111.9	16132.8	9096.8	13846.5	58243.6	11054.2	43263.5	71701.1	35942.7	60924.6	8.53565	1.5444	0.00667254	0.0672572	3.24965	-2.43934	19173-5	ZFAN1	AN1-type zinc finger protein 1	Zfand1	Q8TCF1
2938	seq.20965.18	10504.9	10635.7	11068.2	8250.6	7343.3	9389.6	46842.9	9974.7	13187.7	53174.4	16443.2	21374.6	7.59474	1.54296	0.000649986	0.024442	4.51365	-0.168603	20965-18	MP3B2	Microtubule-associated proteins 1A/1B light chain 3 beta 2	Map1lc3b2	A6NCE7
1271	seq.13615.60	28741.8	37493.5	10243.8	8080.4	5346	8574	25169.5	6989.6	15665.6	35223.4	32357.4	20652.9	7.73733	1.53777	0.0054822	0.0642636	3.35394	-2.22074	13615-60	NCK2	Cytoplasmic protein NCK2	Nck2	O43639
4247	seq.2480.58	103869	76640.9	83008.4	83075	33292.6	44735	318731	65247.7	130583	298401	148837	194803	10.4668	1.53469	0.000838575	0.0286929	4.37112	-0.597368	2480-58	TIMP-3	Metalloproteinase inhibitor 3	Timp3	P35625
2732	seq.20090.63	7719.6	2643.2	2702.8	2650.7	1960.5	3138	12868.7	2534.7	7341	14372.5	4771.7	11780.5	6.02579	1.53252	0.00360916	0.0554674	3.57663	-1.81628	20090-63	UB2E3	Ubiquitin-conjugating enzyme E2 E3	Ube2e3	Q969T4
2242	seq.18222.34	15278.9	7905.7	3840.1	4279.3	2445	4922.8	13015.4	2996.8	9441.8	16215.5	11897.1	14214.6	6.6187	1.53129	0.00217029	0.0465692	3.84991	-1.32008	18222-34	SHLB2	Endophilin-B2	Sh3glb2	Q9NR46
4474	seq.25446.34	18776.9	7321.2	7914.2	8625.5	6003.2	6027.1	37579.9	5204.7	17984	37987.3	17369.2	26486.5	7.4317	1.53065	0.00317608	0.0536223	3.64504	-1.69469	25446-34	DDI2	Protein DDI1 homolog 2	Ddi2	Q5TDH0
2573	seq.19289.29	7355.6	1204.4	867.6	829.1	1090.6	2578.6	3082.9	1457.4	6735.3	8578.3	1916.7	5873.1	5.05118	1.53037	0.0207904	0.0871031	2.6463	-3.54031	19289-29	DCUP	Uroporphyrinogen decarboxylase	Urod	P06132
3837	seq.23361.20	6758.7	2667	1686	1780.7	1155.7	1517.7	7412.5	1436.2	3973.2	5920.2	4928.3	5262.2	5.3475	1.52769	0.00310339	0.0531055	3.65744	-1.6898	23361-20	RBM4	RNA-binding protein 4	Rbm4	Q9BWF3
166	seq.10630.5	943.5	1085.3	743.8	701.9	599.3	774.4	1220.8	778.5	841.8	1973	7449.9	921.7	3.86411	1.52268	0.0141897	0.0793119	2.8497	-3.20195	10630-5	HTAI2	Oxidoreductase HTATIP2	Htatip2	Q9BUP3
7259	seq.9889.42	3681.7	2868.4	665.6	488.5	463.3	565.2	1471.4	560.9	773.7	1419.4	4228.7	750.5	3.8595	1.51618	0.0229874	0.0886845	2.59256	-3.67588	9889-42	AF1L1	Actin filament-associated protein 1-like 1	Afap1l1	Q8TED9
3790	seq.23300.3	3638.2	3300.5	1019.2	937.3	1402.4	1361.2	3283.4	1305.7	1800.4	3652.8	6530.9	1975.4	4.82477	1.51464	0.00183263	0.0431255	3.94151	-1.19821	23300-3	RBPS2	RNA-binding protein with multiple splicing 2	Rbpms2	Q6ZRY4
1964	seq.17148.7	8130	2786.8	2410.5	3122.4	2096.2	2481.6	14831.5	2253.4	5214.3	14733.4	4289.5	9527	5.9506	1.50664	0.00638604	0.0665075	3.27292	-2.36186	17148-7	BLVRB	Flavin reductase (NADPH)	Blvrb	P30043
5582	seq.5475.10	9629.9	9880	2444	2410.8	2251.4	3560.4	5089.9	3240	6870.3	9265.6	16602.1	4759.5	6.11738	1.50384	0.00604662	0.0655008	3.3019	-2.31165	5475-10	PKC-B-II	Protein kinase C beta type (splice variant beta-II)	Prkcb	P05771
1569	seq.14341.8	1666.8	1245.2	1428.6	1449.8	1146.1	1439.3	7649.6	1114.8	2551.4	10397.9	1857.6	1907.9	4.78426	1.50343	0.00359407	0.0554674	3.57887	-1.83853	14341-8	FA69C	Protein FAM69C	Dipk1c	Q0P6D2
3021	seq.21178.8	21157.8	8720.9	6682.8	7796	5246.2	3502.2	29277	3792.3	18988.5	32360.7	16648	24314.6	7.25694	1.5034	0.0157092	0.0812696	2.79565	-3.2136	21178-8	CIAO1	Probable cytosolic iron-sulfur protein assembly protein CIAO1	Ciao1	O76071
7217	seq.9835.16	1711.4	1905.7	1563.6	1433.2	1214.7	1740.4	7221.8	1341.8	1873.4	7886.5	2887.2	2381.2	4.9025	1.50034	0.000153219	0.0119985	5.35203	1.21815	9835-16	AL1A3	Aldehyde dehydrogenase family 1 member A3	Aldh1a3	P47895
752	seq.12491.23	8573.6	8439.6	2730.4	2092.1	1559.1	3441.3	6143.3	2571.8	4719.1	8691	9670.2	5969.8	5.93676	1.49829	0.00110549	0.03386	4.218	-0.680374	12491-23	CLIC4	Chloride intracellular channel protein 4	Clic4	Q9Y696
3205	seq.21583.14	12934.1	3182.9	2260.4	3347.9	1799.7	7061.6	15508.2	2729.9	6965	9686.5	5255.6	7930.4	6.1456	1.49452	0.00400961	0.0576837	3.52045	-1.91768	21583-14	RL26L	60S ribosomal protein L26-like 1	Rpl26l1	Q9UNX3
3492	seq.22375.15	2013.5	2151.8	535.3	467	882.9	629.1	2105.4	705.8	1046.1	1885.7	3168.7	1165.8	3.97045	1.49415	0.00457546	0.0612067	3.45009	-2.12118	22375-15	HXA11	Homeobox protein Hox-A11	Hoxa11	P31270
2789	seq.20374.41	83000.5	10698.8	19964.7	24973.1	8251.5	17103.2	72782.4	9660.7	41248	72571.2	44939.9	81276.7	8.63919	1.49267	0.041393	0.102651	2.27438	-4.17616	20374-41	COQ9	Ubiquinone biosynthesis protein COQ9, mitochondrial	Coq9	O75208
4410	seq.25248.28	15448.1	11783.6	5668.4	4306.1	2960.3	4665	14606.5	3963.7	9344.8	15853.3	18224.4	12027.9	6.8068	1.49158	0.0022136	0.0469935	3.83923	-1.33724	25248-28	NUMB	Protein numb homolog	Numb	P49757
2899	seq.20591.48	804.3	550	793.7	603.9	646.7	648	3108.6	2303.6	2991.2	1589	3528	2717.8	4.14992	1.49001	0.000345976	0.0170999	4.8728	0.405239	20591-48	GLDN	Gliomedin	Gldn	Q6ZMI3
4131	seq.24436.23	38199.3	18771.5	10647.9	8966.6	9131.9	10342.7	29936.5	10497.8	21228.2	41283.9	41589.7	27673	7.98315	1.48935	0.00122411	0.0357628	4.16189	-0.783076	24436-23	DLGP4	Disks large-associated protein 4	Dlgap4	Q9Y2H0
2090	seq.17697.2	12728	5007.5	3175.8	3325.4	2751	3256.7	14150	2494.3	9411.9	16828.2	6912.6	13038.8	6.36962	1.48576	0.00652314	0.0667573	3.26166	-2.3765	17697-2	OVCA2	Esterase OVCA2	Ovca2	Q8WZ82
5757	seq.5870.23	27052.5	8176.8	4965.5	6604	8463	6623.8	25520.7	5020.2	19450.5	38040.9	15931.2	24451.5	7.39211	1.48517	0.00874623	0.0721109	3.10622	-2.65892	5870-23	BAD	Bcl2-associated agonist of cell death	Bad	Q92934
2076	seq.17675.17	28243.6	9434.7	6263	6104.3	4118.8	6709.2	21135.8	1100.6	11747.8	24470.9	16997.1	22207.7	7.02539	1.47769	0.0591005	0.117442	2.07742	-4.42782	17675-17	ACO13	Acyl-coenzyme A thioesterase 13	Acot13	Q9NPJ3
2498	seq.19177.7	18053.6	19466.5	7179	5388.8	3316.2	8382.7	16828.8	4856.1	9365.1	20976.3	20617.2	13821.3	7.13225	1.47646	0.00133886	0.0372526	4.11272	-0.854051	19177-7	MOL1A	MOB kinase activator 1B	Mob1b	Q7L9L4
2172	seq.17819.30	27832.5	13748.4	11453.9	11985.1	11801.3	8037.5	53524.5	7640.7	20506	48160.6	34842.9	36616.6	8.01023	1.47586	0.00179865	0.0425713	3.95167	-1.16413	17819-30	FAHD1	Acylpyruvase FAHD1, mitochondrial	Fahd1	Q6P587
3765	seq.23272.8	6070.1	6548.9	2618.2	2063	1231.3	2294	7740.7	1571.8	3655.5	8193.1	5817.5	5942.7	5.65008	1.47259	0.00391997	0.057413	3.53251	-1.90549	23272-8	DPCD	Protein DPCD	Dpcd	Q9BVM2
2990	seq.21128.2	6158.6	2391.8	1826.2	1840.8	1403.5	1754.7	8084.2	1623.3	4280.3	7939.7	4116.2	6186.4	5.4448	1.47061	0.00246925	0.0497519	3.78027	-1.46519	21128-2	CDK2	CDK2	Cdk2	P24941
2956	seq.20991.2	10686.8	5455.1	2927.7	2819.5	2693.8	2822.7	8246.7	2896.5	5940.6	11664.9	12778.1	6674.9	6.15661	1.46854	0.00138474	0.0380652	4.09427	-0.889912	20991-2	LIMD2	LIM domain-containing protein 2	Limd2	Q9BT23
2294	seq.18308.30	15346.6	6619.4	7081.2	6269.5	5243.6	9026.9	30250.5	6939.3	14546.8	30466.1	13369.3	29310.8	7.3131	1.46742	0.00136556	0.0378569	4.1019	-0.875189	18308-30	STXB6	Syntaxin-binding protein 6	Stxbp6	Q8NFX7
5232	seq.4393.3	16202.8	5355.2	3382.9	4077.9	4775.8	3774	15651	3320.7	12367.7	22079.7	10385.8	14956.6	6.70029	1.46622	0.00699666	0.0679674	3.22449	-2.43896	4393-3	FGF-16	Fibroblast growth factor 16	Fgf16	O43320
4571	seq.2634.2	25503.2	8085.6	4803.7	5974.5	7334.6	6319.9	22148.7	5064.3	18407.5	33312.1	15321.9	23014.7	7.29426	1.46395	0.00692095	0.0679674	3.23026	-2.43274	2634-2	IL-2 sRg	Cytokine receptor common subunit gamma	Il2rg	P31785
5133	seq.3897.61	29655.1	9195.4	5120.8	6192.5	11050.5	6354.2	26397.4	4934.3	20898.6	41063.6	17283.3	26010	7.47735	1.46342	0.0159225	0.0814459	2.78848	-3.22731	3897-61	PLPP	Pyridoxal phosphate phosphatase	Pdxp	Q96GD0
4490	seq.25479.8	60397.2	37751.4	15738.8	14857.2	13224.5	18055.4	46607	14922	34313.6	59655.5	61930.3	36415.8	8.61977	1.46252	0.00131366	0.0370951	4.12314	-0.872185	25479-8	LRRF2	Leucine-rich repeat flightless-interacting protein 2	Lrrfip2	Q9Y608
4113	seq.24417.22	22012.9	6151.5	2824.9	3413.9	4498.2	3273.7	10400.1	2795	21702.9	24988.2	9058.6	16756.9	6.69633	1.46148	0.0402051	0.101935	2.29031	-4.07801	24417-22	RABE1	Rab GTPase-binding effector protein 1	Rabep1	Q15276
3868	seq.23396.21	20163.5	15671.2	5949.3	5068.3	4333.5	9925.6	16078.7	5625.9	12665.6	20843.4	21582.3	14112.3	7.19773	1.46101	0.000260924	0.015015	5.03672	0.718839	23396-21	TWF2	Twinfilin-2	Twf2	Q6IBS0
4242	seq.24723.58	11175.3	8498.9	3628.3	3511.7	2759.4	3386.2	11061.4	3495.3	8329	12112.1	14235	7539.1	6.42289	1.4589	0.00138811	0.0380652	4.09294	-0.889575	24723-58	eIF-2-beta	Eukaryotic translation initiation factor 2 subunit 2	Eif2s2	P20042
1746	seq.15529.33	53483.8	28006.9	18351.3	16187.8	13120.2	2229	59909.7	2151.1	27166.2	68592	50955.5	62326.9	8.17282	1.45549	0.148584	0.210686	1.54013	-5.29886	15529-33	Cysteine-rich protein 1	Cysteine and glycine-rich protein 1	Csrp1	P21291
5103	seq.3845.51	44400.7	30296.6	10598.4	12777.2	7719.3	13095.1	32531.4	8194.5	33007.4	48961.1	35335.6	34452	8.1695	1.45333	0.00592166	0.0651545	3.31299	-2.3044	3845-51	DLRB1	Dynein light chain roadblock-type 1	Dynlrb1	Q9NP97
1556	seq.14287.6	33186.2	19454.1	12302.7	11055.1	7386	12549.8	39989	9376	25157.1	40288.1	33217.2	30948.2	8.03594	1.45098	0.000649076	0.024442	4.51444	-0.170031	14287-6	RAB5C	Ras-related protein Rab-5C	Rab5c	P51148
2937	seq.20964.13	4613.9	1353.8	988.3	1161.9	1003.6	1250.1	5948.1	1385.6	4093.5	4518.2	2333.7	3590.8	4.86887	1.4503	0.00353786	0.0554674	3.5873	-1.84019	20964-13	RS14	40S ribosomal protein S14	Rps14	P62263
2133	seq.17769.28	24688.9	10726.5	7685.7	7733.1	6675.2	10359.4	30324.3	8164.7	26858.5	41034.5	16237.8	32541.9	7.67424	1.44676	0.00236333	0.0486989	3.80391	-1.4071	17769-28	PCNP	PEST proteolytic signal-containing nuclear protein	Pcnp	Q8WW12
3337	seq.21857.26	121535	58037.2	36926.7	44943.2	29815.9	32200.5	173817	28530.1	123658	160576	91245	121809	9.85952	1.44536	0.00564852	0.0647805	3.33806	-2.40536	21857-26	RACK1	Guanine nucleotide-binding protein subunit beta-2-like 1	Rack1	P63244
4076	seq.24268.21	12193.9	8164.1	4624.9	4003	2703.7	4124.4	11359.2	4420.5	7424.8	11340.6	20620.8	9179.2	6.57263	1.44369	0.0020949	0.0457267	3.86902	-1.28408	24268-21	GAB1	GRB2-associated-binding protein 1	Gab1	Q13480
1397	seq.13975.56	17726.7	17618.1	3669.2	11618.3	1558.6	4016.2	14139	3536.1	4306.1	10379.1	23714.6	4748.8	6.60186	1.4423	0.0503054	0.109573	2.16705	-4.27892	13975-56	LIPA1	Liprin-alpha-1	Ppfia1	Q13136
2018	seq.17364.8	1641.4	277.8	276.3	435.8	318.7	388	1893.7	436	1812.1	1405.2	760	1674.7	3.26385	1.44137	0.0161748	0.0819087	2.78012	-3.3702	17364-8	RU2B	U2 small nuclear ribonucleoprotein B''	Snrpb2	P08579
2566	seq.19278.19	7952	6310.4	2358.9	1981.2	1296.1	4310.9	6189.3	1864.2	4906.2	6421.4	7785.7	5912.2	5.7768	1.43954	0.000861917	0.0287334	4.35584	-0.444654	19278-19	RAB1B	Ras-related protein Rab-1B	Rab1b	Q9H0U4
597	seq.11681.8	23123.2	19349.9	10528.3	8584.2	5027.8	7235.6	27258.6	5660.4	15340.6	32675.3	26252.7	19530.7	7.55527	1.4335	0.00331076	0.0544044	3.6228	-1.73299	11681-8	NUPL	Arf-GAP domain and FG repeat-containing protein 1	Agfg1	P52594
1005	seq.12861.13	120182	78496.2	46390.5	46532.7	36153.5	49298.8	186875	49755.7	82585.7	168171	126318	126833	10.077	1.43263	5.96512e-05	0.00763064	5.93223	2.07628	12861-13	TMOD3	Tropomodulin-3	Tmod3	Q9NYL9
737	seq.12469.19	34506.5	30875.9	12185.8	9605.3	7338.4	16283.5	28875.6	9317.4	21512.9	38117	40911.1	23431.5	8.03487	1.43172	0.00086624	0.0287334	4.35306	-0.447113	12469-19	MARE1	Microtubule-associated protein RP/EB family member 1	Mapre1	Q15691
4449	seq.25292.4	99593.5	51326.9	31675.8	35452.4	23348	34832.1	135681	31704.6	68903.8	110615	88549.1	94594	9.58768	1.42907	0.000416399	0.0191695	4.76628	0.187624	25292-4	EST3	Carboxylesterase 3	Ces3	Q6UWW8
4021	seq.23699.61	7433.5	2451.8	1537.7	1838.5	3971.9	2319.8	10234	2227.2	4924.5	12876.2	4401.1	6525.2	5.76397	1.42897	0.0104045	0.0745492	3.01425	-2.83147	23699-61	ODO2	Dihydrolipoyllysine-residue succinyltransferase component of 2-oxoglutarate dehydrogenase complex, mitochondrial	Dlst	P36957
1284	seq.13636.20	61430	41949.4	26040.5	23465.3	13517.2	17348.1	80643	15379	38423.4	79742.2	65653.9	55619.5	8.92376	1.42795	0.0028132	0.0517318	3.71012	-1.64213	13636-20	NP1L1	Nucleosome assembly protein 1-like 1	Nap1l1	P55209
2275	seq.18280.29	1588	1387.7	1063.7	1001	714	1005.2	3884.7	1275	2156.4	3744	2629.7	2913.4	4.49582	1.42218	3.37895e-05	0.0051333	6.29658	2.66596	18280-29	DTD2	Putative D-tyrosyl-tRNA(Tyr) deacylase 2	Dtd2	Q96FN9
3292	seq.21760.22	53298.3	30518.8	19359.3	21095.4	10965.6	10536.3	65245.3	9830.4	32722	61880.2	55846.5	49317.3	8.57192	1.41962	0.0112419	0.0752663	2.97322	-2.9545	21760-22	UBE1	Ubiquitin-activating enzyme E1	Uba1	P22314
829	seq.12617.2	74985.2	46250.8	28575.4	29438.2	15693.2	25576	99595.9	24898.4	48221.6	83906.9	79585.5	70252.9	9.23046	1.41863	0.000778369	0.0274712	4.41266	-0.403626	12617-2	STK24	Serine/threonine-protein kinase 24	Stk24	Q9Y6E0
2070	seq.17514.48	110387	70695.9	38729.3	30726.9	16209.4	30589	88418.8	21321.8	62555.2	104256	105378	74001.2	9.45951	1.41052	0.00601199	0.0654256	3.30495	-2.41905	17514-48	RAB21	Ras-related protein Rab-21	Rab21	Q9UL25
1662	seq.15386.7	55931.6	40494.8	26676.5	15066	17292.4	37901.6	64541.7	16577.8	30671.2	127198	40021.4	72659.3	8.96536	1.41046	0.00521412	0.0636903	3.38058	-2.2325	15386-7	FABPA	Fatty acid-binding protein, adipocyte	Fabp4	P15090
3124	seq.21387.64	20019.1	7925.8	4821.4	6625.5	4544.6	9888	29769.9	5988.8	17832	20519.6	11194.6	15456.3	7.17994	1.4087	0.00165382	0.0413469	3.99732	-1.05535	21387-64	MEP1A	Meprin A subunit alpha	Mep1a	Q16819
2777	seq.20221.26	138423	34504.4	29957.1	42152.8	30456.1	45409.4	168074	42040.8	134072	153304	69807.3	139994	9.85492	1.40674	0.00695911	0.0679674	3.22735	-2.59394	20221-26	PDE4C	cAMP-specific 3',5'-cyclic phosphodiesterase 4C	Pde4c	Q08493
2229	seq.18204.1	58421.5	30255.9	25222.1	26170.5	13965.5	25296.6	85375.5	18565	49961.3	106479	48334.6	73924.3	9.0302	1.40636	0.00236571	0.0486989	3.80336	-1.47673	18204-1	TCEA1	Transcription elongation factor A protein 1	Tcea1	P23193
4130	seq.24435.1	7807.6	2747	3268.4	2973.3	2742.7	4479.8	13065.9	3735.8	11612.1	15126.8	6485.3	9793.7	6.27599	1.40512	0.00169408	0.041916	3.98423	-1.08259	24435-1	Dynamin	Dynamin-1	Dnm1	Q05193
242	seq.10866.60	53956.5	12200	10711.5	14248.8	10135.2	15026.6	59434	14251.5	48056.3	52222.7	23098.8	46522	8.32414	1.40305	0.0109382	0.0748235	2.98774	-2.89598	10866-60	P4R3A	Serine/threonine-protein phosphatase 4 regulatory subunit 3A	Ppp4r3a	Q6IN85
51	seq.10336.3	9007.2	4520.7	3688.2	3926.8	2098.6	2873.4	12966.9	2440.4	8144	14335.4	7766.3	11605.5	6.25633	1.40177	0.00597098	0.0653538	3.30859	-2.29086	10336-3	CHIP	E3 ubiquitin-protein ligase CHIP	Stub1	Q9UNE7
838	seq.12627.97	922.5	697.3	892.3	958.6	733.1	780.2	4216.4	800.3	1728.3	6651	1118.6	1180.1	4.07928	1.39641	0.00641359	0.0665541	3.27064	-2.42886	12627-97	ATG7	Ubiquitin-like modifier-activating enzyme ATG7	Atg7	O95352
3728	seq.23187.9	4928.1	3505	1702.1	1526.1	1368.7	1377.6	5318.5	1233.2	2759.6	5622.7	5559.8	3703.6	5.1977	1.39443	0.00257413	0.0507873	3.75787	-1.51221	23187-9	VCIP1	Deubiquitinating protein VCIP135	Vcpip1	Q96JH7
2011	seq.17347.80	25579.5	13574.1	11337.8	11395.7	6151.2	9797.5	43046.4	8579.7	17776.8	33938.7	25293.9	25349.3	7.78251	1.39281	0.000811933	0.0279757	4.38911	-0.382287	17347-80	CA080	Axin interactor, dorsalization-associated protein	Aida	Q96BJ3
1526	seq.14156.33	25168.8	17952.9	9305.2	8515.1	5249.9	11289.2	23590.1	7093.3	18725.5	32144.7	25906.3	23569.8	7.65206	1.38969	0.00112945	0.0343173	4.20618	-0.694753	14156-33	14-3-3 protein beta/alpha	14-3-3 protein beta/alpha	Ywhab	P31946
4832	seq.3196.6	6232.4	4729.7	3255.2	2651.9	3123.6	3287.4	6065.1	4876.7	5253.7	14291.9	14593.5	12387.5	6.24176	1.38761	0.00305797	0.0530195	3.66535	-1.65063	3196-6	HPLN1	Hyaluronan and proteoglycan link protein 1	Hapln1	P10915
5760	seq.5885.55	36844.4	36879.8	17301.5	13258.6	4779.6	11390.7	31499.9	5165.6	20293.1	45998.3	35460.7	27518.7	8.00777	1.38472	0.024925	0.0898085	2.54916	-3.66372	5885-55	eIF-4H	Eukaryotic translation initiation factor 4H	Eif4h	Q15056
1988	seq.17205.21	44400.6	23699.6	17102	17126.6	8440.3	12784.6	53886.2	9239.4	35820.1	60448.4	34432.1	50418.7	8.39351	1.38037	0.0105876	0.074633	3.005	-2.87649	17205-21	RAB5A	Ras-related protein Rab-5A	Rab5a	P20339
3926	seq.23564.83	1914.7	428.5	471.8	486.6	504.3	770.6	4159.5	517.2	563.6	2776.4	474.2	1200.3	3.50931	1.37496	0.0367477	0.098149	2.33937	-4.12277	23564-83	MT21C	Protein-lysine methyltransferase METTL21C	Mettl21c	Q5VZV1
3107	seq.21365.5	3252.1	2385	1219.6	1231	764.7	1044.2	3557	907.6	1626.1	3603.8	3970.5	2885.1	4.65958	1.3718	0.00264881	0.0513275	3.74249	-1.56303	21365-5	CYH3	Cytohesin-3	Cyth3	O43739
3537	seq.22488.17	11262	6456.2	5183.9	5452	4692.3	4777.9	19188.4	4890.7	9707	20366.5	15233.8	11049.6	6.83335	1.37093	0.000112236	0.0100299	5.54029	1.5255	22488-17	KLF9	Krueppel-like factor 9	Klf9	Q13886
6661	seq.8469.41	31280.5	22725	15839.1	10880.9	8457.3	42443.8	78191.3	34532.4	27131.1	27323.6	30035.6	46171.4	8.47449	1.36811	0.00626539	0.0663812	3.28304	-2.36182	8469-41	IGFBP-2	Insulin-like growth factor-binding protein 2	Igfbp2	P18065
1783	seq.15596.7	7544.3	3405.8	3792.9	4229.2	2743.7	3237.8	14706.4	3802.3	9459.3	16738.2	7804.7	11030	6.35938	1.36188	0.00114319	0.0345962	4.19952	-0.700565	15596-7	HEXI1	Protein HEXIM1	Hexim1	O94992
709	seq.12432.23	20854.4	14789.6	8422.2	5796.5	4236.5	4891.4	18214.8	4684.6	17134.8	23991.2	21053.6	15210.2	7.2172	1.3596	0.01119	0.0752663	2.97567	-2.88511	12432-23	CYBP	Calcyclin-binding protein	Cacybp	Q9HB71
1995	seq.17325.10	59132.5	32258.1	25256.7	22588.5	12189.2	26506.9	94235.4	20353.1	44911.1	85397.6	36798.1	86360.5	8.98058	1.35896	0.00570612	0.0647805	3.33267	-2.31794	17325-10	KGUA	Guanylate kinase	Guk1	Q16774
3010	seq.21156.5	15502	17915.1	7900.5	4939.2	1951.3	6332.6	10914.3	2175.8	6043.6	19966.7	15230.6	9103.7	6.71378	1.35685	0.0252707	0.0901066	2.54177	-3.64521	21156-5	CHAC2	Putative glutathione-specific gamma-glutamylcyclotransferase 2	Chac2	Q8WUX2
3143	seq.21439.37	5023.6	3486.8	1390.8	1213	1375.5	2384.8	3396	1785.4	3966	5080.2	5716.3	2880.9	5.20915	1.35517	0.000746183	0.0267359	4.43626	-0.319725	21439-37	HCLS1	Hematopoietic lineage cell-specific protein	Hcls1	P14317
4171	seq.24496.26	4685.8	1891.8	2129	2007.2	2009.9	2617.8	6944.4	2737.6	7358.1	10823.6	4993.2	9635.5	5.72725	1.35335	0.00146558	0.0393375	4.06324	-0.954605	24496-26	RIPL1	RILP-like protein 1	Rilpl1	Q5EBL4
3921	seq.23557.110	686.9	1038.7	999.6	1164	949.7	742.9	3271.8	3732.9	3930.1	3879.9	3689.2	4004.2	4.63275	1.34842	0.000307802	0.0160822	4.94047	0.531077	23557-110	CAPZB	F-actin-capping protein subunit beta	Capzb	P47756
5641	seq.5634.39	3144	1938	1518.7	1162.3	1140.8	1240.8	4770.7	1556.1	2293.1	4721.7	3830.1	2779.9	4.88391	1.34797	0.000143684	0.0116109	5.39064	1.27606	5634-39	OFUT1	GDP-fucose protein O-fucosyltransferase 1	Pofut1	Q9H488
2084	seq.17686.27	73622.6	45474.1	29863.3	22364.6	14929.7	26765	78206.1	17522.4	47115.9	79479.5	69540.8	74768.7	9.1086	1.34736	0.0032672	0.0543057	3.62989	-1.79301	17686-27	TBCB	Tubulin-folding cofactor B	Tbcb	Q99426
2558	seq.19270.26	8140.2	4052.8	2852.8	2719.9	2186.6	2642.6	9732.3	3355.6	6122.7	9314.2	7969.4	6107.1	5.99446	1.34571	0.000422518	0.0193127	4.75793	0.252432	19270-26	SYYC	Tyrosine--tRNA ligase, cytoplasmic	Yars1	P54577
3385	seq.21963.48	34082.6	14086.8	14437.4	15614.8	14776.3	18598.2	60197.5	17856.2	45017.3	78130.5	28988.8	52495.9	8.5151	1.34214	0.00205972	0.0454977	3.87819	-1.30665	21963-48	DAB2	Disabled homolog 2	Dab2	P98082
2502	seq.19188.21	30484.5	22562.4	11692.6	11641.2	6554.9	12444.4	34390.9	7048.5	19677.3	37285	29518.1	26554.8	7.9044	1.34148	0.00204935	0.0454977	3.88092	-1.2769	19188-21	NAP2L	nucleosome assembly protein 1-like 4	Nap1l4	Q99733
2605	seq.19364.163	29720	4665.6	6909.2	7088.9	9217.2	5887.6	44227.3	8486.5	30090.2	33763.4	12022.4	29375.9	7.53585	1.34013	0.0334899	0.0961775	2.38982	-3.91605	19364-163	PCNA	Proliferating cell nuclear antigen	Pcna	P12004
2374	seq.18824.7	12011.6	5546.3	3764.5	3569.8	2775.2	5943.4	11686.2	5168.1	10757.4	18377.2	7230.1	12133.1	6.56524	1.33715	0.000714558	0.0262212	4.4605	-0.248856	18824-7	IF4A2	Eukaryotic initiation factor 4A-II	Eif4a2	Q14240
1627	seq.15314.49	57464.6	55831.8	24060.1	17803.2	12288.2	21737.5	53456.5	18003.6	34556	64300.8	65723.8	46215.7	8.8318	1.33692	0.00302659	0.0529219	3.67088	-1.69396	15314-49	CLIC4	Chloride intracellular channel protein 4	Clic4	Q9Y696
4221	seq.24694.158	93109.8	41600.6	36079.2	34245.9	23960.1	32796.1	138640	25830	77151.4	120592	72225.6	104586	9.55119	1.33238	0.00302387	0.0529219	3.67136	-1.76543	24694-158	NHERF	Ezrin-radixin-moesin-binding phosphoprotein 50	Slc9a3r1	O14745
6314	seq.7788.1	38195.4	47320.3	16576.2	10990.7	12319.4	16660	34460.6	6094.2	20632.4	60302.4	45239.8	28744.5	8.27363	1.33003	0.0110562	0.0749846	2.98205	-2.91372	7788-1	CF6	ATP synthase-coupling factor 6, mitochondrial	Atp5pf	P18859
1288	seq.13644.30	14972.1	10956.6	6632.7	5347.5	3650.7	2110.3	16365.1	2011.9	9253.4	18251.4	18035.4	11595	6.71131	1.32947	0.0488703	0.108798	2.18305	-4.24886	13644-30	HGS	Hepatocyte growth factor-regulated tyrosine kinase substrate	Hgs	O14964
4120	seq.24425.8	29218.5	11694.5	6979	7037.9	5778.5	7023.9	21812.7	6460.4	25665.3	28974.1	18418.1	25737.7	7.48979	1.3287	0.00855309	0.071662	3.11805	-2.63155	24425-8	SYMC	Methionyl-tRNA synthetase, cytoplasmic	Mars1	P56192
49	seq.10088.37	17980.2	15286.2	6138	4932.8	2727	7141.8	13471.4	3252.1	9543.7	20475.7	12236.9	15030.6	6.90225	1.32861	0.00833447	0.0716161	3.13177	-2.60138	10088-37	APT	Adenine phosphoribosyltransferase	Aprt	P07741
4312	seq.24983.119	4856.1	2946.2	1309.3	1377.1	927.5	1531.8	3184.6	1204.3	2343.1	5412.3	3943.8	2623.3	4.92567	1.32773	0.0015667	0.0404784	4.02681	-1.04694	24983-119	RB6I2	ELKS/RAB6-interacting/CAST family member 1	Erc1	Q8IUD2
2004	seq.17337.1	8119.2	2515.6	2314.4	3285.4	1631.8	2059.1	9172.2	1958	6869.2	10392.2	5342.4	8257.1	5.81252	1.32691	0.0135039	0.0782421	2.876	-3.07776	17337-1	TYY1	Transcriptional repressor protein YY1	Yy1	P25490
6747	seq.8819.3	18478.3	14153.7	8917.9	6102.2	5338.2	30911.8	48127.5	22485.7	15180	13927.9	17070.1	28300.1	7.73474	1.316	0.0144112	0.0796581	2.84148	-3.12457	8819-3	IGFBP-2	Insulin-like growth factor-binding protein 2	Igfbp2	P18065
2129	seq.17764.108	4622.5	2274.4	2859.4	2444.5	1598.6	2503.2	8475.7	2196.5	6186	9092.5	5766.8	9613.2	5.74671	1.31188	0.00277336	0.0517318	3.71778	-1.56694	17764-108	RHOC	Rho-related GTP-binding protein RhoC	Rhoc	P08134
3839	seq.23363.41	36377.6	26803.7	14940.2	11843	7236.4	9892.6	44911.8	6415.5	26433.7	24931.3	46742.5	46500.1	8.09268	1.31	0.0352892	0.0975779	2.3614	-3.98657	23363-41	PCBP2	Poly(rC)-binding protein 2	Pcbp2	Q15366
2252	seq.18236.3	15508.7	12776.2	5183.6	3842.2	2719.5	4936.2	10774.3	3838.7	5171.5	12764.4	15527.7	6866.1	6.56487	1.30525	0.00361644	0.0554674	3.57556	-1.8059	18236-3	LEGL	Galectin-related protein	Lgalsl	Q3ZCW2
5085	seq.3813.3	9072	9849.4	3042.3	2313.8	1939.4	3080.9	6877.1	2541	3003.3	5649.7	13539.5	3253.8	5.87369	1.30514	0.0105518	0.074633	3.00679	-2.84289	3813-3	FYN	Tyrosine-protein kinase Fyn	Fyn	P06241
2062	seq.17490.4	2773.9	1636	941.3	833.2	750.8	1014	2703.9	992.1	1632.9	3025.8	2787	2294.4	4.39854	1.30307	0.000356728	0.0173699	4.85515	0.379166	17490-4	SH3BGRL3-like protein	SH3 domain-binding glutamic acid-rich-like protein 3	Sh3bgrl3	Q9H299
4158	seq.24474.12	47083.2	38060.5	15960	11559.9	6826.2	10173.7	34203.5	6559.1	16276.3	33595.8	43633.3	28939.6	8.04942	1.29831	0.0261191	0.090203	2.52402	-3.70732	24474-12	TTC9A	Tetratricopeptide repeat protein 9A	Ttc9	Q92623
3943	seq.23588.9	11950.4	7037.3	3945.9	4339.1	3780	5629.7	12808.1	3285.9	8267.2	16374.5	11916.6	11822.5	6.621	1.29737	0.000872063	0.0288008	4.34933	-0.437843	23588-9	HSDL2	Hydroxysteroid dehydrogenase-like protein 2	Hsdl2	Q6YN16
3086	seq.21331.19	4874.1	2608	1859.2	2138.8	1399.7	2168.8	8254.6	1766.4	5989.7	8423.8	3137.7	7054.9	5.51574	1.29417	0.00607836	0.0655008	3.29913	-2.33358	21331-19	BCL7A	B-cell CLL/lymphoma 7 protein family member A	Bcl7a	Q4VC05
4721	seq.2954.56	4346.1	3188.8	3903.8	3497.8	4365.3	4054.4	16140.6	11265.9	14160.1	11315	12506.3	11700.1	6.55563	1.29133	0.000191454	0.0127568	5.21909	1.01653	2954-56	MMP-8	Neutrophil collagenase	Mmp8	P22894
2375	seq.18829.4	158295	71585.4	56502.4	63367.2	45623.4	60652.9	227278	59976.5	146309	240744	108788	183084	10.3968	1.28589	0.00176592	0.0423306	3.96165	-1.31154	18829-4	IF4A1	Eukaryotic initiation factor 4A-I	Eif4a1	P60842
2106	seq.17728.61	13198.5	10446	5719.3	5138.4	2473.5	11368	14421.3	3438.1	10294.2	16240.1	11505.4	15264.8	6.85045	1.28238	0.00472482	0.0618789	3.43299	-2.05982	17728-61	CHM2A	Charged multivesicular body protein 2a	Chmp2a	O43633
5391	seq.4985.11	55853.3	2183.3	2050.7	2950	8842.4	4974.7	3737.6	2392.2	36358.3	54011.1	10072.1	31071.5	6.8592	1.28159	0.30034	0.368084	1.08072	-5.76933	4985-11	FABPE	Fatty acid-binding protein, epidermal	Fabp5	Q01469
7222	seq.9840.2	10659.5	7465.6	3222.9	2875.7	2039.7	4068.9	9433.4	2561	6587.6	7606.8	9776	6413.4	6.14386	1.28152	0.00205894	0.0454977	3.87839	-1.27331	9840-2	Cdc42Hs	Cell division control protein 42 homolog	Cdc42	P60953
915	seq.12724.81	53875.7	30105.3	17428.9	19392.8	7491.8	18326.4	54702.3	9009.3	27917.6	54116.8	31520.5	40559.8	8.41043	1.28097	0.0109438	0.0748235	2.98747	-2.90507	12724-81	CIRBP	Cold-inducible RNA-binding protein	Cirbp	Q14011
1260	seq.13597.20	11673.9	7932.6	4397.6	3886.7	2564.3	4240.3	9789.2	3724.4	8208.9	11878.4	14011.2	8474.3	6.47439	1.27865	0.00254268	0.0505651	3.76449	-1.46886	13597-20	RAB31	Ras-related protein Rab-31	Rab31	Q13636
2934	seq.20958.13	7544.3	3230.5	2456.6	2544.5	2346.5	2573.2	8727.8	2214.1	5617	11629.8	5322.1	8287.2	5.87878	1.27214	0.00382955	0.0569261	3.54497	-1.87361	20958-13	RAB23	Ras-related protein Rab-23	Rab23	Q9ULC3
3014	seq.21162.30	44331.5	24973.8	16975.9	17406	9771.5	14052.8	53069.2	8983.8	23891.8	60047.3	32132.8	40672	8.34082	1.26376	0.00747784	0.068684	3.18924	-2.54456	21162-30	TBCEL	Tubulin-specific chaperone cofactor E-like protein	Tbcel	Q5QJ74
3027	seq.21188.38	39257.3	23006.6	13955.9	12906.7	7620.8	11754.4	35711.2	8056.2	26687.4	46699.9	29018.7	36126.1	8.10133	1.25578	0.0101137	0.0741621	3.02926	-2.81387	21188-38	RWDD4	RWD domain-containing protein 4	Rwdd4	Q6NW29
3657	seq.22847.18	4867.7	3454.1	4561.1	3901.1	3708.4	3080.3	56540.3	3609.6	20540.5	6122	6574.6	5243.2	6.36902	1.25237	0.099419	0.156802	1.78053	-4.87593	22847-18	STK4	Serine/threonine-protein kinase 4	Stk4	Q13043
5885	seq.6372.7	77724.7	26806	25020.5	33577.9	18692	28631.1	104416	22063.8	74599.8	116109	43884.4	82004.8	9.23332	1.24973	0.012368	0.0772511	2.92261	-3.09653	6372-7	YBOX2	Y-box-binding protein 2	Ybx2	Q9Y2T7
3496	seq.22381.1	13063.7	9325.9	5118.4	3604.5	2804	5374	8890.6	2527.8	11495.5	19722.2	10269.9	12911.6	6.61233	1.24861	0.0187475	0.084476	2.70151	-3.36727	22381-1	LACB2	Endoribonuclease LACTB2	Lactb2	Q53H82
3009	seq.21154.8	29778.6	7248.7	5228.9	5277.8	3951.1	10076.3	19127.8	4106.4	31289.8	25594.8	7535	37451.5	7.23925	1.24744	0.0669855	0.124742	2.00709	-4.5274	21154-8	CB39L	Calcium-binding protein 39-like	Cab39l	Q9H9S4
2567	seq.19279.42	13302.8	5512.7	6098.6	6852.7	4095.9	5965.7	24801.1	5858.5	10637.9	23202.6	10003.8	20153.3	6.99268	1.24694	0.00438716	0.0604807	3.47247	-1.98746	19279-42	CRBP	Retinol-binding protein 1	Rbp1	P09455
3904	seq.23535.3	5875.6	2813.7	1782.9	2219.7	1673.5	1589.7	5847.3	1507.5	5610.7	7271.1	5373.7	6185.8	5.49372	1.24499	0.0107734	0.0748235	2.99578	-2.87814	23535-3	FA45A	Protein FAM45A	Dennd10	Q8TCE6
6652	seq.8458.111	712.9	480.9	351.1	313.8	296.8	279.4	1076	331.7	500.6	1242.1	849.4	698.7	2.80903	1.24486	0.000224668	0.0138908	5.12451	0.802723	8458-111	a-Synuclein	Alpha-synuclein	Snca	P37840
3687	seq.22985.160	52564.1	38413.2	27959.8	18959.5	16321.7	75557.1	128161	60081.2	48338.3	44003.8	52344.6	75297.5	9.26174	1.24299	0.0112038	0.0752663	2.97502	-2.97224	22985-160	IGFBP-2	Insulin-like growth factor-binding protein 2	Igfbp2	P18065
1636	seq.15325.14	6340.7	3704.8	2275.8	1303.4	1505.1	1769.1	3519.6	1859.9	2447.5	6238.4	6836.5	3325.9	5.30184	1.24261	0.00796257	0.0700718	3.15595	-2.59887	15325-14	NEUM	Neuromodulin	Gap43	P17677
1493	seq.14107.1	49888.1	26229.7	16985.6	15631.2	10396.4	18010.5	46284.9	9992.7	36051.9	66369.6	30344.5	50728.8	8.46287	1.24138	0.0123953	0.0772511	2.92144	-3.02442	14107-1	MTHFS	5-formyltetrahydrofolate cyclo-ligase	Mthfs	P49914
635	seq.12016.60	84100	61868.2	28431.2	26415.9	25486.8	28467.9	82855.3	23420.9	51692.5	87885.6	91687.3	52924.5	9.30418	1.24032	0.00163394	0.0413469	4.00391	-1.1404	12016-60	CBL	E3 ubiquitin-protein ligase CBL	Cbl	P22681
2420	seq.18905.5	1027.4	620.7	684.6	851.3	827.6	606	2547.1	711.2	1026.5	1365.2	4560.6	1221.2	3.86167	1.24001	0.00631852	0.0663812	3.27856	-2.42644	18905-5	Keratin-16	Keratin, type I cytoskeletal 16	Krt16	P08779
1619	seq.15303.63	8261.9	4781.2	3278.5	2797.4	3107.4	3219.5	9434.9	3140.3	5172.2	10372.5	9979.5	6273.4	6.11341	1.23925	0.00044081	0.0196964	4.7337	0.21477	15303-63	S100A5	Protein S100-A5	S100a5	P33763
2148	seq.17786.5	8616.1	3549.7	2891.3	4494.2	2245.5	4204	13298.4	2073.3	5811.5	10857.3	6840.4	9656	6.13486	1.23788	0.00819104	0.0712256	3.14097	-2.59159	17786-5	GGPPS	Geranylgeranyl pyrophosphate synthase	Ggps1	O95749
2403	seq.18884.22	100649	76358.4	44543.8	41034.7	23600.3	29014.4	107144	29789.9	53210.3	118479	118240	71506.3	9.61702	1.23518	0.00427398	0.0593679	3.4864	-2.11855	18884-22	DNJB4	DnaJ homolog subfamily B member 4	Dnajb4	Q9UDY4
5238	seq.4414.69	77532.5	19100.2	24946.1	28489.3	9701.6	44134.2	63769	15566.8	46486.8	77979.8	47264.9	74044	8.93605	1.23496	0.0273598	0.0910633	2.49905	-3.80551	4414-69	SP-D	Pulmonary surfactant-associated protein D	Sftpd	P35247
2923	seq.20943.14	56491.9	54663.3	25373.6	19300.4	8486.5	18323.3	46782.3	9272.6	36688.6	66681.5	45581.5	45177.5	8.6473	1.23431	0.0308292	0.0940022	2.43464	-3.89477	20943-14	NAA50	N-alpha-acetyltransferase 50	Naa50	Q9GZZ1
637	seq.12020.39	25160.6	10563.9	11672.4	14911.4	8810.2	6784.5	55553.8	8590.3	21164.9	46914.4	19049.9	31934.9	7.86961	1.23375	0.0129878	0.0777769	2.89667	-3.05223	12020-39	PMGE	Bisphosphoglycerate mutase	Bpgm	P07738
6555	seq.8274.64	35788.9	25729.9	14817.3	11178.1	10581.8	13492.5	34003.2	11314	21886.4	46962.5	37401.5	28961.9	8.16532	1.23232	0.00156411	0.0404784	4.02771	-1.024	8274-64	Syntaxin-7	Syntaxin-7	Stx7	O15400
876	seq.12681.63	4509.8	3727	4089.2	3851.7	3097.3	3874	15039.7	3850.7	5935.1	22106.2	4840.8	4343	6.15445	1.22863	0.00633575	0.0663812	3.27712	-2.34176	12681-63	UBP21	Ubiquitin carboxyl-terminal hydrolase 21	Usp21	Q9UK80
1551	seq.14271.23	6468.5	5119.3	2170.2	1786.8	2011	2477.3	5315	2797.1	3759.4	5353.6	8892.9	3999.6	5.6362	1.22476	0.00279805	0.0517318	3.71302	-1.58303	14271-23	RAB6B	Ras-related protein Rab-6B	Rab6b	Q9NRW1
870	seq.12670.15	1223.2	937.4	889.1	953.1	705.6	901.2	6107.4	947.4	1243.1	1399.7	2321.6	1336.2	4.1009	1.22297	0.0059285	0.0651545	3.31238	-2.36078	12670-15	RAD1	Cell cycle checkpoint protein RAD1	Rad1	O60671
456	seq.11368.32	97650.3	58364.5	31366.4	26868.1	30978.4	38205.4	92736.1	21138.3	57307.7	122519	75161.6	72434.6	9.45521	1.22226	0.00193608	0.0442966	3.91172	-1.31886	11368-32	KAD2	Adenylate kinase 2, mitochondrial	Ak2	P54819
370	seq.11219.95	585.2	1674.6	592.8	615.7	803.1	545.3	645.7	593.4	705.1	24155.1	643.2	667.5	3.64639	1.21984	0.25096	0.318352	1.20414	-5.76621	11219-95	FGFP3	Fibroblast growth factor-binding protein 3	Fgfbp3	Q8TAT2
6969	seq.9223.11	9807.5	12942.3	5218.1	2478.2	3196.7	7728	10124.3	3321.8	4786.8	9942.1	13502.1	5727.4	6.42994	1.21697	0.00306419	0.0530195	3.66426	-1.64795	9223-11	ARMET	Mesencephalic astrocyte-derived neurotrophic factor	Manf	P55145
2243	seq.18224.11	127626	74051.4	51996.8	52797.5	31463.8	55189.2	164244	37987	112037	172975	97161.7	157253	10.0894	1.21331	0.00398717	0.0575252	3.52344	-2.08192	18224-11	CHM1A	Charged multivesicular body protein 1a	Chmp1a	Q9HD42
1563	seq.14326.4	62522.7	38646.8	29759.9	29189.4	15838.2	27691.6	83780.4	18069.7	55197.5	108303	48266	76638.6	9.13947	1.21199	0.00765084	0.069149	3.17712	-2.62725	14326-4	UB2E1	Ubiquitin-conjugating enzyme E2 E1	Ube2e1	P51965
7012	seq.9288.7	1708.1	984.9	843.4	869.4	755.6	1005.4	2659.4	1401	1921.2	4286.3	1587.1	2812.8	4.32863	1.20769	0.000478031	0.0208685	4.68748	0.0908832	9288-7	FKBP7	Peptidyl-prolyl cis-trans isomerase FKBP7	Fkbp7	Q9Y680
1070	seq.13059.33	4445.3	2750.3	2073.7	1355.1	993	1888.7	5742	1002	3066.9	4874.8	3203.4	4764.5	5.10877	1.2044	0.0108799	0.0748235	2.99057	-2.90869	13059-33	RIFK	Riboflavin kinase	Rfk	Q969G6
4159	seq.24475.45	75250.1	54479	31308.6	27705.9	17738.2	33598.8	87168.5	19164.3	51705.1	105710	52332.6	76785.1	9.25074	1.20399	0.00499296	0.0628191	3.40362	-2.21939	24475-45	SNX12	Sorting nexin-12	Snx12	Q9UMY4
37	seq.10070.22	4241.2	4995.9	2046.1	1349	1327.6	1302.3	4315.2	1413.6	2276.6	3309.8	7823	2276.1	5.10612	1.20296	0.0244198	0.0895885	2.56015	-3.66578	10070-22	PLCG2	1-phosphatidylinositol 4,5-bisphosphate phosphodiesterase gamma-2	Plcg2	P16885
2290	seq.18303.39	11005.2	7900.6	3444.5	2253.1	2642.4	3026.6	5445.9	3095.9	4222.6	10519	11276.9	6186.7	6.08382	1.20206	0.011909	0.0762737	2.94267	-2.95153	18303-39	NEUG	Neurogranin	Nrgn	Q92686
892	seq.12697.30	840.5	964.4	385.7	339.9	268.4	292.9	1183	307.6	477.9	900	1039.2	589.8	2.88881	1.19923	0.00450672	0.0608317	3.45815	-2.14232	12697-30	PI42A	Phosphatidylinositol 5-phosphate 4-kinase type-2 alpha	Pip4k2a	P48426
5652	seq.5650.9	15129.3	16797.5	8937	4176.1	4252.1	18509.3	15891.3	5039.6	8377.8	14985.3	21378.7	9003.8	7.11066	1.19775	0.0040363	0.0579579	3.51691	-1.90677	5650-9	PDIA6	Protein disulfide-isomerase A6	Pdia6	Q15084
2450	seq.19111.10	5866.8	7878.7	3942.1	3072.8	1797.5	3639.1	6836	2765.9	4446.3	11636.6	8499.5	5910.1	6.02986	1.19634	0.00534265	0.0642461	3.36764	-2.18768	19111-10	UBC12	NEDD8-conjugating enzyme Ubc12	Ube2m	P61081
2116	seq.17744.31	49751.4	32348.9	20524.3	16849.2	10703.7	17439.4	45064.1	13868.6	27893.6	50081.1	52313.4	32053.2	8.50092	1.19496	0.00309709	0.0531055	3.65853	-1.70106	17744-31	RB11A	Ras-related protein Rab-11A	Rab11a	P62491
436	seq.11333.82	105763	72111.5	36050.8	31221.7	40209.2	44710.2	95568.9	47124.7	93018.2	136570	108601	73844.3	9.79313	1.19314	0.000864165	0.0287334	4.35439	-0.546063	11333-82	RHG25	Rho GTPase-activating protein 25	Arhgap25	P42331
3903	seq.23534.27	2400.3	618.7	573.8	655.8	382.6	414	3056.3	359.4	1577.1	1362.4	1082	1642.8	3.6263	1.19252	0.0518763	0.110348	2.15001	-4.43959	23534-27	RTF2	Protein RTF2 homolog	Rtf2	Q9BY42
743	seq.12478.15	59846.1	20044.8	19769.9	29753	21609.7	16773.9	115776	13935.1	74193	80514.4	40792.5	68328.1	8.95903	1.19136	0.0341901	0.0966407	2.37859	-4.04226	12478-15	RL30	60S ribosomal protein L30	Rpl30	P62888
2968	seq.21104.37	99470.2	91537	46388.1	34110.9	16404.6	61772.1	83249.1	22521.7	60324.1	133034	72833.1	77866	9.58423	1.1903	0.00717266	0.0679674	3.21132	-2.59568	21104-37	UBL5	Ubiquitin-like protein 5	Ubl5	Q9BZL1
6551	seq.8268.98	4470.5	4315.8	3375.6	3148.2	2863.9	3337	8379.3	3791.1	6566.6	12768	8760	6872.2	6.09682	1.18896	0.000212504	0.0133403	5.15734	0.915286	8268-98	HS3SA	Heparan sulfate glucosamine 3-O-sulfotransferase 3A1	Hs3st3a1	Q9Y663
4433	seq.25274.2	34039.8	54201.6	20494	10599.1	5644.4	17835.7	14132.5	7550.2	10419.9	54339.3	51618.8	47160.3	8.11095	1.18438	0.121638	0.181883	1.66132	-5.08082	25274-2	ANKR2	Ankyrin repeat domain-containing protein 2	Ankrd2	Q9GZV1
4932	seq.3397.7	87979.7	72959.6	37663.2	36758.5	24555.4	43477.7	103492	28619.9	35241.4	109216	92778.4	42825.5	9.45627	1.18414	0.000158489	0.012101	5.33175	1.13788	3397-7	-2	Tyrosine-protein phosphatase non-receptor type 11	Ptpn11	Q06124
2564	seq.19276.124	10666.4	8442.8	4925.2	4568.1	3007.4	5323.8	17874.6	3454.8	10242.6	16691.3	6804.9	12495.3	6.64131	1.18393	0.00795931	0.0700718	3.15617	-2.55575	19276-124	RUXG	Small nuclear ribonucleoprotein G	Snrpg	P62308
2965	seq.21002.1	26780.1	20343.4	9258.3	7060.6	5104.2	10328.5	23292.2	6220.2	16678.5	23984.2	17954.9	25360.1	7.53563	1.17943	0.00700009	0.0679674	3.22423	-2.43635	21002-1	NUDC2	NudC domain-containing protein 2	Nudcd2	Q8WVJ2
1396	seq.13973.62	10789.7	3737.1	3143.7	3572.3	2562.7	3059.3	12406.2	2104.6	5692.9	12432.1	5599	12444.1	6.14191	1.17733	0.0242079	0.0895885	2.56483	-3.61201	13973-62	TTL	Tubulin--tyrosine ligase	Ttl	Q8NG68
3842	seq.23366.15	8134.1	4975	4082.8	3604.6	2505.3	2542.6	9771.5	2336.9	8201.9	12533.6	8924	8953.3	6.1951	1.1722	0.012531	0.0773325	2.91567	-2.99154	23366-15	UBL7	Ubiquitin-like protein 7	Ubl7	Q96S82
1594	seq.14675.20	53146.4	36513	27509.7	28875.5	15255.2	22543.5	86757.4	17145.8	49636	81528.4	50624.9	69411.5	9.01792	1.17193	0.00607115	0.0655008	3.29975	-2.3965	14675-20	IF4B	Eukaryotic translation initiation factor 4B	Eif4b	P23588
2521	seq.19222.124	83493.4	50666.7	37942.7	37955.5	19636.4	27795.7	99419.8	20259.9	67818.6	116760	72474.2	86322	9.42517	1.1719	0.0108359	0.0748235	2.99272	-2.99733	19222-124	RAB5B	Ras-related protein Rab-5B	Rab5b	P61020
1617	seq.15300.66	3487.8	3943.1	2074.6	1426.4	1250.1	2037.5	4179.2	2000.5	2781.3	4610.9	5551.7	3789	5.23094	1.16856	0.00190573	0.0441338	3.92029	-1.22662	15300-66	CC134	Coiled-coil domain-containing protein 134	Ccdc134	Q9H6E4
4224	seq.24697.48	19066.7	5112.3	7809.1	9405.1	2783.8	9080.9	25919.7	4428.6	11500.2	16318.5	14002.3	21417.1	7.08522	1.16834	0.0373101	0.0986874	2.3311	-3.99842	24697-48	ROA0	Heterogeneous nuclear ribonucleoprotein A0	Hnrnpa0	Q13151
2594	seq.19333.4	43086.9	29094.1	22202	22993	12501.7	20867.1	55917.9	16937.3	51211.6	75655.4	44307.7	47063.2	8.75677	1.16593	0.00344323	0.0554127	3.6018	-1.82007	19333-4	hnRNP K	Heterogeneous nuclear ribonucleoprotein K	Hnrnpk	P61978
4336	seq.25061.8	8666.6	5578.5	2783.3	2945.5	2735.4	3432.1	9159	3525.5	7428.8	9263.7	7704.3	8196.7	6.15789	1.16277	0.000806645	0.0279757	4.39275	-0.368773	25061-8	ELMO2	Engulfment and cell motility protein 2	Elmo2	Q96JJ3
4058	seq.24235.2	21808.3	17510.5	8534.8	8201.5	5869.7	19657.1	19365.9	7988.1	15086.3	23657.4	26874.5	16713.3	7.58782	1.16217	0.000721854	0.0262483	4.45481	-0.257664	24235-2	EHD1	EH domain-containing protein 1	Ehd1	Q9H4M9
886	seq.12691.44	7184.4	7180.8	1914.5	2946.2	2487.9	3080.6	9128.5	1727.8	3607.1	6763.7	6604.5	6104.1	5.83163	1.16179	0.00633196	0.0663812	3.27744	-2.35769	12691-44	GLYM	Serine hydroxymethyltransferase, mitochondrial	Shmt2	P34897
452	seq.11361.73	12617.8	14259.2	2388.1	1938.4	1559.5	8660.2	3965.7	2087.9	2549.3	3773.3	13175.1	2824.5	5.82719	1.15609	0.0226324	0.0886845	2.6009	-3.57943	11361-73	TP	Thymidine phosphorylase	Tymp	P19971
6804	seq.8921.139	11048.8	2202.5	3096.6	3780.2	2382.2	3313	12053.8	2604.6	7844.2	11530.6	5736.3	10843.7	6.12499	1.15437	0.0289974	0.0926647	2.46772	-3.77981	8921-139	PABP2	Polyadenylate-binding protein 2	Pabpn1	Q86U42
574	seq.11636.33	17596	11947.4	4375.7	3573.1	3843.7	6881.2	9889.9	5800.7	7392.8	15866.4	11000.3	9517.4	6.73067	1.15381	0.00124069	0.0358915	4.1545	-0.775883	11636-33	Transgelin-2	Transgelin-2	Tagln2	P37802
2000	seq.17332.3	67111.3	39117.7	34161.2	34652.8	23260.8	27215.6	113610	17727.3	65026.4	129976	51626.7	93643.1	9.3389	1.15258	0.0168724	0.0823582	2.75765	-3.41827	17332-3	ARHL2	Poly(ADP-ribose) glycohydrolase ARH3	Adprs	Q9NX46
3219	seq.21643.8	2858.4	1549.6	1195.1	1402.5	1215.7	1650.8	4922.3	1458.7	4754.5	4990.7	2418.2	3405.2	4.94072	1.15241	0.00277657	0.0517318	3.71716	-1.60351	21643-8	RS20	40S ribosomal protein S20	Rps20	P60866
2791	seq.20378.110	22716.2	9191.6	8287.5	8607.1	6342.1	7481.5	24839.4	6553.5	21938	34482.6	14559.6	28012.8	7.49553	1.14939	0.0146042	0.079751	2.83441	-3.13477	20378-110	LZTL1	Leucine zipper transcription factor-like protein 1	Lztfl1	Q9NQ48
5266	seq.4487.1	7973.5	2337.5	1632	1950.8	3623.9	1913.3	7116.2	1564.2	5433.3	10160.4	4584.3	6913.5	5.6558	1.14738	0.0440901	0.105152	2.23975	-4.1825	4487-1	FGF7	Fibroblast growth factor 7	Fgf7	P21781
5527	seq.5272.55	26119.7	20007.1	10761.8	9856.1	8916.5	9178.7	28433.7	5915.4	16195.9	34025.3	27843.6	20899.3	7.72762	1.14729	0.00554701	0.0647236	3.34769	-2.22898	5272-55	SHC1:SH2	SHC-transforming protein 1:Src Homology domain	Shc1	P29353
720	seq.12448.246	69563.6	34204.7	23433.4	24193.6	18016.8	18211.5	63318.5	15713.4	61265	81980.7	55637.4	56024.1	8.95945	1.14622	0.0154427	0.0810226	2.80475	-3.28269	12448-246	NMT1	Glycylpeptide N-tetradecanoyltransferase 1	Nmt1	P30419
2162	seq.17805.35	2843.3	1089.1	1037.8	1277	696.3	959.7	3476.3	784	2510.2	4036.8	1882.6	3136.1	4.47865	1.14571	0.0151298	0.0807958	2.81562	-3.252	17805-35	SPF30	Survival of motor neuron-related-splicing factor 30	Smndc1	O75940
2244	seq.18225.13	133029	55576.7	38122.5	39652.8	36941.6	48367.6	135859	27717.1	112974	166202	66988.9	129403	9.85892	1.14404	0.0189362	0.0845615	2.69617	-3.56494	18225-13	HEBP1	Heme-binding protein 1	Hebp1	Q9NRV9
2386	seq.18860.2	546.1	462.3	472.6	470.7	456.9	423.6	1026.4	494	691.8	4579.5	617.6	781.1	3.17135	1.14286	0.0304462	0.0937184	2.4414	-3.95582	18860-2	CaMKK alpha	Calcium/calmodulin-dependent protein kinase kinase 1	Camkk1	Q8N5S9
2047	seq.17447.52	4728.6	7001.7	22833.5	12489.6	23391.3	9877.9	45192.1	7009	8309.6	77204.2	53459.9	5280.6	7.64703	1.14216	0.0122643	0.0772511	2.92708	-3.04312	17447-52	SFRP4	Secreted frizzled-related protein 4	Sfrp4	Q6FHJ7
5230	seq.4389.2	3797.5	1272.4	952.7	1084.9	1362.6	1077.3	3413.7	902.3	2872	5017.3	2331.5	3384	4.68869	1.14207	0.0180076	0.0833662	2.72298	-3.4069	4389-2	DHH	Desert hedgehog protein N-product	Dhh	O43323
2490	seq.19166.15	14808.3	5336.1	4807.2	6009.5	4323.3	5837.2	22682.7	6499.1	24757.7	20727.8	7145.6	17353.4	6.99244	1.13703	0.0208854	0.087139	2.64387	-3.46027	19166-15	RS19	40S ribosomal protein S19	Rps19	P39019
2969	seq.21105.23	9373.3	2851.5	3062.6	2854.5	2528.7	3226.5	10307	2563	10238	12879.5	4558.9	12814.7	6.12219	1.12875	0.0289335	0.0926647	2.46891	-3.78185	21105-23	U119B	Protein unc-119 homolog B	Unc119b	A6NIH7
4979	seq.3480.7	7218.1	6963.3	2421	1747.6	1664.9	3446.7	4068.7	1630.2	2083.5	7432.2	6210	2744.5	5.49688	1.12637	0.00309279	0.0531055	3.65928	-1.68375	3480-7	DUS3	Dual specificity protein phosphatase 3	Dusp3	P51452
4138	seq.24446.65	17842.8	18167.7	8833.6	7422.9	4010.4	2693.8	15859.6	2632.8	11346.6	19862.6	22966.4	14194.6	7.02432	1.12424	0.103661	0.161847	1.75606	-4.9089	24446-65	MBNL2	Muscleblind-like protein 2	Mbnl2	Q5VZF2
763	seq.12508.9	25094.4	16945.4	10609.1	9752.2	8417.1	10665.7	28402.7	10287	27453.5	37150.2	21868.3	33472.8	7.87895	1.12088	0.00357683	0.0554674	3.58144	-1.80543	12508-9	CHMP3	Charged multivesicular body protein 3	Chmp3	Q9Y3E7
3120	seq.21382.70	13505.9	4811.4	5498	5607.2	3660.2	4041	12403.6	3133.1	11436.6	20007.6	12096.4	16727.3	6.71401	1.12022	0.0266691	0.0904897	2.51281	-3.68742	21382-70	RNZ1	Zinc phosphodiesterase ELAC protein 1	Elac1	Q9H777
1948	seq.16908.5	3387.9	6302.8	4813.2	4752.2	4998	4281.8	18515.1	7907.1	7776.9	12089.6	13684.9	8223.7	6.57074	1.12011	0.00431052	0.0597495	3.48186	-1.96749	16908-5	OMGP	Oligodendrocyte-myelin glycoprotein	Omg	P23515
6802	seq.8916.32	34804.4	32848.7	13552.5	7922.8	5983.7	9568.2	16474.3	7368.9	11111.5	28221.5	38894.9	12617.7	7.6528	1.11961	0.0411659	0.102518	2.27739	-4.10327	8916-32	STIM1:CD	Stromal interaction molecule 1:Cytoplasmic domain	Stim1	Q13586
5496	seq.5202.4	44109.1	35138	28071.4	19799.8	10560.9	13803.5	48717.3	10211.3	33664.6	69611.1	46375.4	44855.1	8.58439	1.1174	0.027487	0.091215	2.49655	-3.79785	5202-4	PPID	Peptidyl-prolyl cis-trans isomerase D	Ppid	Q08752
4363	seq.25099.4	30140.4	2329.5	4156.7	4562.6	5453.8	4364	19918.4	4042.4	28117.9	23933.1	5623.9	25624.7	6.89857	1.11651	0.17161	0.234452	1.45074	-5.32731	25099-4	CAPS2	Calcium-dependent secretion activator 2	Cadps2	Q86UW7
513	seq.11487.4	2059.6	2585.6	2456.4	2461.4	2391.3	2391.3	86795.5	2665.4	2144.8	1987.8	2285	2147.3	5.39179	1.11176	0.268806	0.336134	1.15754	-5.71084	11487-4	Testican-1	Testican-1	Spock1	Q08629
3346	seq.21885.196	3958.6	3726.9	1772	1534	1152.7	1318.8	4136	1105.3	2502.9	4663.6	4216.5	2854.1	5.01615	1.1116	0.0097067	0.0733235	3.05102	-2.80081	21885-196	TIA1	Nucleolysin TIA-1 isoform p40	Tia1	P31483
1391	seq.13963.7	22266.5	16644.3	7668.9	6899.5	5797.2	6101.3	16957.4	4660.2	9995.5	19442.8	24853.4	10752.9	7.19219	1.10628	0.0131592	0.0778784	2.88972	-3.03126	13963-7	tollip	Toll-interacting protein	Tollip	Q9H0E2
3281	seq.21747.8	12561.7	16871.9	6724.4	5257.7	2141.9	5791.7	11189	2287.1	6392	14834.5	11627.1	10703.2	6.63689	1.10166	0.0461219	0.106555	2.21498	-4.19131	21747-8	UBE2N/UB2V1 Complex	UBE2N (Ubc13)/Uev1a Complex	Ube2n|Ube2v1	P61088|Q13404
4352	seq.25085.37	30822.1	16997.1	11979	10649.3	12874.6	8070.4	36221.8	7058.6	22306.2	38894.7	29907.3	30227.6	7.93668	1.1012	0.0153627	0.0810226	2.80751	-3.20821	25085-37	ASPC1	Tether containing UBX domain for GLUT4	Aspscr1	Q9BZE9
5592	seq.5489.18	14102.3	11614.8	6556.8	6270.9	3704.5	6530.5	17075.8	4521.8	10457.5	15404.8	14741.1	14353.7	6.96463	1.09759	0.00484705	0.0622586	3.4194	-2.07874	5489-18	Stress-induced-phosphoprotein 1	Stress-induced-phosphoprotein 1	Stip1	P31948
4695	seq.2877.3	64875.2	44210.1	37443.7	35893.6	21615.9	23309.7	103517	16740.5	59077.3	114303	61013.3	84522.4	9.30007	1.09182	0.0179506	0.0833081	2.72467	-3.47774	2877-3	UBC9	SUMO-conjugating enzyme UBC9	Ube2i	P63279
3233	seq.21670.52	5794	3836.2	3096.6	2911.3	1705.8	2785.8	7151.4	3629.1	5203.7	8636.3	6231.9	6304.9	5.85952	1.0918	0.00121447	0.0356181	4.16624	-0.768345	21670-52	WWP2	NEDD4-like E3 ubiquitin-protein ligase WWP2	Wwp2	O00308
7236	seq.9855.10	48764.2	35616.1	21581.3	20750.9	12512.7	17535.8	49899.4	16713.6	42221.5	59745.7	47540.9	49196.1	8.70633	1.08877	0.00715892	0.0679674	3.21234	-2.5192	9855-10	Rho A	Transforming protein RhoA	Rhoa	P61586
1581	seq.14623.26	65715.1	53641.5	33533.1	26216.6	15485.6	32633	74776.1	16681.4	47180.6	84122.1	53861.2	71144.2	9.13506	1.08628	0.0100338	0.0740562	3.03347	-2.88304	14623-26	SUMO3	Small ubiquitin-related modifier 3	Sumo3	P55854
2370	seq.18817.50	2692.2	2813.3	1238.7	1180.7	798	1217.7	3553.4	863.9	2426.4	3815.5	2162.5	3224.6	4.66642	1.08561	0.0116952	0.0758757	2.95227	-3.00393	18817-50	CBX1	Chromobox protein homolog 1	Cbx1	P83916
5188	seq.4230.1	4343.5	3296.9	1541.9	1348.8	1178.4	1303.5	3212.1	1065.3	3579.1	4233.1	4388.8	3379.4	5.00329	1.08529	0.0202867	0.0862809	2.65941	-3.50735	4230-1	IF4G2	Eukaryotic translation initiation factor 4 gamma 2	Eif4g2	P78344
3008	seq.21153.5	10558.1	19798.7	5033.5	3017.4	2707.5	3830.6	9620.6	3172.3	3921.3	4613.6	22887.6	5237.6	6.32967	1.08195	0.100634	0.158134	1.77342	-4.89009	21153-5	BAP18	Chromatin complexes subunit BAP18	Bap18	Q8IXM2
4843	seq.3210.1	7237.4	6027.2	3836.1	3690.2	2196.8	2418.6	8550.4	2476.3	4809.5	8686.6	10243	6145.1	6.03164	1.08173	0.0118457	0.0761249	2.94549	-2.94055	3210-1	METAP1	Methionine aminopeptidase 1	Metap1	P53582
4742	seq.2989.17	8594.5	3351.8	2275.8	2560.7	2918.1	2688.2	7238.5	2498.9	6485.3	10534.7	5511.1	7346.5	5.90906	1.07979	0.00972733	0.0733235	3.0499	-2.76435	2989-17	IFN-g	Interferon gamma	Ifng	P01579
2318	seq.18337.4	3310.5	1043.9	1892.5	1714	1032.3	1283.9	10058.4	1090.8	3756	6903.8	1267	7819.4	5.02429	1.079	0.120483	0.18051	1.66702	-5.10798	18337-4	GMDS	GDP-mannose 4,6 dehydratase	Gmds	O60547
40	seq.10075.75	2743.7	1263.4	724.7	590.4	492.4	684.5	1759.5	534.8	1810.4	1973.3	1486.4	2221.1	3.95115	1.07894	0.0209497	0.087139	2.64222	-3.59194	10075-75	ACBD6	Acyl-CoA-binding domain-containing protein 6	Acbd6	Q9BR61
5248	seq.4450.26	97402.3	28249.8	44756.9	49383.7	26664	29032.6	154328	23693.6	82111.1	148405	60838.1	115642	9.6046	1.07813	0.0372541	0.0986752	2.33191	-4.20169	4450-26	hnRNP A/B	Heterogeneous nuclear ribonucleoprotein A/B	Hnrnpab	Q99729
6456	seq.8013.9	5956.9	5047	5155	3655.6	4164.3	6659.3	10176.5	9700.1	9297.2	14952.1	12627.1	13303.1	6.66751	1.07559	0.00148386	0.0394688	4.05646	-0.945759	8013-9	LMA2L	VIP36-like protein	Lman2l	Q9H0V9
848	seq.12643.4	17219.2	21147.3	5782.7	4105.2	2894.5	4445.9	9383.4	3107.4	5547.2	8833.4	20163.9	6149.4	6.59437	1.07158	0.0615625	0.119782	2.05457	-4.45158	12643-4	ARRB1	Beta-arrestin-1	Arrb1	P49407
2908	seq.20923.10	54420	55392	31314.7	24850.6	10216.7	25934.5	52088.9	9888	29918.8	71310.2	52393.1	44477.9	8.78321	1.06938	0.0287697	0.0925603	2.47197	-3.8529	20923-10	MGDP1	Magnesium-dependent phosphatase 1	Mdp1	Q86V88
721	seq.12449.16	7664.9	6807.5	3659.4	2928.3	1800.3	3138.2	7323.5	2472.9	4469.3	8942.1	7005.8	6412.3	5.96243	1.06798	0.00784892	0.069895	3.16357	-2.55801	12449-16	PPIH	Peptidyl-prolyl cis-trans isomerase H	Ppih	O43447
6956	seq.9201.13	6379.7	6336.1	1841.2	1698.3	1500.8	2527.9	3978.6	1827.7	2754.7	6011.7	4613.9	3444.7	5.39533	1.06349	0.00388212	0.0572804	3.53769	-1.91299	9201-13	Transgelin-2	Transgelin-2	Tagln2	P37802
3914	seq.23547.21	5263.6	2096.7	1965.9	1970.5	1614.5	2240.9	6870.7	4957.9	4591.6	6999.8	3138.3	6247	5.54988	1.06195	0.00338996	0.0550216	3.61014	-1.77586	23547-21	TCEA3	Transcription elongation factor A protein 3	Tcea3	O75764
5088	seq.3817.18	7221.6	6004.3	2060.3	1778.9	1871.8	2114	3400.9	1480.3	2298.9	4405.5	10252.5	3319.7	5.41614	1.05764	0.0400172	0.101628	2.29287	-4.11162	3817-18	KPCT	Protein kinase C theta type	Prkcq	Q04759
2325	seq.18348.89	11261.9	6453.2	4826.8	6637.1	2722.7	3486.6	14716.4	2812.7	8032	17064.9	7959.7	14162	6.55442	1.05454	0.0395633	0.10122	2.2991	-4.04978	18348-89	HNRPD	Heterogeneous nuclear ribonucleoprotein D0	Hnrnpd	Q14103
3830	seq.23350.66	1679.5	1435	648.4	687.6	370.4	700.3	2366.8	585.2	1360.2	1783.8	918	2358.2	3.8302	1.05327	0.0193202	0.0855503	2.68546	-3.52065	23350-66	F118B	Protein FAM118B	Fam118b	Q9BPY3
6823	seq.8953.47	9215.7	4497.2	4773.6	5222.2	2817.7	3680.6	14710.3	2643.1	8613.6	17179.6	6344.6	12993.3	6.43144	1.05164	0.0319552	0.0946164	2.41523	-3.85631	8953-47	HDGF	Hepatoma-derived growth factor	Hdgf	P51858
1240	seq.13567.1	2729.3	1401.7	1415.9	1225.8	1041.1	1518.3	3138.6	1187.5	2631.9	4741.9	2811.1	3008.5	4.74577	1.05093	0.00169024	0.041916	3.98547	-1.12734	13567-1	DPYL2	Dihydropyrimidinase-related protein 2	Dpysl2	Q16555
1653	seq.15370.5	30535	26966.3	13780.9	9205	5830.9	14211.7	22790.2	4616.9	14847.3	33835.8	22124.6	21420.8	7.7131	1.04891	0.0251331	0.0898405	2.5447	-3.6474	15370-5	BOLA1	BolA-like protein 1	Bola1	Q9Y3E2
4970	seq.3466.8	28004.9	21235.2	10369.5	8976.4	4882.3	8201.2	19283.1	5318.6	12764.8	22233.3	24910.4	15643.3	7.45406	1.04785	0.0247425	0.0898085	2.55311	-3.62414	3466-8	PRKACA	cAMP-dependent protein kinase catalytic subunit alpha	Prkaca	P17612
4729	seq.2970.60	12522.3	4625.8	3057.8	4591.1	4220.8	4001.3	11025.8	3333.8	9225.1	15939.6	7718.1	11034.1	6.45768	1.04708	0.0164594	0.0822038	2.77084	-3.24164	2970-60	AREG	Amphiregulin	Areg	P15514
3280	seq.21747.114	7085	6803.6	3327.2	2424.7	1421.3	2844.8	5768.5	1381.8	3376.6	7607.1	5923	5134.6	5.67989	1.0461	0.0250177	0.0898085	2.54717	-3.66367	21747-114	UBE2N/UB2V1 Complex	UBE2N (Ubc13)/Uev1a Complex	Ube2n|Ube2v1	P61088|Q13404
4005	seq.23678.132	7849.7	671.9	1019.6	1483.7	1210.2	1189.3	4872.7	877.5	5519.9	5132.9	1732.3	4860.7	4.87119	1.04536	0.173421	0.236373	1.44415	-5.43336	23678-132	SOX10	Transcription factor SOX-10	Sox10	P56693
3893	seq.23521.29	13757.5	7944.2	5083.8	5026.1	3452.2	4403.7	11451.6	2931.2	9070.4	15101.1	11628.3	10554.2	6.61783	1.04498	0.0157072	0.0812696	2.79572	-3.19392	23521-29	NDK7	Nucleoside diphosphate kinase 7	Nme7	Q9Y5B8
4390	seq.25215.1	4823.4	6067.2	2247.9	1988.2	2565.4	3240.1	6305.6	1616.7	3621	8229.3	5069.2	4685.6	5.65323	1.04442	0.00500982	0.0628191	3.40183	-2.13964	25215-1	TIM10	Mitochondrial import inner membrane translocase subunit Tim10	Timm10	P62072
62	seq.10364.6	7529.7	3491.6	2712.4	3122.7	2075.8	2557	8404.6	2322.2	5830.9	9483.2	5044	7453.2	5.87087	1.04381	0.00974944	0.0733235	3.0487	-2.7664	10364-6	SMAD2	Mothers against decapentaplegic homolog 2	Smad2	Q15796
2828	seq.20444.12	64821.1	87010.7	56486.9	39146.9	21980.8	39028	91612.4	17590.3	56205.6	150198	80395.9	81759.5	9.55249	1.04231	0.0297863	0.0932627	2.45324	-3.98145	20444-12	TPPP3	Tubulin polymerization-promoting protein family member 3	Tppp3	Q9BW30
6340	seq.7832.181	8764.6	13419.6	6519.9	3385.1	3201.9	9581.8	11146.3	4099.6	5728.2	10243.3	14045.4	6749.3	6.59758	1.0399	0.00945331	0.0733235	3.06504	-2.7169	7832-181	Protein disulfide isomerase A3	Protein disulfide-isomerase A3	Pdia3	P30101
448	seq.11355.10	8639.8	16470.8	7239.8	5791.8	2667.3	3525.2	14484.6	2433.6	4821.8	10681.7	16344.7	7128.1	6.5334	1.03957	0.0661321	0.123729	2.01432	-4.5104	11355-10	IF5A2	Eukaryotic translation initiation factor 5A-2	Eif5a2	Q9GZV4
7228	seq.9846.32	92914	76689.2	44675.3	42191.9	25932.8	37554.6	110971	32777.4	66955.1	121209	81843.2	95550.7	9.69066	1.03837	0.00483812	0.0622586	3.42038	-2.23697	9846-32	Rho-GDI beta	Rho GDP-dissociation inhibitor 2	Arhgdib	P52566
2545	seq.19254.125	5418.6	5093.1	3917.9	2583.2	2008	2110.8	5888.7	2879.8	3338.7	6574.9	11560.4	4547.4	5.78341	1.03749	0.0229925	0.0886845	2.59244	-3.57143	19254-125	GMPR1	GMP reductase 1	Gmpr	P36959
2126	seq.17758.79	11236.1	3504.7	12886.1	16613.6	2991.6	8407.3	66786.1	4197.6	17005.9	43884.1	4221	36381	7.29711	1.03685	0.278817	0.346429	1.13244	-5.71427	17758-79	DCXR	L-xylulose reductase	Dcxr	Q7Z4W1
3986	seq.23656.9	9281.1	3843.9	4646.8	4641.6	3931.5	4047.3	16674.1	3744.7	10192.7	15572.5	7247.3	13280.3	6.53147	1.03593	0.0116258	0.0758105	2.95542	-2.9108	23656-9	PUS7	Pseudouridylate synthase 7 homolog	Pus7	Q96PZ0
4367	seq.25104.10	6373.5	5234.8	3087.9	3275.4	2059.4	2419.4	8632.6	2545.8	4831.7	7217.7	7420.4	5248.8	5.87634	1.03514	0.00570001	0.0647805	3.33324	-2.25162	25104-10	TF2L1	Transcription factor CP2-like protein 1	Tfcp2l1	Q9NZI6
3288	seq.21756.5	47231.9	53194.8	27187.2	22930.5	8263	22267.9	47764.5	9221.2	26303.2	55761.7	43693.1	43427.2	8.60224	1.03228	0.0428643	0.104109	2.25523	-4.19918	21756-5	UBE2N/UBE2V2 Complex	UBE2N/UBE2V2 Complex	Ube2n|Ube2v2	P61088|Q15819
4691	seq.2870.29	55915.5	45982	27423.9	26921	12243.5	25083.1	52842.8	17721.7	41577.9	60395.6	64521.5	53954.4	8.91522	1.02802	0.0132594	0.078128	2.88569	-3.12765	2870-29	RAC1	Ras-related C3 botulinum toxin substrate 1	Rac1	P63000
4922	seq.3379.29	11103.2	2503.5	3379.1	4921.5	3077.8	3629.4	14886.5	2626.7	12398.5	15809	4723.9	15320.6	6.36252	1.02502	0.0880921	0.145328	1.8508	-4.77105	3379-29	KPCI	Protein kinase C iota type	Prkci	P41743
5091	seq.3822.54	13904.3	11243.3	10991.1	11008.3	5479.1	6618.1	24249.3	5682.2	13000.8	23794	25352.4	20829.3	7.39544	1.02033	0.0121532	0.0770583	2.9319	-2.96328	3822-54	MAPKAPK3	MAP kinase-activated protein kinase 3	Mapkapk3	Q16644
522	seq.11530.37	206871	93686.9	76476.4	84727.5	67680.3	62681.9	263069	45189.4	152932	272858	127975	198299	10.6171	1.02016	0.0213333	0.0875792	2.63252	-3.78738	11530-37	HEM3	Porphobilinogen deaminase	Hmbs	P08397
952	seq.12783.29	34437	6768.3	7651.9	7400.9	5267.8	7034.1	24131.2	4947	17995.4	20850.2	12591.9	26506.6	7.3056	1.0193	0.0704383	0.12788	1.97867	-4.56696	12783-29	HNRPM	Heterogeneous nuclear ribonucleoprotein M	Hnrnpm	P52272
5566	seq.5437.63	120792	120634	79744.6	50984.3	28825.5	64919.1	107483	23952.3	49097	198590	119725	136660	10.0169	1.01617	0.0409462	0.102326	2.28032	-4.3258	5437-63	FABP	Fatty acid-binding protein, heart	Fabp3	P05413
2595	seq.19334.62	6745.7	3731.7	3873.4	3447.3	3059	4245.9	12449.2	3240.6	6332.9	10816.7	6509.2	9128.2	6.19599	1.01544	0.002028	0.0454977	3.88659	-1.25085	19334-62	TXD12	Thioredoxin domain-containing protein 12	Txndc12	O95881
3995	seq.23665.35	7956.7	3691.3	3493.1	3341.5	2158.4	2357.8	10899.2	2361	4603.6	7651.8	6448.6	7655.7	5.92946	1.01389	0.0155723	0.0810409	2.8003	-3.20241	23665-35	PRS6A	26S protease regulatory subunit 6A	Psmc3	P17980
2557	seq.19267.14	117191	89827.6	76435.7	73742.5	42960	56481.9	203394	41393.3	90064.9	214139	116975	148792	10.2802	1.01356	0.00567496	0.0647805	3.33558	-2.47068	19267-14	GLO2	Hydroxyacylglutathione hydrolase, mitochondrial	Hagh	Q16775
2240	seq.18218.48	11938.9	11156.6	7682.6	5978.3	4793.8	7583.6	16492.6	4772	11136.4	22667.5	12471	16207.2	7.05283	1.01269	0.00635429	0.0663923	3.27557	-2.33513	18218-48	CB032	CB1 cannabinoid receptor-interacting protein 1	Cnrip1	Q96F85
2813	seq.20426.34	4768.4	1024	2998.1	4463.1	1265.4	2052.7	17830.3	2713.6	9701.7	12917.1	1626.2	18492.4	5.81827	1.01194	0.218511	0.284506	1.29602	-5.55025	20426-34	FA84A	Protein FAM84A	Lratd1	Q96KN4
253	seq.10900.272	4504.6	1316.9	1020.9	1109.1	1517	1297.7	4564.5	1127.2	2804.4	4028.4	2020.3	3250.3	4.76992	1.00718	0.0255449	0.0901903	2.53597	-3.73557	10900-272	STMN2	Stathmin-2	Stmn2	Q93045
4186	seq.24648.8	3839.7	1586.5	1509.8	1654.4	1227.1	1661.6	5672.1	1498	3631.3	4449.4	2603.6	3042.3	4.99825	1.006	0.00588861	0.0651545	3.31596	-2.32558	24648-8	SLBP	Histone RNA hairpin-binding protein	Slbp	Q14493
2249	seq.18232.42	2979.5	2365.3	1346.6	1321	1114.6	1200.5	3910	1020.9	2084.2	3782.3	2828.3	2605.4	4.7386	1.00566	0.0036416	0.0554674	3.57185	-1.87208	18232-42	PI42B	Phosphatidylinositol 5-phosphate 4-kinase type-2 beta	Pip4k2b	P78356
6847	seq.8986.2	20792.3	11042.3	9280.1	9254	6037.8	9606.7	34044.8	10577.2	20809	22928.1	13472.1	32177.5	7.60077	1.00386	0.00979971	0.0735296	3.04597	-2.75365	8986-2	SERA	D-3-phosphoglycerate dehydrogenase	Phgdh	O43175
6232	seq.7228.2	10906.3	6944.6	9654.6	8928.8	6977.2	8544.8	29082.8	7275.7	10972.3	36527.9	11206.7	15837.3	7.27897	1.00092	0.00857567	0.071662	3.11665	-2.62898	7228-2	SIA7F	Alpha-N-acetylgalactosaminide alpha-2,6-sialyltransferase 6	St6galnac6	Q969X2
1896	seq.16760.2	4080.5	3335.6	3423.3	3066.2	2636.4	3270.9	11660.1	2641.1	4355	14548.4	3441.6	3949.4	5.82474	1.00087	0.0144529	0.0796952	2.83994	-3.13057	16760-2	IL-26	Interleukin-26	Il26	Q9NPH9
4748	seq.2998.53	17029.3	7409.1	5162.5	5852.9	5845.9	6310.3	15159.3	5749.8	12988.3	20950.8	11421.6	15058.5	6.99962	0.996267	0.00667614	0.0672572	3.24936	-2.3814	2998-53	JAM-C	Junctional adhesion molecule C	Jam3	Q9BX67
2790	seq.20376.64	10038.1	9695	4963.7	4130.3	3008.5	3803.8	11467.6	1970.3	5749.5	13673.3	8073.4	9639.9	6.37419	0.996008	0.0362306	0.0979365	2.34708	-3.9725	20376-64	TATD1	Putative deoxyribonuclease TATDN1	Tatdn1	Q6P1N9
2416	seq.18899.82	5618.5	789.9	1966.3	2311.8	882.3	2232.6	4531.9	1253	3403.9	7169.4	2565.9	5241	5.0928	0.991152	0.117114	0.176823	1.68393	-5.08341	18899-82	HDGR3	Hepatoma-derived growth factor-related protein 3	Hdgfl3	Q9Y3E1
4938	seq.3405.6	41318.3	30896.7	18488.2	15791.1	11907.6	17652.8	38113.1	13492.6	25891.3	43091.2	44062.4	33737.7	8.40204	0.990673	0.00492427	0.0626545	3.41099	-2.14012	3405-6	UFC1	Ubiquitin-fold modifier-conjugating enzyme 1	Ufc1	Q9Y3C8
918	seq.12729.12	8977.5	3993.9	2601.6	2918.2	3373	3417	7850.5	2769.1	6385.2	10808.1	6183.6	7425.9	6.05186	0.990545	0.00728253	0.0681257	3.20327	-2.48233	12729-12	PSMG3	Proteasome assembly chaperone 3	Psmg3	Q9BT73
2189	seq.17854.33	12055.3	7626.3	5169.4	4870.3	3786.6	4697.2	12623.3	4562.8	8583.6	13382.8	11483	11155	6.66303	0.989896	0.00352906	0.0554674	3.58863	-1.77488	17854-33	NAA10	N-alpha-acetyltransferase 10	Naa10	P41227
4444	seq.25285.14	9796.1	2873.7	4748.4	8051.1	3810.6	4723.3	21710.1	5024	12610.1	18933.2	7003.7	19493.5	6.74478	0.988301	0.049621	0.109408	2.17462	-4.25058	25285-14	KBTBB	Kelch repeat and BTB domain-containing protein 11	Kbtbd11	O94819
7183	seq.9764.79	105688	68211.7	57573.8	63003.8	37259.4	46729.3	168428	37958.8	106454	160104	100573	125034	10.0547	0.987913	0.00605671	0.0655008	3.30102	-2.50326	9764-79	HNRPF	Heterogeneous nuclear ribonucleoprotein F	Hnrnpf	P52597
732	seq.12460.18	50617.8	29195.4	18696.5	19717.5	21835.4	17481.2	61910.1	14633.7	34833.5	59850.3	43639.7	45224	8.69671	0.987616	0.00668652	0.0672725	3.24854	-2.4644	12460-18	PSA7	Proteasome subunit alpha type-7	Psma7	O14818
7320	seq.9995.6	15297.9	7441.2	6319.9	5761.2	4562	5649.6	18223.6	5116.1	12503.2	17044.7	10719.2	9745	6.88533	0.986908	0.00653013	0.0667573	3.26109	-2.36008	9995-6	DUT	Deoxyuridine 5'-triphosphate nucleotidohydrolase, mitochondrial	Dut	P33316
930	seq.12747.89	97190.5	53485.8	40026.5	46242.7	21756.8	43134.8	120903	25668.5	61583.9	107871	61539.9	84994.4	9.5546	0.98581	0.0108875	0.0748235	2.9902	-3.01152	12747-89	RBM3	RNA-binding protein 3	Rbm3	P98179
6672	seq.8485.7	1996.4	872.5	959.5	1383.6	981.1	1039.2	3455.9	1046.8	2634.9	2485.2	2994.9	2408.8	4.4661	0.980171	0.00544421	0.0642636	3.35763	-2.27127	8485-7	KEAP1	Kelch-like ECH-associated protein 1	Keap1	Q14145
7010	seq.9284.25	1330.9	1548.2	3767.1	2192.2	3563.1	1554.1	6801.3	1601.8	1743.7	10401.4	8278.7	1381.1	5.2197	0.977793	0.0143843	0.0796581	2.84247	-3.12522	9284-25	SFRP4	Secreted frizzled-related protein 4	Sfrp4	Q6FHJ7
3788	seq.23299.52	8030.1	2011.5	1776.3	2022.2	1472.5	2338.4	4893	1202	4627.8	6328.3	3418	7320.1	5.38766	0.977541	0.0625832	0.120844	2.04535	-4.52649	23299-52	TPPP	Tubulin polymerization-promoting protein	Tppp	O94811
2163	seq.17806.6	95427.3	60070.4	44420.2	45961.1	37701.9	46611.5	130539	42194.5	105900	154842	73736.7	100626	9.8732	0.977183	0.00329424	0.0544044	3.62547	-1.87881	17806-6	Syntenin 1	Syntenin-1	Sdcbp	O00560
1972	seq.17158.17	26562.1	6613.8	8134.3	8837.5	5317.2	8593.3	21718.3	6910.1	14875.4	23929.8	14324.8	26603.1	7.3626	0.975325	0.032406	0.094931	2.40765	-3.86667	17158-17	UB2G1	Ubiquitin-conjugating enzyme E2 G1	Ube2g1	P62253
3277	seq.21742.43	1246.3	821.3	611.5	521.3	364.5	446	1233.2	366.5	669	1112.5	1649.9	910.3	3.31037	0.974317	0.0117195	0.0758757	2.95117	-3.05254	21742-43	OTU7B	OTU domain-containing protein 7B	Otud7b	Q6GQQ9
2481	seq.19148.58	6770.4	2550.7	2114	2186.9	2479.4	2676.1	7849.4	1249.4	4281.9	7766.5	3765.7	5117.9	5.55023	0.973355	0.0294444	0.0930769	2.45947	-3.81667	19148-58	TIM8A	Mitochondrial import inner membrane translocase subunit Tim8 A	Timm8a	O60220
3976	seq.23640.10	105859	35267.2	40822.5	42331.6	30410.9	58326.7	70521	45087	89336.8	181460	80957.6	148552	9.79335	0.973249	0.0323007	0.0947686	2.40941	-4.05821	23640-10	EHD2	EH domain-containing protein 2	Ehd2	Q9NZN4
3147	seq.21445.40	80856.3	66135.6	41498.1	29717.3	14671.9	38228.9	65180.1	15558.7	40357.5	85906.3	64687	61911.7	9.20255	0.973067	0.0251238	0.0898405	2.5449	-3.76568	21445-40	Neddylin	Ubiquitin-like protein Nedd8	Nedd8	Q15843
4033	seq.23915.18	58300.5	36925.2	27311.7	26234.9	15090.3	22693.6	56995.5	14973.3	44477.9	73124.7	50966.4	50846.7	8.88782	0.9683	0.0147925	0.0802597	2.82761	-3.23779	23915-18	Rab-7	Ras-related protein Rab-7	Rab7a	P51149
5932	seq.6442.6	4148.8	3380.3	2755.3	3092.5	1577.5	4599.6	5940.3	6274.4	6676.6	6843.6	6319.5	7401.2	5.91471	0.966065	0.0041122	0.0583155	3.50697	-1.94857	6442-6	BAGE3	B melanoma antigen 3	Bage3	Q86Y29
2463	seq.19124.9	46448.6	35219.2	24800	25048.1	11261.7	17879.1	57372	10132.4	28676.8	69888.5	33223.2	51619.1	8.6198	0.963317	0.0438491	0.104873	2.24277	-4.23072	19124-9	UBCP1	Ubiquitin-like domain-containing CTD phosphatase 1	Ublcp1	Q8WVY7
3939	seq.23580.2	5808.3	1454	4228.5	4310	1367.6	3969	16685.8	3256.1	8287.8	11257	2587.9	22064.6	6.06539	0.962243	0.185727	0.249785	1.40082	-5.4124	23580-2	PRR15	Proline-rich protein 15	Prr15	Q8IV56
2578	seq.19295.32	111877	68239.9	50673.7	50240.1	42422.1	41624.8	124132	34543.9	89428.8	142860	117969	98849	9.92901	0.961472	0.00480844	0.0622341	3.42366	-2.26565	19295-32	PP1G	Serine/threonine-protein phosphatase PP1-gamma catalytic subunit	Ppp1cc	P36873
3929	seq.23568.41	3807.4	1542.4	2496.6	3546.2	1625.7	2335.2	14984.4	2328.6	6689.1	8075.4	2353.6	9862.7	5.66481	0.960736	0.0913105	0.148419	1.83004	-4.8308	23568-41	MEIS2	Homeobox protein Meis2	Meis2	O14770
5410	seq.5008.51	19395.4	17248.6	14924.4	14360.1	10128.4	30484.6	41220.9	13763	18875.4	50957.1	18878.7	24914.5	8.10572	0.955328	0.0134187	0.0781293	2.87936	-3.08135	5008-51	Mn SOD	Superoxide dismutase [Mn], mitochondrial	Sod2	P04179
1895	seq.16758.96	36628.1	17474.7	19752.9	22322.3	11797.3	15749.9	59821	10486.7	33407.1	64497.4	24690.2	49164.2	8.43244	0.95427	0.0411868	0.102518	2.27711	-4.1588	16758-96	HDGF	Hepatoma-derived growth factor	Hdgf	P51858
487	seq.11431.235	3823.9	1656	1515.8	1737.3	1125	1068	4530.7	795.1	2824.6	4511.1	2757.2	3882.8	4.85025	0.952678	0.0482737	0.108135	2.18983	-4.31016	11431-235	RECQ1	ATP-dependent DNA helicase Q1	Recql	P46063
815	seq.12583.77	2207.4	1404.9	1001.8	958.7	787.1	1056	2355.6	1126.6	1790.6	2491.2	2400.4	2199	4.35103	0.951377	0.000813933	0.0279757	4.38773	-0.431402	12583-77	ARAF	Serine/threonine-protein kinase A-Raf	Araf	P10398
3859	seq.23386.38	1976.2	691.9	563.5	513.9	414.4	693.9	1861.3	414.3	979.3	1133.5	1066.4	934.4	3.46505	0.949024	0.0108832	0.0748235	2.99041	-2.98129	23386-38	TCP2L	T-complex protein 10A homolog 2	None	B9ZVM9
2973	seq.21109.1	37844	21079.7	9466.7	8906.5	9180.9	16974.2	32369	10031.2	22475.5	21370.6	20835.1	27142.3	7.88743	0.947857	0.00572079	0.0647805	3.33131	-2.24674	21109-1	36	Cilia- and flagella-associated protein 36	Cfap36	Q96G28
965	seq.12800.5	29737	35948.7	22786.7	15171	11005.6	19805.8	32700	14876	25112.9	62388.6	34609.6	32527.2	8.4061	0.943603	0.0149518	0.0804529	2.82191	-3.20166	12800-5	TPPP2	Tubulin polymerization-promoting protein family member 2	Tppp2	P59282
6039	seq.6641.60	4660.2	3377.3	2179.9	2341.4	1797.4	3117.8	6486.5	2536.3	4303.7	6251.1	4198.1	5321.9	5.58512	0.942863	0.000496561	0.0211563	4.66584	0.0865222	6641-60	PolyUbiquitin K48	PolyUbiquitin K48-linked	Ubb	P0CG47
4309	seq.24979.17	36641.6	24939.8	16554.6	17914.5	13155.8	15469.3	41685.6	11327.7	35351.8	52356.4	32790	34770.5	8.37855	0.941539	0.0112574	0.0752663	2.97249	-2.93315	24979-17	EIF3B	Eukaryotic translation initiation factor 3 subunit B	Eif3b	P55884
2808	seq.20402.11	34978.5	39235.8	18885.4	14287.2	8180.6	16722.8	25624.9	7319.4	19142.3	44249.5	36692.6	23080.6	8.12761	0.941393	0.0388454	0.100298	2.3091	-4.07385	20402-11	TPC2A	Trafficking protein particle complex subunit 2	Trappc2	P0DI81
421	seq.11307.33	30378.5	18777.9	12784.9	15141.8	9809.8	10685	34526.3	8922.6	26159.7	40711.8	24616.8	31140	8.02533	0.940848	0.0178218	0.0833081	2.7285	-3.34502	11307-33	WWP1	NEDD4-like E3 ubiquitin-protein ligase WWP1	Wwp1	Q9H0M0
4051	seq.24215.8	11299.3	5145.2	6468.3	7523.4	6566.7	6566.4	19068.9	8770.6	12289.3	27469	10935.5	20296.7	7.11745	0.938755	0.00715149	0.0679674	3.21289	-2.44699	24215-8	PRRX1	Paired mesoderm homeobox protein 1	Prrx1	P54821
6202	seq.7187.3	2776.6	1243.8	965.6	1078.8	1086.7	1135.3	2859.3	1036.9	2170.5	3857.8	1901.5	2604.1	4.50253	0.938548	0.00611373	0.0655658	3.29605	-2.38723	7187-3	PPM1L	Protein phosphatase 1L	Ppm1l	Q5SGD2
1534	seq.14203.3	23429.5	50815.2	15391.7	11556.1	4879	18376.8	17572.1	3465.2	13201	31728.5	29040.6	16998.6	7.72483	0.933028	0.119792	0.179723	1.67046	-5.04455	14203-3	ANXA7	Annexin A7	Anxa7	P20073
4329	seq.25053.1	26172.4	15733.8	6966.4	6823.3	7709.7	7074.4	18948.9	5636.2	15733.1	18964.6	18627.9	16635.4	7.34959	0.932037	0.0265412	0.0904897	2.5154	-3.68072	25053-1	DC1L2	Cytoplasmic dynein 1 light intermediate chain 2	Dync1li2	O43237
32	seq.10056.5	5281.9	2320.1	2249.1	2423	2432.4	2369.6	6227.4	2111.5	5326.5	8491.9	4543	6209.2	5.62985	0.930315	0.00958816	0.0733235	3.05753	-2.75943	10056-5	FOXM1	Forkhead box protein M1	Foxm1	Q08050
4683	seq.2855.49	84871.7	27882.3	23045.6	23169	20365.4	16504.4	54900.7	12080.9	76523.2	86409.2	40521.6	82045.8	8.94654	0.928612	0.132663	0.19353	1.60916	-5.23266	2855-49	ERK-1	Mitogen-activated protein kinase 3	Mapk3	P27361
4215	seq.24686.19	15338.4	3621.6	2776.2	3161.7	4730.4	2715.3	2966.2	1316.3	30349.9	25165.1	10013.2	15528.7	6.3642	0.928543	0.340358	0.405738	0.991473	-5.85888	24686-19	ACBD4	Acyl-CoA-binding domain-containing protein 4	Acbd4	Q8NC06
2819	seq.20434.23	4514.4	2521.6	1273.6	1077.8	1148.9	1703.7	2100	1473	1821.6	3351.1	3910.7	3384.7	4.81982	0.928465	0.014456	0.0796952	2.83983	-3.20514	20434-23	PC4L1	Purkinje cell protein 4-like protein 1	Pcp4l1	A6NKN8
2219	seq.18191.23	3779.5	2203.2	1856.3	1902.2	1586	1559.4	5840.8	1547.1	2482.5	6285.3	2777.1	4025.5	5.14526	0.925507	0.00832194	0.0715895	3.13257	-2.6456	18191-23	RANG	Ran-specific GTPase-activating protein	Ranbp1	P43487
472	seq.11395.5	3545.8	2321.6	1112.2	998.8	1121.4	1220.6	2551.2	1334.4	2066.3	3174	2716.6	2875.4	4.66917	0.925009	0.00608654	0.0655008	3.29841	-2.3817	11395-5	FAK2:FERM	Protein-tyrosine kinase 2-beta:4.1 protein, ezrin, radixin, moesin domain	Ptk2b	Q14289
2823	seq.20439.14	134031	77202.3	56052.9	49684.4	32745.1	53133.4	117055	24029.9	102076	157624	87325.3	132128	9.95034	0.92462	0.0437296	0.104873	2.24426	-4.36735	20439-14	PROSC	Proline synthase co-transcribed bacterial homolog protein	Plpbp	O94903
2303	seq.18317.111	19184.3	13200.8	8079.9	8209.6	4526.8	5399.8	22940.7	4267.2	15978	23842.2	9424.8	23309.5	7.21227	0.923112	0.0863877	0.143778	1.86207	-4.74184	18317-111	ZFAN5	AN1-type zinc finger protein 5	Zfand5	O76080
1174	seq.13475.10	35112.5	24802.5	22751.4	17150.3	8594.2	20191.6	35475.3	11288.8	24040.7	46308.1	36690.3	32246.2	8.31011	0.923015	0.0137362	0.0787473	2.86695	-3.11651	13475-10	UB2D4	Ubiquitin-conjugating enzyme E2 D4	Ube2d4	Q9Y2X8
4022	seq.23700.42	2119.4	1074.1	677.6	809	666.2	827.6	2106.4	677.8	2107.5	2042.4	1507.5	2490.2	4.07743	0.922953	0.013893	0.0788942	2.86092	-3.19607	23700-42	ABCF3	ATP-binding cassette sub-family F member 3	Abcf3	Q9NUQ8
4237	seq.24717.26	40482.2	28266.6	17560.8	18212.9	9773	14110.6	40325.5	9819	24426.4	46095.5	29682.2	33082.3	8.269	0.922838	0.0227197	0.0886845	2.59883	-3.5873	24717-26	PTPA	Serine/threonine-protein phosphatase 2A regulatory subunit B'	Ptpa	Q15257
2891	seq.20579.50	1884.5	1577	1473.3	1395.5	1748.5	1805.5	4265.1	3668.1	4020.8	3976.6	3729.9	4027.9	5.09019	0.921816	0.000971994	0.031153	4.28912	-0.579927	20579-50	MAG	Myelin-associated glycoprotein	Mag	P20916
3468	seq.22134.1	2829.3	1158.2	1022.8	1056.6	933.5	880.5	3276.1	776.6	2346.7	3075.9	1786.8	2355.5	4.39607	0.920015	0.0223896	0.0886252	2.60667	-3.62887	22134-1	ETV4	ETS translocation variant 4	Etv4	P43268
3017	seq.21166.1	19863.1	21199.5	9541.7	7678.7	4816.9	7943.5	15246.4	4811.7	8580	16858	24837.6	10742.2	7.21148	0.918898	0.036332	0.0979365	2.34556	-3.96897	21166-1	CTDS1	Carboxy-terminal domain RNA polymerase II polypeptide A small phosphatase 1	Ctdsp1	Q9GZU7
243	seq.10870.32	34782.2	31525.7	16733.3	15126.1	9935.2	12176.8	29339.6	7840.2	23613.5	41945.7	36400.5	25612.5	8.13306	0.916192	0.0372565	0.0986752	2.33188	-4.03852	10870-32	Spastin:MIT	Spastin:Microtubule interacting and trafficking domain	Spast	Q9UBP0
898	seq.12703.6	54517.6	53921.8	37491.8	31041.2	14650.2	25356	72337.6	13798.7	40823.1	85337.1	47854.7	71814.3	9.05439	0.913161	0.0530669	0.111289	2.13742	-4.45119	12703-6	NEK7	Serine/threonine-protein kinase Nek7	Nek7	Q8TDX7
550	seq.11572.4	14724	10422.4	5255	5102.5	6280.9	5887.2	13205.3	4094.4	9696.2	15422.4	14467.6	12271.4	6.88352	0.912612	0.0130564	0.0777769	2.89388	-3.01459	11572-4	DYN2	Dynamin-2	Dnm2	P50570
5234	seq.4396.54	1099.3	401.1	331.4	392.7	477.3	347.3	1034	347	852.1	1476.5	709.5	995.4	3.04863	0.912134	0.0227844	0.0886845	2.59731	-3.69632	4396-54	IFN-lambda 1	Interferon lambda-1	Ifnl1	Q8IU54
6790	seq.8894.80	9137.1	3405	4014.4	4205.8	2699.8	2993.5	11103	2221.1	8015.6	11817.7	5984.2	9322.8	6.16485	0.910879	0.0487089	0.108636	2.18488	-4.24619	8894-80	hnRNP A/B	Heterogeneous nuclear ribonucleoprotein A/B	Hnrnpab	Q99729
6936	seq.9169.14	6521.5	7979.1	3309.1	2709.7	1727.7	3207.5	5476.8	1636.1	4226.5	7879.5	6051.8	6546.6	5.81674	0.903951	0.0434423	0.104493	2.24788	-4.16781	9169-14	SUMO3	Small ubiquitin-related modifier 3	Sumo3	P55854
2363	seq.18434.141	1602.4	741.1	666.8	798.8	824.5	1003.4	2368.5	612.6	4214.8	2463.7	1292.6	1686	4.08698	0.902744	0.069668	0.127211	1.9849	-4.69089	18434-141	TBPL1	TATA box-binding protein-like protein 1	Tbpl1	P62380
121	seq.10531.18	3555.3	2571.8	1978.6	2206.5	1641.6	2313.5	7538.9	1990.4	4125.2	4868.3	3352.3	3730.7	5.33835	0.901203	0.00336943	0.0548055	3.61339	-1.77179	10531-18	RASN	GTPase NRas	Nras	P01111
2522	seq.19223.6	45428.5	22799.8	16879.3	13573.7	10787.3	23636.1	30750.6	17296.3	30974.1	43764.2	31277.2	38206.2	8.37219	0.900669	0.00477032	0.0621532	3.42789	-2.09687	19223-6	RAB1A	Ras-related protein Rab-1A	Rab1a	P62820
6662	seq.8470.213	1529.7	447.7	482.1	576.8	655.2	494.6	1702.3	413.8	2292.7	1883.9	969	1794.4	3.61079	0.899834	0.079571	0.136616	1.90928	-4.82599	8470-213	RNase H1	Ribonuclease H1	Rnaseh1	O60930
4252	seq.24898.39	5034.1	2824.6	2373.1	2603.8	2100.1	2334.9	5747.1	2266.4	6239	7031.9	5370.8	9885	5.71461	0.897379	0.0169854	0.0825005	2.7541	-3.30217	24898-39	SCFD1	Sec1 family domain-containing protein 1	Scfd1	Q8WVM8
2598	seq.19341.36	2860	1621	740.7	698.9	480.2	854.8	1567	638.3	1795.4	1860.5	1420.3	2137.5	4.02184	0.894385	0.0261964	0.0902634	2.52243	-3.80317	19341-36	ACBD6	Acyl-CoA-binding domain-containing protein 6	Acbd6	Q9BR61
657	seq.12351.25	41094.7	11077.4	6639.7	6934.4	5142.4	6448.9	22346.4	5952	15249.4	13650.4	12871.8	14602.2	7.22099	0.894088	0.0780802	0.135171	1.92009	-4.65161	12351-25	STAT1	Signal transducer and activator of transcription 1-alpha/beta	Stat1	P42224
2197	seq.18165.181	15723.3	17804.6	9190.5	6773.5	3642.2	7122	13666.1	3427.7	8122	19208.6	14373	12361.5	7.00238	0.893147	0.051618	0.110024	2.15278	-4.28347	18165-181	UB2V2	Ubiquitin-conjugating enzyme E2 variant 2	Ube2v2	Q15819
6749	seq.8828.21	29173.5	4214.1	6266.7	7681.6	7270.1	6857.6	23772	6246.9	26887	30705.7	7644.6	23939.2	7.29365	0.893101	0.158466	0.221041	1.50042	-5.25604	8828-21	ESRP1	Epithelial splicing regulatory protein 1	Esrp1	Q6NXG1
4101	seq.24322.1	1623	1260.6	2366.2	1337	1259.4	1247.8	5603.9	1211.9	2249.6	8130.4	1535.2	1822.3	4.72711	0.893008	0.0573823	0.115637	2.0939	-4.45964	24322-1	T2EA	General transcription factor IIE subunit 1	Gtf2e1	P29083
3524	seq.22468.54	8374.3	3688.9	3068.5	5354.9	3687.9	4142.3	12995.7	3953.8	11222.4	11539.8	6666.2	9303.9	6.37584	0.890609	0.0185095	0.0836895	2.70833	-3.35032	22468-54	Histone H2A type 1	Histone H2A type 1	H2ac11	P0C0S8
5111	seq.3858.5	12266.5	6779.3	3613.1	3387.8	7131.7	3397.2	11813.9	1925.3	6083.5	17581.4	6963.5	8918.3	6.39413	0.888334	0.0961997	0.153684	1.79974	-4.83871	3858-5	PPAC	Low molecular weight phosphotyrosine protein phosphatase	Acp1	P24666
5578	seq.5464.52	32499.4	34526.9	21235.4	16617.8	8869.3	13147.8	29110.8	8040.5	17665.8	39866.7	46086.4	21419.1	8.13933	0.887992	0.0493271	0.109112	2.17791	-4.3014	5464-52	GRB2 adapter protein	Growth factor receptor-bound protein 2	Grb2	P62993
4901	seq.3347.9	17304.2	12117.1	7727.5	8318.4	3875.7	4756.3	17863.1	4863.6	10736	12386.9	18694.6	11264	7.00591	0.887566	0.0531432	0.111289	2.13662	-4.30988	3347-9	BARK1	beta-adrenergic receptor kinase 1	Grk2	P25098
2258	seq.18244.1	25387.7	53737	17054.3	12455.2	5566.1	20356.7	18826	4153.1	13447.7	33820.4	31583	17764.2	7.84602	0.887429	0.119569	0.179542	1.67157	-5.04944	18244-1	ANXA7	Annexin A7	Anxa7	P20073
5099	seq.3836.51	22473.2	17584.4	8954	7147.7	4847.3	8922.8	14840	4577.6	13301.6	21162.9	16208.2	16865.3	7.27604	0.88391	0.0360879	0.0978314	2.34923	-3.9598	3836-51	UFM1	Ubiquitin-fold modifier 1	Ufm1	P61960
2345	seq.18402.1	1569.5	872.7	814.1	770.7	538.7	681.9	2380.1	727.9	1344.8	1862.6	1248.2	1635.9	3.86881	0.881827	0.00512206	0.0630876	3.39005	-2.23793	18402-1	AMERL	AMMECR1-like protein	Ammecr1l	Q6DCA0
2547	seq.19257.11	12734.8	11465.2	6390.3	6423.7	6246.8	7994.2	15694.8	5819.5	14548.9	20290.2	13070.7	11230.8	7.08679	0.881687	0.00539037	0.0642636	3.36291	-2.17546	19257-11	CLCA	Clathrin light chain A	Clta	P09496
2950	seq.20982.29	2738.8	2600.4	1213.9	980.9	751.1	1460.8	2139.3	866.8	1885.3	2899.4	2313	2428.8	4.49901	0.878758	0.0104549	0.0745721	3.01168	-2.91016	20982-29	SNR25	U11/U12 small nuclear ribonucleoprotein 25 kDa protein	Snrnp25	Q9BV90
4295	seq.24956.1	1900.6	835.2	944.7	889.3	827.8	1265.5	2437.9	922.9	2179.1	3062.8	1521.5	2512.3	4.27208	0.878503	0.00844935	0.071662	3.12452	-2.71026	24956-1	MTA70	N6-adenosine-methyltransferase 70 kDa subunit	Mettl3	Q86U44
5384	seq.4976.57	57457.9	45566.8	32950.5	29955.6	18757.7	27513.3	63809	20685.5	47076.7	79234.4	59445	64744.9	9.11562	0.875622	0.011534	0.0755967	2.95963	-3.02386	4976-57	CRK	Adapter molecule crk	Crk	P46108
5107	seq.3852.19	3142.7	1866.5	1256.9	1385.5	1117.1	961.2	3755.5	930.6	2103.5	3074.4	2702.7	2743.6	4.64852	0.875374	0.0199153	0.0861298	2.66927	-3.50443	3852-19	HSP 40	DnaJ homolog subfamily B member 1	Dnajb1	P25685
3278	seq.21743.1	24637.4	14724.1	8613.8	9003.1	10019.7	7521.9	24074	4836.6	17256.5	25936.4	19957.6	18693.8	7.51352	0.874629	0.039376	0.101047	2.30169	-4.05337	21743-1	WDR48	WD repeat-containing protein 48	Wdr48	Q8TAF3
2963	seq.21000.40	3037.8	2718.5	1420.7	1124.9	609.3	1242	3454	630.8	2093.6	2081.4	2149.6	2727.6	4.50483	0.87041	0.0659415	0.123564	2.01594	-4.62649	21000-40	RPB1B	DNA-directed RNA polymerase II subunit RPB11-b1	Polr2j2	Q9GZM3
4011	seq.23686.44	3887	1618.8	1599.7	1844.3	1556.5	1667.2	4988.7	1401	3801.3	6123.3	2444.7	4754.4	5.11765	0.870142	0.0278795	0.0918486	2.48892	-3.79525	23686-44	C19L1	CWF19-like protein 1	Cwf19l1	Q69YN2
4111	seq.24414.3	30901.6	21615.8	20518.3	18414.4	17423	5832.4	53562.7	7168.2	20815.3	42501.3	46334.2	27931	8.18811	0.86979	0.0675895	0.125069	2.00202	-4.61552	24414-3	Glycogen phosphorylase	Glycogen phosphorylase, brain form	Pygb	P11216
3741	seq.23243.120	7372.1	3071	2231.8	2713.5	2167.1	3065.9	8254.3	2145.5	7278.5	6971.3	3666.7	5401.3	5.7405	0.868959	0.0284462	0.0922365	2.47807	-3.78409	23243-120	RS25	40S ribosomal protein S25	Rps25	P62851
4992	seq.3503.4	166100	112658	71968.3	61574.1	67562.7	73602.7	172237	53321.4	100584	166779	166775	95585.9	10.3898	0.868083	0.00176326	0.0423306	3.96247	-1.3212	3503-4	Integrin a1b1	Integrin alpha-I: beta-1 complex	Itga1|Itgb1	P56199|P05556
2013	seq.17350.13	66378.5	28223.1	35264.7	44650.7	20567.3	32401.7	91755.4	24208.5	68620.1	115591	47104.6	122571	9.36429	0.865902	0.0613581	0.119537	2.05644	-4.61629	17350-13	CHM2B	Charged multivesicular body protein 2b	Chmp2b	Q9UQN3
1078	seq.13082.9	1638.5	922.5	775.9	775.8	631.3	715.7	1982.2	723.8	1472.7	1555.2	1919.5	2158.3	3.95214	0.864265	0.00862118	0.0718916	3.11385	-2.73979	13082-9	UN45A	Protein unc-45 homolog A	Unc45a	Q9H3U1
680	seq.12387.7	6964.1	3873.9	4327.1	3902	3510.3	4705.4	8577.1	3730.2	8872	15088.3	7175.4	11927.4	6.35795	0.864155	0.0142893	0.0796581	2.84599	-3.10791	12387-7	PDLI4	PDZ and LIM domain protein 4	Pdlim4	P50479
7255	seq.9884.8	788.8	801.8	423.5	336.9	269.3	324.4	830.4	252.1	532.7	1002	719	836.2	2.83903	0.860259	0.0250817	0.0898085	2.5458	-3.79347	9884-8	PPIL1	Peptidyl-prolyl cis-trans isomerase-like 1	Ppil1	Q9Y3C6
7231	seq.9849.13	148819	53917.3	67782.5	82912	46447.7	52246.4	189910	37020.8	133824	219191	94422.4	160620	10.2594	0.858334	0.0551923	0.11337	2.11559	-4.63764	9849-13	APEX1	DNA-(apurinic or apyrimidinic site) lyase	Apex1	P27695
4067	seq.24255.38	6878.2	4847.5	3089.3	2539	1799	2271.2	6585.6	1811.8	4613.2	7052.9	4703.5	6297.1	5.70717	0.857698	0.0372837	0.0986874	2.33148	-4.03204	24255-38	EPN1	Epsin-1	Epn1	Q9Y6I3
695	seq.12411.60	6555.3	5405.6	2648.7	2340.4	2021.7	3562.6	4959.3	2272.6	4875.7	7841.7	4971.7	5425.5	5.75564	0.857683	0.00707897	0.0679674	3.21829	-2.47353	12411-60	MAX	Protein max	Max	P61244
1379	seq.13943.38	25077.5	15139.9	10118.2	10540.9	9376.8	13471.9	28866.9	9791.6	27923.6	28745.4	18124.9	26111.2	7.82483	0.851213	0.00927253	0.0729887	3.07527	-2.70769	13943-38	DPY30	Protein dpy-30 homolog	Dpy30	Q9C005
4310	seq.24981.8	4901.7	2346.3	1685.3	1677.8	1610.9	1917.9	4416.7	1646.5	4723.7	5130.7	3086.4	5077.9	5.25155	0.850224	0.0171776	0.0826877	2.74811	-3.34275	24981-8	DC1L1	Cytoplasmic dynein 1 light intermediate chain 1	Dync1li1	Q9Y6G9
3419	seq.22045.8	4792.1	4372.3	2504.4	1997.2	1552.1	3412	4602.7	1616	3459	6284.6	4076	4638.4	5.46917	0.849345	0.00850716	0.071662	3.1209	-2.6615	22045-8	SUMO4	Small ubiquitin-related modifier 4	Sumo4	Q6EEV6
5102	seq.3844.2	151471	121797	75302.5	72357.5	45782.9	81548.5	163485	53613.5	125445	181826	127541	160528	10.4399	0.84833	0.00653777	0.0667573	3.26047	-2.60297	3844-2	Cyclophilin A	Peptidyl-prolyl cis-trans isomerase A	Ppia	P62937
1828	seq.16043.30	22216.8	19027.2	11784.3	11666	7882.7	9729.6	25656.4	7671.5	15272.4	26980.9	23733.7	19149.8	7.67974	0.84375	0.011727	0.0758757	2.95083	-2.9322	16043-30	SHC1:PID	SHC-transforming protein 1:Phosphotyrosine Interaction Domain	Shc1	P29353
2368	seq.18813.15	1597.4	1286.5	699.3	570.6	489.1	710.2	1339.8	466.1	1295.9	1829.9	1196	1532.8	3.71433	0.843522	0.0201564	0.0862809	2.66285	-3.56179	18813-15	DD19A	ATP-dependent RNA helicase DDX19A	Ddx19a	Q9NUU7
5503	seq.5228.25	2532.1	716.8	590.7	707.7	2199.9	688.2	2545.2	567.4	1762.6	3697.6	1493	2305.7	4.1799	0.841635	0.164841	0.227495	1.4759	-5.4203	5228-25	KIF23	Kinesin-like protein KIF23	Kif23	Q02241
839	seq.12628.31	120283	71346.1	71845.2	83506.3	49234.6	47868.9	194372	34044.8	95557.6	209569	106245	138647	10.2151	0.841624	0.0260905	0.090203	2.52461	-3.94575	12628-31	LANC2	LanC-like protein 2	Lancl2	Q9NS86
883	seq.12688.115	4487.5	4844.2	1503.4	1503	1302.9	1390.8	3513.3	1430.4	5304.6	5038.6	2504.3	4802.8	5.17253	0.839725	0.0781908	0.135232	1.91928	-4.74854	12688-115	KS6A6	Ribosomal protein S6 kinase alpha-6	Rps6ka6	Q9UK32
5856	seq.6285.71	29148.6	21615.4	15587.7	14428.8	12218.1	10327.4	36939.8	9635.7	18017.6	33181.7	33788.1	22090.6	8.02236	0.839564	0.0126743	0.0775152	2.90964	-3.03054	6285-71	K0152	Malectin	Mlec	Q14165
2461	seq.19122.47	1409.3	1576.3	927.1	907.2	677.7	869.9	1890.8	1028.8	1148.3	2223.6	2004.4	1389.6	4.0725	0.839145	0.00446129	0.0608317	3.46355	-2.09778	19122-47	ML12B	Myosin regulatory light chain 12B	Myl12b	O14950
2149	seq.17787.1	66218.7	18440.2	20107.6	26112.3	22613.6	31678.7	68404.9	8272.4	33412.4	74103	33743.8	51044.2	8.73971	0.836894	0.089282	0.1465	1.84305	-4.89176	17787-1	Enoyl-CoA hydratase	Enoyl-CoA hydratase, mitochondrial	Echs1	P30084
6041	seq.6647.55	6606.4	3859.9	3552.3	3632.1	2977.6	4058.9	9191.9	5636.1	7262.2	9737.5	6351.4	7588.1	6.19348	0.836192	0.00138017	0.0380652	4.09608	-0.881787	6647-55	PolyUbiquitin K63	PolyUbiquitin K63-linked	Ubc	P0CG48
2729	seq.20086.5	22508.3	20718.2	9717.2	8323.7	4557.2	16599.8	14456.1	5966.2	11463.2	15666	24693.4	11873.7	7.37439	0.834802	0.0297506	0.0932627	2.45388	-3.78252	20086-5	RB11B	Ras-related protein Rab-11B	Rab11b	Q15907
662	seq.12358.6	33402.9	23997.5	16396.1	13564.8	9956.7	14133.6	28928.6	9456.2	30491.8	39027	29078.8	32257.7	8.14165	0.833527	0.0329428	0.0954363	2.39875	-3.91727	12358-6	IGBP1	Immunoglobulin-binding protein 1	Igbp1	P78318
2586	seq.19317.114	846.2	718.4	754.5	738.8	678.9	847.7	6841.8	709.3	1245.8	681.2	1208.8	1630.7	3.80044	0.83336	0.166413	0.229248	1.46998	-5.44657	19317-114	Prostatic acid phosphatase	Prostatic acid phosphatase	Acp3	P15309
4105	seq.24408.30	59410.2	59084	36322.8	32061.7	17978.1	10989.9	57961.4	10036.5	41486.2	77532	70086.9	50189.3	8.92819	0.831882	0.156716	0.21911	1.50729	-5.40747	24408-30	MBNL1	Muscleblind-like protein 1	Mbnl1	Q9NR56
5899	seq.6390.18	8172.4	6695.4	5630.9	6576.7	2894.3	8130.2	11288.4	9430.7	11536.2	12288	11256.4	12074.2	6.78694	0.83185	0.0123851	0.0772511	2.92188	-2.966	6390-18	NPS	Neuropeptide S	Nps	P0C0P6
7235	seq.9854.36	15453	14636.9	9354.7	6452.7	2626.3	7829.3	8158.8	2698	8482	17455.7	16284.9	13203.8	6.87097	0.829721	0.141244	0.202853	1.57112	-5.15805	9854-36	Aldose reductase	Aldose reductase	Akr1b1	P15121
2904	seq.20915.68	6123.1	4314.4	2352.4	2551	1715.6	3714.5	5285.1	1962.7	4761.9	6270.9	4495	5728.9	5.65646	0.827125	0.00827381	0.0714894	3.13564	-2.62845	20915-68	NECP2	Adaptin ear-binding coat-associated protein 2	Necap2	Q9NVZ3
4154	seq.24470.20	3800.7	2124.5	1215.4	1682.3	1496.4	1671.5	3158.6	837.3	2675.9	3426.7	4016.5	3278.2	4.88534	0.826112	0.0384226	0.100014	2.31508	-4.10648	24470-20	PCBP3	Poly(rC)-binding protein 3	Pcbp3	P57721
6418	seq.7952.2	2220	2165.7	1172.4	1044	818.6	1178.4	2472.4	1074.8	1397.6	2492.7	2319.8	1641.1	4.38194	0.822137	0.00420775	0.0589706	3.49473	-2.03211	7952-2	VTI1A	Vesicle transport through interaction with t-SNAREs homolog 1A	Vti1a	Q96AJ9
3957	seq.23611.16	3602.1	1720.8	1710.1	1533.1	867.6	1328.5	4352.3	1078.7	2079	3516.4	2151.5	3445.2	4.76301	0.819619	0.0366833	0.0981148	2.34032	-4.07193	23611-16	MALD2	MARVEL domain-containing protein 2	Marveld2	Q8N4S9
515	seq.11493.169	60089.2	73814	29585.5	21521.5	9275.4	29594.1	28764.7	6828.6	30974.7	56393.4	54090.6	33393.3	8.63921	0.81767	0.155965	0.218469	1.51026	-5.33053	11493-169	DYL2	Dynein light chain 2, cytoplasmic	Dynll2	Q96FJ2
912	seq.12718.43	46139.8	53583.9	28099.8	19090.2	9472.5	21883.6	32603.2	7224.6	18823.5	50030.5	45671	27225.1	8.41725	0.817552	0.0882096	0.14544	1.85003	-4.83674	12718-43	PIN4	Peptidyl-prolyl cis-trans isomerase NIMA-interacting 4	Pin4	Q9Y237
1239	seq.13566.2	3778.3	2499.3	1510.1	1299.7	850.9	1426.1	3096.2	1022.6	2426.7	3980.4	1946.5	3343.6	4.7555	0.816405	0.0352394	0.0975779	2.36217	-4.04351	13566-2	SSU72	RNA polymerase II subunit A C-terminal domain phosphatase SSU72	Ssu72	Q9NP77
2825	seq.20441.35	2138.5	920.5	814.5	964	893.1	907.9	2852.2	785	2044.9	2843.5	1242.8	2492.6	4.21662	0.813319	0.0305766	0.0938332	2.43909	-3.93171	20441-35	RPAB1	DNA-directed RNA polymerases I, II, and III subunit RPABC1	Polr2e	P19388
2835	seq.20454.24	8889.7	4955	3657.4	3066	2208.1	3777.6	8630.9	2114.9	5165.4	8412.7	4832.6	7161.2	5.97401	0.813081	0.028148	0.0920412	2.48375	-3.75851	20454-24	SOSB2	SOSS complex subunit B2	Nabp1	Q96AH0
5001	seq.3516.60	14489	14347.6	11951.1	11687.1	10310.4	12566.3	24928.2	14691.2	19712.6	34531.6	23601.1	22565.4	7.81341	0.81217	0.00221481	0.0469935	3.83894	-1.34349	3516-60	SDF-1	Stromal cell-derived factor 1	Cxcl12	P48061
2646	seq.19560.23	2244.2	1820.6	1958.9	1600.1	2237.8	1940.3	4963.8	1808.5	2240.6	5775	3478.4	3016.9	5.0821	0.812145	0.0025166	0.0503055	3.77004	-1.49288	19560-23	PLXA4	Plexin-A4	Plxna4	Q9HCM2
570	seq.11626.7	4418.9	6429.8	2576	1852.5	952.9	1824.1	3333.1	1026.2	2146.2	4636.5	4068.6	3131.2	5.13148	0.811944	0.100229	0.157824	1.77578	-4.95451	11626-7	UB2V1	Ubiquitin-conjugating enzyme E2 variant 1	Ube2v1	Q13404
57	seq.10354.57	13783.8	8715.8	6936.8	6702.3	6042.9	6031.7	16181.1	6063.3	13624.1	17594.2	13870.7	14577.2	7.06252	0.811157	0.00906054	0.0726755	3.08752	-2.66733	10354-57	STAT3	Signal transducer and activator of transcription 3	Stat3	P40763
1394	seq.13969.24	13140.5	7220.3	4862.9	5974.5	5152.4	5264.4	13072.4	4341.7	12671.7	16685.1	9571.6	14583	6.81667	0.809639	0.028614	0.0924903	2.4749	-3.74448	13969-24	IMA7	Importin subunit alpha-7	Kpna6	O60684
5841	seq.6256.9	108342	43093.8	49979.5	54405.2	36391.2	49544.1	136178	33905.7	103988	136803	72673.1	112277	9.8592	0.808236	0.0296467	0.0932627	2.45577	-4.00348	6256-9	LY66C	Lymphocyte antigen 6 complex locus protein G6c	Ly6g6c	O95867
2297	seq.18311.44	848.5	466.5	321	330.9	318.5	365.9	1228.9	336.9	735.8	534.7	717.2	834.6	2.82662	0.806643	0.0202011	0.0862809	2.66166	-3.59097	18311-44	DCTN6	Dynactin subunit 6	Dctn6	O00399
4577	seq.2642.4	8573.8	4905.8	3757.7	3643.5	4013.4	3951	9133.4	3619.3	6629.2	11763.6	7116.8	8583.1	6.27966	0.805674	0.00764112	0.069149	3.17779	-2.51685	2642-4	PAFAH beta subunit	Platelet-activating factor acetylhydrolase IB subunit beta	Pafah1b2	P68402
4087	seq.24293.39	53319.1	37058.8	22641.9	21371.8	18010.4	31349.8	48648.2	16480.3	58538.8	62141.2	39814.6	82762.3	8.92526	0.804363	0.047015	0.106924	2.20441	-4.29895	24293-39	NLTP:isoform 6	Nonspecific lipid-transfer protein:isoform 6	Scp2	P22307
1853	seq.16317.20	932	1380.9	911.6	719.1	924.8	1172.3	2293.4	653.6	849.5	2814	1315.3	932.7	3.9124	0.803877	0.0130327	0.0777769	2.89485	-3.13002	16317-20	Desmoglein-3	Desmoglein-3	Dsg3	P32926
1714	seq.15474.7	18672.2	18121.4	8737	6724.7	4011.1	7875.2	14416.4	4098.6	10493.5	15280.1	14731.1	15181.8	7.10076	0.800872	0.0621677	0.120404	2.04908	-4.44719	15474-7	PIN1	Peptidyl-prolyl cis-trans isomerase NIMA-interacting 1	Pin1	Q13526
2221	seq.18193.165	3811.6	1942.7	1919.3	1888.2	1138.8	1589.5	3789	1216.7	3286.4	5122	2924.3	3757.3	5.02291	0.799226	0.0322278	0.0946937	2.41064	-3.93621	18193-165	MO4L1	Mortality factor 4-like protein 1	Morf4l1	Q9UBU8
4483	seq.25463.3	16332.6	13953.6	8093.1	8774.7	4847	4681.9	13760.9	3090.7	7754.2	17611.2	19749.8	7863	6.9336	0.798944	0.0798587	0.136839	1.90721	-4.67009	25463-3	KAP3	cAMP-dependent protein kinase type II-beta regulatory subunit	Prkar2b	P31323
3686	seq.22984.10	135544	92977.9	86154.5	70375.1	34884.3	77016	159421	41734.2	112460	186648	95758.1	162958	10.2916	0.797271	0.040551	0.102092	2.28562	-4.33799	22984-10	IF4A2	Eukaryotic initiation factor 4A-II	Eif4a2	Q14240
5500	seq.5225.50	2722.8	1846.4	1128.6	1136.8	1675.3	976.3	3184.6	1056.3	2619.8	3575.2	2573.6	2393	4.66145	0.795253	0.0304895	0.0937184	2.44063	-3.90347	5225-50	CK2-A1:B	Casein kinase II 2-alpha:2-beta heterotetramer	Csnk2a1|Csnk2b	P68400|P67870
3576	seq.22547.17	7859.1	4824.7	5847.8	2687.1	2168.2	2935.6	8406.6	2162.7	5580.1	8576.3	6392.7	7302.6	6.01115	0.794341	0.0743735	0.131321	1.94782	-4.6316	22547-17	RBMS1	RNA-binding motif, single-stranded-interacting protein 1	Rbms1	P29558
1871	seq.16596.25	19613.1	35416.3	33680.8	28406.8	13866.4	768.2	53110.1	1081	43238.8	65498.4	52466.3	57562.3	8.04677	0.792157	0.50969	0.569375	0.678821	-6.23837	16596-25	GLRX3	Glutaredoxin-3	Glrx3	O76003
2966	seq.21008.113	4943.3	2298.7	2402.1	2239.7	1488.7	2009.2	5624.8	1161.5	3698	5976.5	3251.3	4511.9	5.29162	0.792107	0.0527977	0.111199	2.14025	-4.36856	21008-113	MGN	Protein mago nashi homolog	Magoh	P61326
3674	seq.22966.20	28220.9	17340.3	12410.6	12031.7	9830.1	13917.5	25068.8	11324.9	29818.4	35385.7	22182.9	27986	7.97142	0.789836	0.015563	0.0810409	2.80062	-3.20414	22966-20	GBRAP	Gamma-aminobutyric acid receptor-associated protein	Gabarap	O95166
2617	seq.19379.154	1953.5	1276.8	876	710	583.9	756.2	1881.2	694	1223.4	1561.8	1653.7	1606.6	3.92699	0.789823	0.0125372	0.0773325	2.91541	-3.10113	19379-154	RAB3D	Ras-related protein Rab-3D	Rab3d	O95716
4147	seq.24459.15	34642.6	19831	14125.3	13177.3	12501.7	10591.2	41350.6	8663.1	27954.6	33023.4	22469.5	33122.9	8.06845	0.789269	0.0566821	0.115034	2.10075	-4.4107	24459-15	COPB2	Coatomer subunit beta'	Copb2	P35606
373	seq.11226.16	16273.2	12426	9158.6	8200	6113.2	3079	14922.7	3444.1	15441.2	20921.7	19877.4	16372.1	7.11869	0.785005	0.171467	0.23434	1.45126	-5.31991	11226-16	UBE3A	Ubiquitin-protein ligase E3A	Ube3a	Q05086
3260	seq.21717.44	4301.3	2582.6	2485.6	1646.9	1592.5	1909.3	4004	1495.5	3757.2	5740	3765.4	4141.5	5.25194	0.784769	0.0252921	0.0901066	2.54131	-3.69856	21717-44	UB2Q2	Ubiquitin-conjugating enzyme E2 Q2	Ube2q2	Q8WVN8
6344	seq.7840.64	3137.8	1149.4	1155.2	1199.8	1514.4	13009.6	2727.9	6911.6	1643.4	5046.8	2052.8	1302.9	5.02229	0.784072	0.352481	0.416926	0.965953	-5.98221	7840-64	LGMN	Legumain	Lgmn	Q99538
614	seq.11830.48	151912	104571	87824.2	98651.1	62582.8	57300.3	218155	49735.7	115005	211717	155429	149434	10.5215	0.78332	0.0144194	0.0796581	2.84117	-3.41144	11830-48	-2	Tyrosine-protein phosphatase non-receptor type 11	Ptpn11	Q06124
2478	seq.19144.9	1687.4	902.1	919.2	1110.6	810.7	1102.3	2448	1219.2	2470.7	2519.9	1781.6	1973.1	4.28688	0.783067	0.00368258	0.0558341	3.56587	-1.907	19144-9	ITF2	Transcription factor 4	Tcf4	P15884
2534	seq.19239.5	6576.6	3511.3	2805.5	4001.8	1704.2	2706.4	6362.6	2051.4	4580	7624.6	5180.1	6789.2	5.76063	0.782342	0.0461729	0.106593	2.21437	-4.22058	19239-5	ARF1	ADP-ribosylation factor 1	Arf1	P84077
2503	seq.19189.2	40543.5	19102.6	24497.8	27127.8	11613.6	7991.9	44604.7	8138.3	38859.1	58082.4	39836	48898.9	8.4179	0.781943	0.15684	0.219201	1.5068	-5.34682	19189-2	UBP14	Ubiquitin carboxyl-terminal hydrolase 14	Usp14	P54578
3212	seq.21600.10	3660.1	3746.6	2194.8	1809.4	1212.3	2305.7	3503.6	1411.3	2610.4	4718.4	3788.2	3313.4	5.14707	0.779502	0.0160799	0.0818652	2.78325	-3.28207	21600-10	CNBP1	Beta-catenin-interacting protein 1	Ctnnbip1	Q9NSA3
3416	seq.22037.47	85725.4	60290.6	46972.7	52015.5	39263.1	50150.5	138842	41228.9	93401.6	142482	61509.9	124586	9.87943	0.778383	0.0184853	0.0836797	2.70902	-3.55303	22037-47	EFHD2	EF-hand domain-containing protein D2	Efhd2	Q96C19
3269	seq.21730.56	6355.6	4216	4378.9	4670.8	2772.5	1383.8	7649.7	1322.7	6618.2	9803.8	9837.1	6779.6	5.94928	0.778156	0.187784	0.252017	1.39382	-5.40422	21730-56	UBP19	Ubiquitin carboxyl-terminal hydrolase 19	Usp19	O94966
3807	seq.23319.6	2467.7	806.7	674.5	859.6	690	2165.7	1917	786.9	2373	2336.4	1179.9	1971.8	4.16742	0.778118	0.0558223	0.114104	2.10927	-4.49619	23319-6	ZFN2B	AN1-type zinc finger protein 2B	Zfand2b	Q8WV99
4326	seq.25050.82	3198.9	2784.1	1413.4	1604	1984.6	5243.4	4627.4	1349.7	2541.6	4387.5	2913.7	3336.2	5.17121	0.77446	0.0230766	0.0886883	2.59048	-3.62362	25050-82	TPP2	Tripeptidyl-peptidase 2	Tpp2	P29144
3399	seq.21996.28	48965.9	28079.6	20756.8	21386.9	27978	16948.5	62020.1	13119.1	38214.2	72353.1	34961.1	55764.5	8.75601	0.774216	0.0598038	0.117938	2.07081	-4.53469	21996-28	NUB1	NEDD8 ultimate buster 1	Nub1	Q9Y5A7
4392	seq.25217.35	1852.3	1159.3	1170.5	1134.4	889.3	1109.5	2971.7	1112.7	1805.1	2538.4	2039.9	1853.3	4.35594	0.774206	0.0014288	0.0386881	4.07713	-0.978874	25217-35	SPANXA	Sperm protein associated with the nucleus on the X chromosome A	Spanxa1	Q9NS26
7165	seq.9742.59	115895	59728	58791.2	57659	38928.3	38328.9	145994	24794.6	90360	154848	73947.8	138558	9.90642	0.77365	0.0877214	0.145	1.85323	-5.01063	9742-59	BAT1	Spliceosome RNA helicase DDX39B	Ddx39b	Q13838
7233	seq.9851.9	57721.1	32588.9	39069.6	27106.1	29545.4	45870.6	94042.5	35185.5	47836.2	87523.9	48086.3	82509.7	9.32843	0.773168	0.00929539	0.0730704	3.07396	-2.83754	9851-9	FABPA	Fatty acid-binding protein, adipocyte	Fabp4	P15090
1283	seq.13634.209	12611.2	4984.4	7905.8	8710.8	3610.6	4587.5	21514.3	2953.4	15966.3	23056.7	6285.6	34089.2	6.94341	0.772886	0.25408	0.32113	1.19581	-5.62278	13634-209	PIR	Pirin	Pir	O00625
3793	seq.23303.131	1539	1251.8	517.7	512.8	270.6	790.4	1300.5	622.2	749.9	673.2	1058.5	921.4	3.36879	0.772785	0.026137	0.090203	2.52365	-3.82522	23303-131	TXND9	Thioredoxin domain-containing protein 9	Txndc9	O14530
2426	seq.18916.25	17843.1	13495.5	10801.7	10588.4	6933.7	9161.7	21906.4	6145.7	15980.4	24798.7	18930.7	19988.9	7.49494	0.772033	0.0232067	0.0887934	2.58747	-3.56174	18916-25	Inosine triphosphatase	Inosine triphosphate pyrophosphatase	Itpa	Q9BY32
1946	seq.16902.17	2186.5	1414.4	1028.8	979.5	1069.5	945.1	2095.1	917.4	1410.9	2302.9	2831.5	1603.1	4.28499	0.770403	0.0106622	0.0747037	3.00128	-2.92887	16902-17	LAMP1	Lysosome-associated membrane glycoprotein 1	Lamp1	P11279
5253	seq.4460.8	1453.2	1198.1	671.5	556.9	391.2	504.1	1175.7	440.6	717.5	1149.7	1380.5	907.5	3.42351	0.768955	0.0344956	0.0969336	2.37376	-4.07248	4460-8	PDPK1	3-phosphoinositide-dependent protein kinase 1	Pdpk1	O15530
2497	seq.19176.27	7375.7	8477.2	3714.2	3146.9	2406.6	3726.4	5007.3	2600.2	4530.2	9604.6	7434.5	4526.6	5.98598	0.768877	0.0393917	0.101047	2.30148	-4.06549	19176-27	FA49B	Protein FAM49B	Cyrib	Q9NUQ9
1626	seq.15313.28	4961.5	3224.1	2815.6	2791.9	2394.8	3233.8	8390.1	2946.3	4452.3	7681.9	3807.4	5566.5	5.74933	0.768142	0.00582809	0.0650567	3.32144	-2.27967	15313-28	MD2L1	Mitotic spindle assembly checkpoint protein MAD2A	Mad2l1	Q13257
2958	seq.20994.37	3022.7	28714.6	1197.5	1330.5	932.8	934.3	3220.3	1024.9	1372.2	2661.8	2225.2	1671.6	4.77819	0.767495	0.350994	0.415547	0.96905	-5.9908	20994-37	PKHF2	Pleckstrin homology domain-containing family F member 2	Plekhf2	Q9H8W4
5799	seq.6075.61	37749	30682.9	25811.5	29305.5	13235	37555.8	51804.7	39569.1	52110.2	53464.7	47219.7	54430.8	8.95035	0.76736	0.00971886	0.0733235	3.05036	-2.82563	6075-61	Hexosaminidase B	Beta-hexosaminidase subunit beta	Hexb	P07686
15	seq.10030.8	228.1	250.4	232.8	241.6	335	265.2	4058.7	263.5	363.9	261.9	233.7	256.8	2.15298	0.766603	0.328286	0.394067	1.01755	-6.02299	10030-8	MutY homolog	Adenine DNA glycosylase	Mutyh	Q9UIF7
1679	seq.15417.3	12705.4	2752.5	5948.6	7662.7	3311.6	3777.5	28820.8	4252.9	15116.3	20838.5	3105.3	26157.4	6.73321	0.766145	0.306387	0.373888	1.06669	-5.76287	15417-3	Maspin	Serpin B5	Serpinb5	P36952
4315	seq.25033.194	79035.5	56853.9	38385	69256.6	26197.6	16941.1	116080	8175.2	69394.8	88474	87638.9	86960.6	9.38391	0.763291	0.233511	0.300482	1.25228	-5.79607	25033-194	TER ATPase	Transitional endoplasmic reticulum ATPase	Vcp	P55072
267	seq.10948.14	1594.5	1526.4	1835.8	1235.4	1542.6	1396.3	3770.2	5971.4	4221.7	2917.8	3944.7	4167.6	5.05526	0.759081	0.0282756	0.0921414	2.48132	-3.82157	10948-14	PLD3	Phospholipase D3	Pld3	Q8IV08
5508	seq.5238.26	2500.7	2179.5	1470.4	1387	839.7	1273.8	2775.3	972.4	1909.5	3596.8	2158.6	2706.8	4.60572	0.757045	0.0243917	0.0895885	2.56077	-3.70281	5238-26	PPIE	Peptidyl-prolyl cis-trans isomerase E	Ppie	Q9UNP9
4264	seq.24911.57	9230.2	783.6	667.6	752	608	667	1927.2	704.1	1084.3	1835.1	1089.7	1257.3	3.94896	0.756809	0.249284	0.316649	1.20864	-5.77412	24911-57	LRP	LRP	Mvp	Q14764
503	seq.11458.30	108331	70934.1	64547.7	58111.8	37166.8	54110	143063	32408.9	85278.5	123668	98898.9	106557	9.96619	0.756701	0.0178621	0.0833081	2.7273	-3.53979	11458-30	PCBP1	Poly(rC)-binding protein 1	Pcbp1	Q15365
2721	seq.20073.22	201.6	165.5	151.8	106.6	101.1	160.2	252.3	171.2	199.5	279.1	292.6	244.2	1.30607	0.756011	0.00304461	0.0529219	3.6677	-1.7812	20073-22	K-ras	GTPase KRas	Kras	P01116
4678	seq.2846.24	12049.9	19025.5	5907.3	4633.9	2903.8	6892.1	8133.1	2556.9	5513.3	11668.1	10405.1	7309.9	6.54229	0.754434	0.0805816	0.137705	1.90205	-4.68479	2846-24	Ubiquitin+1	Ubiquitin+1, truncated mutation for UbB	Rps27a	P62979
3909	seq.23542.8	10276.2	6475.6	3026.5	2899	2622.4	3959.2	6541.5	3696.7	6816.3	7019.8	6215.5	7702.8	6.10482	0.754095	0.0120214	0.0765977	2.93769	-2.96473	23542-8	GLP3L	Golgi phosphoprotein 3-like	Golph3l	Q9H4A5
7175	seq.9755.19	2968.7	1561.2	1162.8	1267.9	851.9	1354.9	3626.2	1428.5	1829.3	1709.2	2497.5	2412.5	4.54387	0.752376	0.0199589	0.0861899	2.6681	-3.52208	9755-19	DBNL	Drebrin-like protein	Dbnl	Q9UJU6
3700	seq.23017.17	1674.8	1899	1028.9	1075.8	1014	1194.9	2760.8	1119.2	1372.7	2732.5	1854.3	2506.5	4.39857	0.750985	0.00708308	0.0679674	3.21799	-2.53545	23017-17	RCN3	Reticulocalbin-3	Rcn3	Q96D15
2642	seq.19555.1	8730.2	9150.8	4682.2	3794.5	2812.9	4803	7172.9	2825.8	5667	11346.9	7574.8	8186	6.28867	0.750915	0.0365881	0.0979983	2.34174	-3.98486	19555-1	SUMO2	Small ubiquitin-related modifier 2	Sumo2	P61956
4043	seq.24050.26	13124	12184.7	8357.5	8275.6	3791.9	3883.8	12281	3152.6	8063.5	15902.3	16691.3	10821	6.83516	0.749648	0.127885	0.188513	1.63128	-5.0718	24050-26	GSK-3 beta	Glycogen synthase kinase-3 beta	Gsk3b	P49841
3405	seq.22009.1	986.8	949.6	1045.7	1041.8	1179.8	921.6	2994.9	876.3	1365.4	4276.6	1275.4	1095.6	4.12593	0.748525	0.0307739	0.0940022	2.43561	-3.92675	22009-1	PPM1B	Protein phosphatase 1B	Ppm1b	O75688
1227	seq.13545.97	2465.7	1678.2	999.1	850.1	739.8	1009.3	1881.9	734.5	1656.2	3001.1	1381.1	2002.8	4.215	0.748447	0.0305239	0.0937184	2.44002	-3.93429	13545-97	EIF1A	Probable RNA-binding protein EIF1AD	Eif1ad	Q8N9N8
2549	seq.19259.176	48137.9	33685.2	29023.2	31550.9	21832.7	19135.3	63670.3	18588.4	48793.2	70617.3	55029.8	54235.7	8.97037	0.747004	0.0238383	0.089267	2.57308	-3.71164	19259-176	IF2A	Eukaryotic translation initiation factor 2 subunit 1	Eif2s1	P05198
2379	seq.18833.76	1792	488.7	474.3	462.9	509.2	1281.3	970.6	1317.8	1279.1	1771.3	802.5	1578.3	3.65205	0.746695	0.0571046	0.115425	2.09661	-4.54078	18833-76	PEA15	Astrocytic phosphoprotein PEA-15	Pea15	Q15121
1384	seq.13950.9	17506.5	15347	6587.5	5996.7	5290.4	6775.8	13043.3	4431	11747.1	15050.7	13005.3	12940.2	7.01542	0.742831	0.0463228	0.106677	2.21258	-4.18178	13950-9	C43BP:START domain	Collagen type IV alpha-3-binding protein:StAR-related lipid-transfer domain, isoform 2	Cert1	Q9Y5P4
786	seq.12537.88	17135.8	11219.1	7341.4	7178.5	6208.8	7168.5	15013	7054	13880.7	21929.9	11988.1	15534.3	7.18614	0.740763	0.0202091	0.0862809	2.66145	-3.41968	12537-88	PURA	Transcriptional activator protein Pur-alpha	Pura	Q00577
1938	seq.16882.27	120827	101220	67368	47018.5	17649.3	73246.6	62675.5	12872.8	41609.1	118543	94659.6	71202.5	9.59328	0.740443	0.144565	0.206385	1.55693	-5.39297	16882-27	14	14 kDa phosphohistidine phosphatase	Phpt1	Q9NRX4
1386	seq.13955.33	2045.9	1100.4	981.3	3185.5	799.2	969.7	4062.3	1192	2009.2	3939.9	1911.6	3443.3	4.61373	0.738565	0.125179	0.185522	1.64413	-5.16665	13955-33	DAPK1	Death-associated protein kinase 1	Dapk1	P53355
2482	seq.19150.20	52173.4	28124.8	30118.9	33107.7	26128.5	22938.5	86830.9	18903.8	51528.9	79621.9	44548	64889.4	9.06846	0.738076	0.0306841	0.0939538	2.43719	-3.96118	19150-20	KPRB	Phosphoribosyl pyrophosphate synthase-associated protein 2	Prpsap2	O60256
2897	seq.20589.5	820.6	580.4	438	389.1	341.8	409.3	849.7	399.4	610.1	930.3	881.8	737.2	2.95757	0.734726	0.00373305	0.0559502	3.5586	-1.95789	20589-5	CADH4	Cadherin-4	Cdh4	P55283
384	seq.11245.43	65517.2	63416.4	24372.3	19547.8	42564.1	35115.6	59864.1	26046	50034	58059.5	70230.8	40127.3	9.16391	0.733211	0.0455708	0.106055	2.22159	-4.31385	11245-43	filamin A:CH1	Filamin-A:Calponin Homology 1	Flna	P21333
5120	seq.3874.8	12728.9	4889.9	3144.7	3728.3	10158.9	3773.2	11206.9	3050.1	9311.8	16076.7	7945.2	11213.2	6.54204	0.731772	0.173021	0.236081	1.4456	-5.32566	3874-8	UB2L3	Ubiquitin-conjugating enzyme E2 L3	Ube2l3	P68036
5180	seq.4192.10	38013.8	27991.1	17201.3	17715.1	10068	19011.7	33922.9	11535.1	29161.3	42344.6	25272.6	36952	8.29749	0.731641	0.0369171	0.0983938	2.33686	-4.02815	4192-10	AK1A1	Alcohol dehydrogenase [NADP(+)]	Akr1a1	P14550
5882	seq.6368.9	3449.6	2336.6	1470.4	1336.4	1115.1	1975.8	2797.7	1903.4	1992.7	2116.8	4225.8	2694.9	4.83843	0.727296	0.027466	0.0911853	2.49697	-3.8091	6368-9	CST1L	Cystatin-like 1	Cstl1	Q9H114
6783	seq.8887.21	47175.4	30450.3	28403.4	23039.5	18093.1	20218	43958.8	15849.1	46799.6	65684.3	48981.2	44958.4	8.78546	0.727256	0.0417585	0.102819	2.26956	-4.20386	8887-21	NUDC:CS	Nuclear migration protein nudC:CS domain	Nudc	Q9Y266
4220	seq.24693.5	23342.4	5821.4	18778.3	20106.3	8568.6	10886.4	81887.5	11304.5	41778.6	63428.3	6448.2	78074	8.11048	0.725328	0.391883	0.454882	0.887058	-5.99158	24693-5	CLIC3	Chloride intracellular channel protein 3	Clic3	O95833
1043	seq.12968.2	2465.3	2389.9	2097	1913.9	1387.3	2032.2	3947.8	2416.1	2274.8	5384.1	3086.2	3617.2	5.11202	0.72467	0.00973347	0.0733235	3.04956	-2.80303	12968-2	CSRP2	Cysteine and glycine-rich protein 2	Csrp2	Q16527
2666	seq.19602.36	1316	753.8	718.6	910.9	765.4	933	2387.5	723.2	1610.6	2199.3	1128.5	1644.6	3.94476	0.723158	0.013775	0.0787845	2.86545	-3.1878	19602-36	jun-D	Transcription factor jun-D	Jund	P17535
2101	seq.17722.5	215162	99123.9	101730	112456	95578.6	83356.7	264206	82104.2	242291	293751	161033	261227	10.97	0.72269	0.0333994	0.096074	2.39128	-4.25207	17722-5	FKBP52 protein	Peptidyl-prolyl cis-trans isomerase FKBP4	Fkbp4	Q02790
4069	seq.24259.24	2902.9	1656.9	1697.6	1883.4	1431.2	1655.1	3834.5	1764.6	3051.6	4869.2	2866	3966.7	5.02353	0.720551	0.00681549	0.0677624	3.2384	-2.46687	24259-24	FOXP4	Forkhead box protein P4	Foxp4	Q8IVH2
7040	seq.9339.204	1599.7	1172	1037.6	649.3	649.8	744.5	1868.3	626.6	854	1676.6	1617.2	1159.4	3.8236	0.719404	0.0132126	0.077982	2.88757	-3.15011	9339-204	FKBP2	Peptidyl-prolyl cis-trans isomerase FKBP2	Fkbp2	P26885
1242	seq.13570.43	2860.9	1421.5	1226.8	1312	1063.4	1142.7	3018.3	1097.7	3276.9	3757.1	1772.5	3091.8	4.64452	0.718101	0.0452897	0.105944	2.225	-4.27754	13570-43	VIGLN	Vigilin	Hdlbp	Q00341
3165	seq.21501.30	1860.8	1545	1855.6	1692.7	1390.2	2177.6	15673.1	1785.3	1766.9	1881.4	1789.9	1752.5	4.82492	0.717951	0.234485	0.30148	1.24952	-5.6608	21501-30	FPPS	Farnesyl pyrophosphate synthetase	Fdps	P14324
4383	seq.25126.19	3715.3	2330.7	1754.9	2013.7	1786.9	1712.8	5417	1855.5	3883.8	4642.3	2937.8	3344.9	5.19033	0.717107	0.014104	0.079138	2.85292	-3.15256	25126-19	HECW2	E3 ubiquitin-protein ligase HECW2	Hecw2	Q9P2P5
3275	seq.21739.7	8346.3	3510	2902.7	3202	2004.8	1975.2	12598.4	1587.2	7567.8	9161.3	1948.1	9665.8	5.80684	0.71697	0.275265	0.342829	1.14126	-5.7322	21739-7	GLCNE	Bifunctional UDP-N-acetylglucosamine 2-epimerase/N-acetylmannosamine kinase	Gne	Q9Y223
754	seq.12494.99	7256.4	8287.6	3896	3369.7	1942	6123.1	5809.1	2048.1	4010.2	8034.3	6235.9	4885.7	5.97027	0.716716	0.0334482	0.0961669	2.39049	-3.91943	12494-99	GBRL2	Gamma-aminobutyric acid receptor-associated protein-like 2	Gabarapl2	P60520
3364	seq.21923.24	10888.9	4976	6440.4	6100.7	5546.1	12567.5	15942	5400.2	16902.6	16544.3	9446.6	16315.8	6.99468	0.715602	0.0704163	0.12788	1.97885	-4.55549	21923-24	SAE1/ SAE2	SAE1/SAE2	Sae1|Uba2	Q9UBE0|Q9UBT2
3080	seq.21323.2	91976.6	65171.3	51624.5	50394.6	25219.1	38980	89426.1	24668.1	67065.3	116708	72634.4	84574.2	9.61625	0.715267	0.055538	0.113803	2.11212	-4.55808	21323-2	RWDD1	RWD domain-containing protein 1	Rwdd1	Q9H446
3073	seq.21310.37	16563.3	6278.4	7015.8	8071.8	5249.5	6256.7	18640.2	6227.3	14227.6	16463.4	11010.1	13199	7.0341	0.714201	0.0390958	0.100634	2.3056	-4.0268	21310-37	MRT4	mRNA turnover protein 4 homolog	Mrto4	Q9UKD2
832	seq.12620.3	7982.4	3679.3	2848	4142	3005.5	3332.5	8701	2897	6410.3	8232.1	5685	5744.7	6.00854	0.714045	0.0250501	0.0898085	2.54647	-3.64357	12620-3	Septin-11	Septin-11	Septin11	Q9NVA2
3910	seq.23543.92	7193.3	2911.8	2577.4	2689.5	3091.6	2859.3	7403.3	2609.4	6551.6	9342.4	3619.1	8053.2	5.86115	0.712837	0.0643086	0.12235	2.03006	-4.51715	23543-92	TRUB1	Probable tRNA pseudouridine synthase 1	Trub1	Q8WWH5
564	seq.11608.5	21959	25273.1	14325.1	12255.5	6774.5	11331.2	21704.8	6864.5	13117.7	25462.1	25096.2	16591.2	7.67272	0.711954	0.0572928	0.11559	2.09478	-4.39623	11608-5	MLP3B	Microtubule-associated proteins 1A/1B light chain 3B	Map1lc3b	Q9GZQ8
572	seq.11633.89	14392.5	14334	8063	6373.3	4865.4	6020.3	12391.3	4485	9193.7	16538	13888.9	10816.2	6.95451	0.708656	0.0547668	0.112936	2.1199	-4.33153	11633-89	AHSA1	Activator of 90 kDa heat shock protein ATPase homolog 1	Ahsa1	O95433
3134	seq.21415.212	1453.5	800.7	519.3	598.5	371.5	792.6	1831.4	725.3	877.9	733.9	972.5	958.6	3.44897	0.708074	0.0308297	0.0940022	2.43463	-3.97311	21415-212	MAP3K3	Mitogen-activated protein kinase kinase kinase 3	Map3k3	Q99759
3383	seq.21958.4	55938	16924.3	24736.3	24855	16096.8	13655.4	53759.4	13113.5	51313	62857.5	32728.4	52151.6	8.64317	0.707353	0.134548	0.195757	1.60063	-5.22874	21958-4	ABR	Active breakpoint cluster region-related protein	Abr	Q12979
1815	seq.15669.7	1659.8	1049	1061.9	1447.2	861.2	977.6	2927.9	1061.3	1718.7	2790.7	1840.7	2509.1	4.35132	0.706469	0.00962862	0.0733235	3.0553	-2.82863	15669-7	BRAF1	Serine/threonine-protein kinase B-raf	Braf	P15056
1749	seq.15534.26	168911	108660	50284.9	56307.5	149820	74232.2	163840	24280.8	72928.2	200558	143097	134882	10.3363	0.70531	0.12727	0.1879	1.63418	-5.4018	15534-26	Malate dehydrogenase 2	Malate dehydrogenase, mitochondrial	Mdh2	P40926
641	seq.12034.28	474	286.9	208.4	188.8	142.7	186.4	440.7	207.7	278.8	342.8	414.2	350.9	1.88075	0.700531	0.0155476	0.0810409	2.80115	-3.35982	12034-28	CAP 1	Adenylyl cyclase-associated protein 1	Cap1	Q01518
1405	seq.13985.12	4144.6	3244.2	1407.1	1598	1437	1435.1	2973.3	1474.7	2178.8	2904.8	4058.3	2094.8	4.89847	0.698527	0.046563	0.106723	2.20973	-4.28649	13985-12	SMUF2	E3 ubiquitin-protein ligase SMURF2	Smurf2	Q9HAU4
5113	seq.3860.7	4152.8	2080.1	1609.5	1743.1	1866.4	1878.9	3995.4	1854.3	3371.9	4958.4	2957.6	3722.3	5.14658	0.698352	0.0130132	0.0777769	2.89564	-3.08214	3860-7	PSA6	Proteasome subunit alpha type-6	Psma6	P60900
2025	seq.17380.2	127785	101186	84190.8	75306.8	40966.7	72973.7	146196	38899.7	93927.5	181451	107976	131640	10.2577	0.696018	0.0359178	0.0977769	2.3518	-4.23143	17380-2	UBE2K	Ubiquitin-conjugating enzyme E2 K	Ube2k	P61086
4007	seq.23680.1	3917.4	3352.2	1777	1670.2	1299.1	1521.2	3102.5	1423.6	1909.4	3099.3	4309.5	2301.4	4.93519	0.694907	0.0433907	0.104445	2.24854	-4.2171	23680-1	MCPIP	MCP-1 Induced Protein	Zc3h12a	Q5D1E8
4119	seq.24424.25	11998.1	17879.9	8253.5	5862.6	3417.2	4524.4	9883.8	3388.8	7715.8	13263.2	13838.6	10128.5	6.75836	0.692127	0.167156	0.229854	1.4672	-5.29368	24424-25	TBC25	TBC1 domain family member 25	Tbc1d25	Q3MII6
3899	seq.23528.199	4233.1	1254.6	2730.1	4450.9	1680.9	1152.7	12595.3	1453.9	5833.7	8570.2	2134.8	11164.1	5.52633	0.689127	0.319276	0.38612	1.03746	-5.83825	23528-199	PHIPL	Phytanoyl-CoA hydroxylase-interacting protein-like	Phyhipl	Q96FC7
441	seq.11347.9	64315.8	28271.7	20568.2	29596	27746.2	43475	62661	39980.4	69247	75335.6	38057.7	68525.7	9.18633	0.687428	0.0222789	0.0886252	2.60932	-3.63597	11347-9	Transaldolase	Transaldolase	Taldo1	P37837
7257	seq.9886.28	1244.1	886	865	778.7	763.3	723.8	1937.4	887.7	1726.5	2083.8	1379.4	1822.8	3.9679	0.684672	0.00502186	0.0628191	3.40055	-2.21726	9886-28	XRCC4	DNA repair protein XRCC4	Xrcc4	Q13426
4356	seq.25089.21	15005.1	5611.1	7062	6395.4	6064.8	7585.9	21167.8	5789.6	14209.5	17673	7755.5	16414.8	7.02102	0.683892	0.0742032	0.131142	1.94912	-4.60054	25089-21	KRIP-1	Transcription intermediary factor 1-beta	Trim28	Q13263
5057	seq.3719.2	6253	5922	3194.7	2671.9	2092.3	3407.1	4582	2329.3	4647.7	7706	5399.4	6039.7	5.80656	0.683486	0.0398149	0.10142	2.29564	-4.09076	3719-2	p27Kip1	Cyclin-dependent kinase inhibitor 1B	Cdkn1b	P46527
6277	seq.7738.299	2494.8	2563	1346.4	1158.3	1047.8	1548.6	2302.5	1291.1	1564.4	2591.1	2893.1	1875.5	4.5821	0.682219	0.0143055	0.0796581	2.84538	-3.20319	7738-299	STX2	Syntaxin-2	Stx2	P32856
5110	seq.3855.56	95169.8	56111.5	50795	47521.2	40598.7	33653.9	97818.5	25129.8	85496.5	131138	81205	116319	9.74087	0.678927	0.085976	0.143375	1.86482	-4.97129	3855-56	Peroxiredoxin-1	Peroxiredoxin-1	Prdx1	Q06830
4025	seq.23704.11	1414.6	796.5	794.1	665.3	641.3	755	1648.8	835.1	1179.8	1608	1355.2	1331.2	3.78197	0.676467	0.00347509	0.0554674	3.59688	-1.86471	23704-11	24	Transmembrane protein 24	C2cd2l	O14523
509	seq.11476.43	7478.7	6763.8	2902.3	2500.5	2005.9	2976.1	4745.6	1827.8	3948.5	5574.7	5739.6	7510.3	5.75332	0.67574	0.0917522	0.148759	1.82724	-4.8451	11476-43	VPS4A	Vacuolar protein sorting-associated protein 4A	Vps4a	Q9UN37
1427	seq.14023.84	2463.4	2662.6	2845.7	2565.1	2646.5	3865.9	6421.2	5308.3	4379.9	10370.7	3142.2	3942.1	5.6749	0.67491	0.100306	0.157862	1.77533	-4.91225	14023-84	BSP	Bone sialoprotein 2	Ibsp	P21815
2523	seq.19224.5	135442	120310	94915.5	96401.5	41090.3	54756.5	197426	40195.2	100010	157459	128443	117363	10.3331	0.674323	0.0746231	0.131552	1.94591	-4.92351	19224-5	IF1AY	Eukaryotic translation initiation factor 1A, Y-chromosomal	Eif1ay	O14602
1479	seq.14091.42	2761.8	1184.9	1671.2	1587.5	1269	1331.1	4260.5	1369.7	3877.4	4947.5	1737.3	5427.2	4.90462	0.674158	0.0982716	0.155821	1.78731	-4.95198	14091-42	Carbonyl reductase 3	Carbonyl reductase [NADPH] 3	Cbr3	O75828
4612	seq.2728.62	2333.9	1146.3	924.5	973.9	1096.2	991.9	2124.1	927.9	1918.3	2971.6	1647.3	2162.6	4.30427	0.67023	0.0266732	0.0904897	2.51273	-3.80224	2728-62	Tenascin	Tenascin	Tnc	P24821
3678	seq.22970.8	2117.3	1338.7	1516.7	1427.1	1712.8	1733.4	3269.6	1459.1	2877.6	4700.3	2543.8	2660.6	4.82458	0.669416	0.0141819	0.0793119	2.84999	-3.1741	22970-8	GIPC1	PDZ domain-containing protein GIPC1	Gipc1	O14908
4396	seq.25225.14	4388.5	3234.9	6292.5	4016.6	5360	4654.2	11960.3	3493.7	3764.4	21136.5	5551.1	5910.1	6.23312	0.666832	0.08914	0.146402	1.84397	-4.76483	25225-14	FHL17	Ferritin heavy polypeptide-like 17	Fthl17	Q9BXU8
2705	seq.19808.26	8547.4	5295	4466.8	3601.9	5622	4143.4	11509.2	3781.3	7385.4	9382.3	8747	10517.1	6.42218	0.666234	0.0377524	0.0992274	2.32467	-4.00289	19808-26	RAB3D	Ras-related protein Rab-3D	Rab3d	O95716
4358	seq.25092.32	3024.7	1591.7	1050.7	1059.1	657.9	2874.4	2146.8	1282.9	1298.4	2222.2	1593.3	1550.6	4.38125	0.665402	0.02001	0.0862809	2.66674	-3.53786	25092-32	DDX1	ATP-dependent RNA helicase DDX1	Ddx1	Q92499
4487	seq.25468.5	8015.6	1312.6	1688.5	2333.4	1882.3	1805	5912.7	1700.9	6357.1	5552.4	2402.4	5751.9	5.3612	0.664652	0.223115	0.289657	1.28234	-5.60735	25468-5	SOX-9	SOX-9	Sox9	P48436
4324	seq.25049.8	32795.2	25725.3	13472.6	13273.8	11462.4	19477.5	25744.3	9562.4	34703.8	35009.7	23292.9	48846.9	8.1901	0.659233	0.101571	0.15921	1.768	-4.9146	25049-8	NLTP:isoform SCPx	Nonspecific lipid-transfer protein:isoform SCPx	Scp2	P22307
3097	seq.21349.2	2535	2912.5	1937.1	2821.6	1390.4	1773.4	3391.2	1650	2219.3	6314.1	3607	2381.3	5.08073	0.658628	0.0505527	0.109573	2.16433	-4.33681	21349-2	STYX	Serine/threonine/tyrosine-interacting protein	Styx	Q8WUJ0
2488	seq.19161.1	44459.3	29930.8	21645.8	20520.6	35168.3	14745.5	60492.1	11903.6	27985.4	58448.4	44085.1	36399.8	8.6617	0.654021	0.0723476	0.129459	1.96351	-4.71321	19161-1	UBP15	Ubiquitin carboxyl-terminal hydrolase 15	Usp15	Q9Y4E8
6575	seq.8312.139	9550.1	4465.5	3277.3	2963	2706.7	3555.6	5911.1	2903.6	6558.7	9348.2	4789	8012.5	6.0164	0.648957	0.0577258	0.116063	2.09057	-4.41643	8312-139	Cytidylate kinase	UMP-CMP kinase	Cmpk1	P30085
3960	seq.23617.15	1012.6	2143	1027.2	838.6	1583.9	1175.6	2109.8	967.3	1501.1	2646.4	2417.3	1864.1	4.32747	0.646184	0.0984855	0.155951	1.78604	-4.98166	23617-15	HYPK	Huntingtin-interacting protein K	Hypk	Q9NX55
755	seq.12497.29	53358.6	31143.4	34300.9	38478.6	15682.3	24687.5	57085.2	17315.5	45667.8	72665.5	50428	48586.9	8.95822	0.646148	0.0726229	0.12968	1.96135	-4.73286	12497-29	SDOS	Tudor-interacting repair regulator protein	Nudt16l1	Q9BRJ7
5146	seq.4130.71	2439	940.3	713.4	830.6	929.4	647.5	1834.2	560.4	1402	2397.2	1254.4	1677	3.95938	0.645503	0.102668	0.160599	1.7617	-5.03615	4130-71	FGF-6	Fibroblast growth factor 6	Fgf6	P10767
214	seq.10772.21	277.2	227.4	241.9	292.7	286.4	224.3	682.4	307.2	320.3	878.6	340.8	415.7	2.19079	0.644355	0.0194129	0.0855835	2.68291	-3.56049	10772-21	CGAT2	Chondroitin sulfate N-acetylgalactosaminyltransferase 2	Csgalnact2	Q8N6G5
2712	seq.20055.40	65887	30482.5	52525	51622.7	46885.2	45389.3	127588	44532.5	78048.5	139142	69144.6	106153	9.75713	0.643279	0.0190762	0.0847881	2.69224	-3.59129	20055-40	AL1A2	Retinal dehydrogenase 2	Aldh1a2	O94788
2109	seq.17735.130	9404	7184.5	4250.5	4316.2	3098.6	9037.1	7016.2	3394.9	8643.7	10284.6	7739.4	8290.1	6.42243	0.642092	0.0380146	0.0995377	2.3209	-4.01803	17735-130	GBRAP	Gamma-aminobutyric acid receptor-associated protein	Gabarap	O95166
266	seq.10945.11	3161	2334.3	1518.6	1345.5	1265.3	1595.5	2647.4	1226.4	1665.1	2888.7	3275.7	1891.4	4.70514	0.640975	0.0158049	0.0813867	2.79242	-3.28783	10945-11	Syntaxin-6	Syntaxin-6	Stx6	O43752
1262	seq.13602.6	8843.2	6993.8	3708.4	3421.3	2646.1	4376.1	7184	3939.5	8730	7990.2	5751.9	8368.2	6.21834	0.640766	0.028165	0.0920412	2.48343	-3.75505	13602-6	NH2L1	NHP2-like protein 1	Snu13	P55769
1053	seq.12993.21	16900.1	12408.1	9365.9	9853.3	5407.8	5560.5	13558.3	4323.6	10883.8	18837.3	19491.8	11140	7.11665	0.638838	0.121611	0.181878	1.66145	-5.02982	12993-21	NPL4	Nuclear protein localization protein 4 homolog	Nploc4	Q8TAT6
2123	seq.17755.5	51792.6	3815.2	3318.2	4574.1	12423	6094.7	9431.4	2736.2	21326.9	28051.2	7010.6	15937.4	6.95377	0.638341	0.477198	0.538923	0.732921	-6.05307	17755-5	UGDH	UDP-glucose 6-dehydrogenase	Ugdh	O60701
2919	seq.20937.43	1072.1	503.5	519	574.9	415.6	516	1176.9	400.4	911.6	1129.9	907.3	965.3	3.23804	0.634987	0.0233793	0.0888758	2.5835	-3.7135	20937-43	NEP1	Ribosomal RNA small subunit methyltransferase NEP1	Emg1	Q92979
2751	seq.20137.49	17422.7	14034.8	10368.5	10288.5	4797	21257.3	16093.6	4276.3	14526.1	20462.8	15104.5	18060.6	7.39072	0.634175	0.133702	0.194746	1.60445	-5.10932	20137-49	ROA1	Heterogeneous nuclear ribonucleoprotein A1	Hnrnpa1	P09651
297	seq.11105.171	116241	74134.9	56628.4	58580.1	41829.7	34870.3	108061	28757	98040.3	129253	97168.4	95516.5	9.88528	0.63391	0.100876	0.158415	1.77202	-5.12972	11105-171	Alpha enolase	Alpha-enolase	Eno1	P06733
94	seq.10455.196	662	807.9	791.6	830.6	727.6	806.9	5641.7	932.9	1184.2	715.5	1160.6	1400.6	3.79366	0.632794	0.246937	0.314036	1.21499	-5.76229	10455-196	IL-31	Interleukin-31	Il31	Q6EBC2
849	seq.12644.63	1410.2	587.5	517.1	547.4	557.5	548.4	1209.1	433.8	1342.2	1590.8	799.5	1264.1	3.44346	0.632629	0.0768597	0.134059	1.92908	-4.80325	12644-63	PURA2	Adenylosuccinate synthetase isozyme 2	Adss2	P30520
1169	seq.13468.5	6518.6	6513	6565.3	6072.5	6372.6	7340.2	11180.3	15709.4	18522.9	15497.2	14282.9	13515.6	7.03509	0.631571	0.0493417	0.109112	2.17774	-4.2359	13468-5	NEUL4	Neuralized-like protein 4	Neurl4	Q96JN8
1385	seq.13954.9	2322.2	1520.8	2137.2	2015.5	1476.6	890.5	6282.1	862.5	2816.7	3022.2	3245.1	4068.3	4.87582	0.631257	0.15667	0.21911	1.50748	-5.33026	13954-9	GNA1	Glucosamine 6-phosphate N-acetyltransferase	Gnpnat1	Q96EK6
4364	seq.25100.11	5836.3	3570.7	2042.8	3269.3	2292.1	2200.4	5915.9	1926.7	3329.9	4512.6	5458.2	4736.1	5.54193	0.630638	0.0587797	0.117128	2.08047	-4.45086	25100-11	CMIP	C-Maf-inducing protein	Cmip	Q8IY22
5060	seq.3727.35	1462.3	1250	1033.6	1254.2	1530.3	2102.4	3177.2	2160.3	3002	3219.7	1890.4	4539.3	4.75176	0.62945	0.0404988	0.102092	2.28633	-4.17456	3727-35	PYY	Peptide YY	Pyy	P10082
862	seq.12661.44	6377	4722.6	2820.6	2954	2110.9	6097.7	4683.1	2239.2	5397.3	6810.2	5215	5272.4	5.83033	0.625799	0.0353782	0.0975779	2.36003	-3.98486	12661-44	GBRL1	Gamma-aminobutyric acid receptor-associated protein-like 1	Gabarapl1	Q9H0R8
4108	seq.24411.144	9391.3	6904	5630.2	5072.9	3441.5	3169.1	8802.8	2991.1	7741.4	10731.2	9848.8	9250.8	6.4034	0.623423	0.114829	0.174204	1.69565	-4.98688	24411-144	LRSM1	E3 ubiquitin-protein ligase LRSAM1	Lrsam1	Q6UWE0
4491	seq.25480.21	2640.9	3408.7	2949.4	3100.4	2742	1973.8	6773	1274.8	2975	7677.1	4576.7	4191.2	5.46837	0.619994	0.0728964	0.129892	1.95922	-4.62671	25480-21	UBAC1	Ubiquitin-associated domain-containing protein 1	Ubac1	Q9BSL1
2572	seq.19287.59	4847.4	3230.2	2336.5	2260.4	1810.5	2761.6	3972.5	2389.5	3260.3	5980.1	3788.3	3034.8	5.39022	0.619838	0.0162414	0.0819188	2.77793	-3.27815	19287-59	DENR	Density-regulated protein	Denr	O43583
3844	seq.23369.17	1194.3	869.9	701.8	613.9	649.8	603.1	1349.7	1701.7	2382.6	1902.7	1032.2	2368.6	3.92503	0.619415	0.015839	0.0813867	2.79128	-3.33111	23369-17	PAHX	Phytanoyl-CoA dioxygenase, peroxisomal	Phyh	O14832
2041	seq.17419.17	5030.6	3305.4	3131.4	3474.2	2751.7	3007.4	6181.9	3063.3	4571.8	8666.4	5261	10323.1	5.89979	0.618891	0.0473513	0.107347	2.20048	-4.23478	17419-17	TES	Testin	Tes	Q9UGI8
2747	seq.20130.144	10772.7	11101.4	5785.6	6136.7	4121.7	3485.6	9506.3	2261.9	4233.6	9221.7	15725.1	5336.6	6.41128	0.617753	0.164534	0.227194	1.47707	-5.281	20130-144	KC1G1	Casein kinase I isoform gamma-1	Csnk1g1	Q9HCP0
3113	seq.21371.12	2502.8	573.5	1134.1	1336.9	919	878.1	3879.5	880.9	2121.1	2484.6	1385.5	2790.6	4.32282	0.617574	0.170259	0.233194	1.45569	-5.44525	21371-12	MINA	Bifunctional lysine-specific demethylase and histidyl-hydroxylase MINA	Riox2	Q8IUF8
903	seq.12708.91	8149.4	2720.6	5330.1	2363.6	3260.7	2308.7	7329.8	2053.6	6189.8	10671.9	4975.2	7638.8	5.93157	0.616823	0.202724	0.268087	1.34475	-5.47515	12708-91	LMBL2	Lethal(3)malignant brain tumor-like protein 2	L3mbtl2	Q969R5
3731	seq.23203.3	8701.3	5648.5	7281.7	5483.7	6368.7	5262	10193.4	7568.4	9921.7	17429.3	13474.8	10787.5	6.81885	0.615517	0.0339159	0.0964889	2.38296	-3.89485	23203-3	RISC	Retinoid-inducible serine carboxypeptidase	Scpep1	Q9HB40
889	seq.12694.28	1330.5	429.3	739.3	713.5	368.8	468.8	1665.8	431	1165.9	1087.5	1001.6	1131.1	3.39392	0.615012	0.125925	0.186348	1.64057	-5.2302	12694-28	DIM1	Probable dimethyladenosine transferase	Dimt1	Q9UNQ2
1037	seq.12945.33	6423.2	3805.8	2696.6	2311.1	1856.6	3492.5	5313.1	2636.8	3445.7	3993.5	5004.4	3903.6	5.56354	0.613699	0.0200829	0.0862809	2.6648	-3.47248	12945-33	RAB18	Ras-related protein Rab-18	Rab18	Q9NP72
7205	seq.9808.41	3415	3639.8	2139.2	1643.3	1483.5	1607.3	3084.8	1101.9	2207.2	4057.4	3816.8	2852.8	5.00106	0.613059	0.0793836	0.136496	1.91062	-4.75514	9808-41	TNR6B	Trinucleotide repeat-containing gene 6B protein	Tnrc6b	Q9UPQ9
4182	seq.24643.21	4134.7	1538.7	2571.2	2631.9	1588.2	2187.1	4959.2	1836.4	4061.2	6805.7	2996.2	6832.2	5.37431	0.612505	0.117729	0.177399	1.68081	-5.07273	24643-21	CRYL1	Lambda-crystallin homolog	Cryl1	Q9Y2S2
1670	seq.15398.2	9284.6	4943	3530.9	3440.2	3876.4	4280.8	7634.1	2789.8	5809.3	9118.4	6291.8	6330.9	6.13048	0.611846	0.0324682	0.0949665	2.40661	-3.87814	15398-2	HERV1	FAD-linked sulfhydryl oxidase ALR	Gfer	P55789
896	seq.12701.1	50444.5	61215.8	45482.5	31621.2	12765.1	22245.2	58961.6	11126.8	32306.1	52789.7	56293.1	37665.6	8.85908	0.611829	0.19537	0.260037	1.36852	-5.56893	12701-1	EIF1B	Eukaryotic translation initiation factor 1b	Eif1b	O60739
805	seq.12571.14	727.1	812.6	550.1	426.2	357	483.1	748.6	416.2	576.9	1001.2	1031.1	767.4	3.06235	0.611421	0.0364313	0.0979365	2.34408	-4.13476	12571-14	3	ADP-ribosylation factor-like protein 3	Arl3	P36405
7176	seq.9756.6	5235.8	1165.8	2379.5	2369.5	1711.1	1537.9	4215.8	4236.2	2049.2	8396	2577.7	14019.4	5.40633	0.610881	0.310294	0.377421	1.05774	-5.84874	9756-6	TAGL	Transgelin	Tagln	Q01995
3069	seq.21289.36	6255.7	5547.3	3759.2	2792	2454.2	2878.3	6320.6	1857.8	4262.9	8133.9	4654.2	6226.4	5.8159	0.610418	0.0906599	0.147748	1.83418	-4.81764	21289-36	Sperm-associated antigen 7	Sperm-associated antigen 7	Spag7	O75391
4002	seq.23673.9	3150.2	1817.3	1325	1428.4	1925.3	1758.3	3485	1523	1914.6	4279.9	2287.3	3642.9	4.88629	0.609826	0.0388593	0.100298	2.30891	-4.12031	23673-9	ODB2	Lipoamide acyltransferase component of branched-chain alpha-keto acid dehydrogenase complex, mitochondrial	Dbt	P11182
599	seq.11683.19	9368.1	7689.1	5162	4805.6	4439.7	4646.5	8556.5	3538.9	8022.9	11919.8	9977.5	8188.2	6.49634	0.609774	0.0503224	0.109573	2.16686	-4.26047	11683-19	GGA3	ADP-ribosylation factor-binding protein GGA3	Gga3	Q9NZ52
4322	seq.25043.74	89304.3	77220.6	27612	34689.4	101725	38732.2	80129.9	17021.5	46306.6	114375	97679.4	65123.7	9.57931	0.607993	0.206264	0.271445	1.33356	-5.70885	25043-74	SCOT	Succinyl-CoA:3-ketoacid-coenzyme A transferase 1, mitochondrial	Oxct1	P55809
5417	seq.5017.19	3241.2	4979.3	1989.4	1767.9	1486.2	2042	3496.6	992.7	2090.9	4625.6	2975.8	2843.4	5.04295	0.607812	0.0902435	0.147338	1.83685	-4.86767	5017-19	Peroxiredoxin-5	Peroxiredoxin-5, mitochondrial	Prdx5	P30044
3573	seq.22541.46	7165.4	3974.1	4264.3	4359.3	5563.9	4887.8	11313.1	5777.3	12177.3	12246.8	6884.4	6907.3	6.46416	0.607546	0.0572304	0.115541	2.09538	-4.37694	22541-46	PSF1	DNA replication complex GINS protein PSF1	Gins1	Q14691
2674	seq.19620.16	41337.1	31020	20346.5	22646.7	15400.8	16976.6	39250.2	9071.3	23792.9	43878.9	38334	32876.7	8.41163	0.606769	0.0802226	0.137308	1.90461	-4.75949	19620-16	DLG2	Disks large homolog 2	Dlg2	Q15700
2918	seq.20936.8	5222.4	3611.5	2319.8	2194.7	3080.7	1777.4	4754.6	1316.8	3493	6189.4	4872.9	4696.1	5.46426	0.605632	0.130821	0.191609	1.61761	-5.14911	20936-8	TATD3	Putative deoxyribonuclease TATDN3	Tatdn3	Q17R31
1072	seq.13066.42	6380.5	6535.1	6074.3	5385.2	4967.7	6137.6	13874.1	5947.1	6939.2	16342.7	6488.6	8213.2	6.60048	0.603207	0.0434861	0.104565	2.24733	-4.12379	13066-42	EDC4	Enhancer of mRNA-decapping protein 4	Edc4	Q6P2E9
2535	seq.19240.265	11436.6	8442	4148.7	3357.8	2964.9	4747.1	5347.2	3046.4	5761.5	7885.3	8763.7	6312.1	6.20535	0.601719	0.0792174	0.136355	1.91182	-4.68576	19240-265	HAP28	28 kDa heat- and acid-stable phosphoprotein	Pdap1	Q13442
1374	seq.13937.75	5192.9	3506.9	2463	2762.3	3335.1	2453.1	6004.6	2603.2	6660.7	6129.2	5563.4	5353.2	5.76123	0.599721	0.054082	0.112104	2.1269	-4.36397	13937-75	CAND1	Cullin-associated NEDD8-dissociated protein 1	Cand1	Q86VP6
567	seq.11616.9	12387.5	9636	7465.7	7428.1	4913.7	6620.4	13527.8	5458.5	11020.8	15814.5	11433.3	13198	6.96161	0.597376	0.0412202	0.102518	2.27666	-4.07217	11616-9	HSF1	Heat shock factor protein 1	Hsf1	Q00613
611	seq.11817.1	2273.6	1357.9	1183.6	1240.3	954.7	1208.8	2340.8	1031.6	2229.8	2822.9	1908.4	2731.5	4.46946	0.596748	0.0267919	0.0904897	2.51034	-3.80136	11817-1	KS6B1	Ribosomal protein S6 kinase beta-1	Rps6kb1	P23443
4720	seq.2953.31	1331.9	822.9	674	734.2	728	1254.7	1526.9	692.8	1072.4	1987.2	1072.7	1310.9	3.79941	0.596529	0.0160143	0.0816881	2.78542	-3.33838	2953-31	Luteinizing hormone	Luteinizing hormone	Cga|Lhb	P01215|P01229
6550	seq.8265.225	27900.3	28988.4	19260.3	15225.4	15248.2	20611.3	34149.9	11342.2	29243.3	41129	28426.4	25650.1	8.28537	0.594668	0.0401791	0.101903	2.29066	-4.11437	8265-225	LAP2B	Lamina-associated polypeptide 2, isoforms beta/gamma	Tmpo	P42167
3885	seq.23418.66	7985.3	5637.8	2389.9	2135.5	1965.1	2863.2	2818.8	2773.9	2813.1	4330	7034.8	3030.3	5.52162	0.593686	0.14446	0.20631	1.55737	-5.24987	23418-66	CCD92	Coiled-coil domain-containing protein 92	Ccdc92	Q53HC0
2838	seq.20460.22	2832.4	1628.2	1392.2	1533.2	1267.7	1607.1	3929.3	1540.7	2961.5	3502.1	1786.6	3016.9	4.8055	0.592348	0.0298747	0.0932627	2.45164	-3.88596	20460-22	IFT20	Intraflagellar transport protein 20 homolog	Ift20	Q8IY31
1791	seq.15612.5	4903.4	4484.8	3118.4	2907.7	1827.2	2275.7	4736.5	1611.1	3103.6	5318	5746.5	4588.6	5.52738	0.592332	0.0950597	0.152368	1.80668	-4.87467	15612-5	LIN7B	Protein lin-7 homolog B	Lin7b	Q9HAP6
2925	seq.20947.50	3864.9	2688.8	2315.3	2204.1	1700.5	2668.9	4863.7	1925.2	3173.9	5301.8	3023.5	3806.9	5.30597	0.591554	0.0147722	0.0802482	2.82833	-3.19226	20947-50	NC2B	Protein Dr1	Dr1	Q01658
2125	seq.17757.86	12418	18754.7	9338.5	8476.1	3807	9266.8	11896.2	3526.6	8323.3	15530.9	14484	13020.2	7.0174	0.590189	0.17935	0.242711	1.42297	-5.34589	17757-86	CAB39	Calcium-binding protein 39	Cab39	Q9Y376
3152	seq.21475.137	9964.3	4935.9	6315.9	5713	6540	7080	13384.5	11875.1	11750.4	13845.4	11312.7	14764.8	6.94189	0.589978	0.0262615	0.0902636	2.5211	-3.65931	21475-137	TXNL1	Thioredoxin-like protein 1	Txnl1	O43396
3879	seq.23409.83	18208.4	13942.9	6993.2	6028.5	6777.8	10547.6	11898.3	8715.9	14857.3	14376.4	14936.3	12358.6	7.20354	0.589691	0.0367019	0.0981301	2.34005	-3.96631	23409-83	SYAP1	Synapse-associated protein 1	Syap1	Q96A49
1187	seq.13492.44	7734.5	2872.4	2407.3	2466	2463.1	3183.6	5043.3	2051.7	3197	5910.9	4337.3	4468.6	5.56982	0.588917	0.0437345	0.104873	2.2442	-4.18618	13492-44	HSPA9B	Stress-70 protein, mitochondrial	Hspa9	P38646
3749	seq.23255.7	525.4	358.3	276.8	202.5	220.8	236.7	489.8	338.7	472.7	422.1	526.1	443.6	2.25983	0.588662	0.0333966	0.096074	2.39133	-4.0778	23255-7	Rab-33A	Ras-related protein Rab-33A	Rab33a	Q14088
2146	seq.17784.23	16017.2	11663.2	6291.8	6073	7227.1	10753.8	12399	8010.2	10741.6	17468.6	11273	10887.5	7.09505	0.587918	0.02072	0.086935	2.64812	-3.439	17784-23	GMFB	Glia maturation factor beta	Gmfb	P60983
55	seq.10346.5	67060.2	37152.5	41093.3	38898.1	36372.7	36888.2	85655.8	35228.7	73569.4	86468.1	69339.9	78513.4	9.48775	0.587892	0.0130845	0.0777769	2.89274	-3.18901	10346-5	STAT3	Signal transducer and activator of transcription 3	Stat3	P40763
1981	seq.17176.13	111792	57717.7	70625.5	84811.6	46567.4	55698.5	184609	41377.4	105740	174341	73812.9	147910	10.1635	0.587603	0.110737	0.169747	1.71715	-5.2483	17176-13	PSIP1	PC4 and SFRS1-interacting protein	Psip1	O75475
2160	seq.17802.4	131688	66306.2	87771.8	96215	58029.9	74857.9	227925	68725.2	130740	171216	108513	178148	10.4815	0.587271	0.0399741	0.101561	2.29346	-4.36188	17802-4	SIAS	Sialic acid synthase	Nans	Q9NR45
2311	seq.18327.6	4499.9	2692.3	1754.5	1801.9	1671.3	2215.2	3189.4	1772.6	4005	4776.7	3046.2	3350.6	5.18271	0.586084	0.0370585	0.0984599	2.33478	-4.06716	18327-6	SNX5	Sorting nexin-5	Snx5	Q9Y5X3
5325	seq.4829.43	48702.6	21343.4	34411.9	38735.9	23545.4	30842.2	92129.6	36741.3	67813.6	86263.9	33428.5	86466.6	9.21464	0.58499	0.0946726	0.152004	1.80905	-4.98673	4829-43	STRATIFIN	14-3-3 protein sigma	Sfn	P31947
3857	seq.23384.19	2618.6	1281.3	1906.7	1992.4	1796.5	1894.5	5193	1952.9	5053.2	5031.4	2335.3	4817.4	5.15648	0.582677	0.0716725	0.128706	1.96883	-4.65657	23384-19	KCD17	BTB/POZ domain-containing protein KCTD17	Kctd17	Q8N5Z5
5761	seq.5888.29	35712.8	27650.2	18347	14397.1	15015.3	14263.3	32528.6	7812.1	20516.4	37694.1	28233.2	28299.8	8.15793	0.582223	0.0986613	0.156099	1.785	-4.91125	5888-29	eIF-5A-1	Eukaryotic translation initiation factor 5A-1	Eif5a	P63241
4501	seq.25499.37	9439.2	2983.9	2413.8	2522.5	8300.1	2828.7	2376.1	2355.3	9083	51751.6	3691.2	6952.7	6.07945	0.582131	0.536039	0.594879	0.636427	-6.14406	25499-37	DDHD2	Phospholipase DDHD2	Ddhd2	O94830
2449	seq.19110.6	2426.9	2319.8	960.7	887.7	815.4	1493.6	1593.1	1069	1473.3	2311.3	1639.6	1587.6	4.2836	0.581191	0.0184278	0.0836797	2.71068	-3.46297	19110-6	MEMO1	Protein MEMO1	Memo1	Q9Y316
2402	seq.18883.4	2832	2314.2	1897.8	1731.9	1886.2	1983.2	3991.2	1695.1	2154.1	3952.6	3405.7	2280	5.00618	0.580506	0.0080079	0.0702402	3.15295	-2.61907	18883-4	DEST	Destrin	Dstn	P60981
902	seq.12707.26	6568.9	3989.7	3354.7	3030.9	2826.1	4027.1	5170.9	3084.8	5848	8465.8	5677.9	6123.1	5.93718	0.580209	0.0316842	0.0945712	2.41985	-3.86969	12707-26	DPYL3	Dihydropyrimidinase-related protein 3	Dpysl3	Q14195
2974	seq.21110.5	8593.3	6275	4351.7	4792.4	3671.6	3621.6	8140.8	2632.7	8475.5	9164.8	8860.2	8003.9	6.30433	0.579671	0.111325	0.170146	1.71402	-4.96536	21110-5	UBE2Z	Ubiquitin-conjugating enzyme E2 Z	Ube2z	Q9H832
672	seq.12374.8	6761.1	2762.6	3803.9	3989.9	2607.9	2900.6	12244.3	2631.7	6516.8	7511.1	3765	10935	5.99901	0.576575	0.180523	0.244125	1.41884	-5.38448	12374-8	PA1B3	Platelet-activating factor acetylhydrolase IB subunit gamma	Pafah1b3	Q15102
1562	seq.14324.52	116718	68711.6	74064.6	78549	37292.5	46239	163862	27266.5	96663.5	159996	69204.1	140852	10.0378	0.575937	0.199544	0.264434	1.35494	-5.72708	14324-52	CSPG6	Structural maintenance of chromosomes protein 3	Smc3	Q9UQE7
1518	seq.14143.8	3659.3	1918.1	1555.7	2543.5	1794.5	2531.5	5249.6	2164.2	4139.8	3966.7	2955.8	3233.3	5.2263	0.575501	0.0448517	0.105745	2.23034	-4.2334	14143-8	H2B2E	Histone H2B type 2-E	H2bc21	Q16778
3267	seq.21727.15	6663.2	3923.9	3130.5	3282.9	7622.4	2393.5	9057	2370.5	6212	9387.1	7968.4	7837.4	6.12073	0.57337	0.199272	0.264212	1.35582	-5.44543	21727-15	UB2Q1	Ubiquitin-conjugating enzyme E2 Q1	Ube2q1	Q7Z7E8
4289	seq.24950.21	3385.1	1385.8	1625.5	2623	1461.7	1402.5	5490.7	1292	3158.9	5566.4	1804	5306.1	5.04302	0.572002	0.205006	0.270333	1.33752	-5.55088	24950-21	SARG	Specifically androgen-regulated gene protein	Sarg	Q9BW04
1789	seq.15608.5	1668.4	974.1	988.8	1044.7	970.5	843.1	2242.2	944	1789.5	2316	1652.3	2183.7	4.1985	0.571943	0.0195814	0.0859273	2.6783	-3.51444	15608-5	KS6B1	Ribosomal protein S6 kinase beta-1	Rps6kb1	P23443
5759	seq.5882.34	1896.8	737.2	600.9	718.9	1655.3	699.2	1854.2	564.4	1457.1	2573.9	1281.4	1737.7	3.96272	0.568395	0.210062	0.275727	1.32173	-5.63113	5882-34	EF-1-beta	Elongation factor 1-beta	Eef1b2	P24534
5137	seq.3905.62	169264	97814.4	120605	115480	74030.2	93510.2	244561	60910.4	140036	234166	150877	194829	10.7648	0.568047	0.0422731	0.103416	2.26285	-4.45941	3905-62	UBE2N	Ubiquitin-conjugating enzyme E2 N	Ube2n	P61088
5554	seq.5360.9	13640.5	11311.9	9675.1	9048.1	5488.3	5784.6	13913.7	3476.3	8826.5	15614.1	18946.6	11530.2	7.00982	0.566531	0.149766	0.211927	1.53526	-5.20057	5360-9	PKB beta	RAC-beta serine/threonine-protein kinase	Akt2	P31751
1039	seq.12956.40	9505.4	4200.7	3373.2	3670.8	2058.1	2863.1	5564.8	1765.4	6792.2	7872.5	4884.1	7839.3	5.89496	0.565978	0.211479	0.277219	1.31736	-5.52562	12956-40	KBP	KIF1-binding protein	Kifbp	Q96EK5
5510	seq.5245.40	6461.6	7493.8	4285.7	4279.8	2472.4	2977.4	6388.9	1766.4	4096.7	6699.8	8728.6	5090.6	5.94652	0.563978	0.168383	0.230998	1.46263	-5.32464	5245-40	AMPK a2b2g1	AMP Kinase (alpha2beta2gamma1)	Prkaa2|Prkab2|Prkag1	P54646|O43741|P54619
56	seq.10351.51	8838.3	6433.5	9907.9	8945	11543.3	9704.7	23073.7	13855.9	16201.9	20117.9	18450.3	18945.7	7.42991	0.560992	0.0310913	0.0942418	2.43006	-3.82843	10351-51	IRF1	Interferon regulatory factor 1	Irf1	P10914
3174	seq.21514.1	2370.9	2664.3	2399.4	2245.8	2677.3	2927.6	4689.3	3720.7	3929.3	5609.6	4562.2	9157.9	5.58059	0.560934	0.0650763	0.122843	2.02338	-4.54653	21514-1	GP1BB	Platelet glycoprotein Ib beta chain	Gp1bb	P13224
7006	seq.9278.9	4947.4	7361.3	6488.6	6626.9	4731.8	33333.4	10809.6	5438.2	6663.4	16243.1	9622	9236	6.82977	0.560063	0.344313	0.409168	0.983077	-5.83964	9278-9	SDF-1	Stromal cell-derived factor 1	Cxcl12	P48061
1690	seq.15435.4	3995.1	1969.9	1929.9	1997.7	2554.2	1455	4821.5	1395.4	3749.5	5703.8	3029	3797.3	5.20385	0.559971	0.11786	0.177561	1.68015	-5.07908	15435-4	PNP	Purine nucleoside phosphorylase	Pnp	P00491
1133	seq.13393.46	3586.4	2320.6	1507.4	1309.9	1263.4	1601.7	2210.1	1387.6	2496.9	2733.9	3340	2145.6	4.7685	0.556754	0.0649734	0.122801	2.02428	-4.60131	13393-46	DERL1	Derlin-1	Derl1	Q9BUN8
4035	seq.23929.159	4945.6	2114	2602.1	3778.9	1878.9	71462.9	9808.3	1840.4	5686.7	7883.4	2048.2	9480.7	6.05233	0.554871	0.572704	0.629227	0.579344	-6.21445	23929-159	PRRT2	Proline-rich transmembrane protein 2	Prrt2	Q7Z6L0
5753	seq.5858.6	155776	130585	87383.7	89474.2	76879.9	90330.2	177644	63486.7	136502	175904	159765	151608	10.6264	0.55379	0.0166979	0.0822038	2.76318	-3.54594	5858-6	14-3-3 protein zeta/delta	14-3-3 protein zeta/delta	Ywhaz	P63104
3326	seq.21829.8	12413.2	7832.6	6035.3	6414.1	6053.9	7219.5	13723.4	6967	10809.2	13083.7	10718.7	10223.4	6.89671	0.553256	0.0189312	0.0845615	2.69631	-3.35488	21829-8	RS12	40S ribosomal protein S12	Rps12	P25398
858	seq.12656.1	1965.8	2168.8	1003.4	940.6	732.5	1220.2	1722.1	876.8	1064.9	1272.2	2544.4	1327.3	4.13125	0.552911	0.100325	0.157862	1.77523	-5.01504	12656-1	KLC1	Kinesin light chain 1	Klc1	Q07866
4257	seq.24903.7	818.3	870.7	814	813.4	745.7	889.5	1760.6	23437.1	1327.1	1628.9	1410.3	1081.9	4.1961	0.552394	0.536259	0.595008	0.636078	-6.28957	24903-7	KLH14	Kelch-like protein 14	Klhl14	Q9P2G3
5170	seq.4157.2	428.3	347.3	493.4	490.7	355.7	573.4	1270.2	312.8	496.1	1380.9	404.5	474.2	2.80022	0.550957	0.134968	0.196252	1.59874	-5.30461	4157-2	Thrombin	Thrombin	F2	P00734
7060	seq.9377.25	1099	1024.8	852.8	815.6	830.2	842.2	1903.8	636.8	1069.8	2569.2	976.2	1082.7	3.82412	0.550496	0.0463236	0.106677	2.21257	-4.32594	9377-25	SCF	Kit ligand	Kitlg	P21583
5229	seq.4383.97	2378.1	1465.7	853.5	1000.7	1538	873.2	2219.5	830.1	1875.5	3027.9	1609.2	2151.7	4.34313	0.550002	0.128595	0.189157	1.62795	-5.21526	4383-97	Activin AB	Inhibin beta A chain:Inhibin beta B chain heterodimer	Inhba|Inhbb	P08476|P09529
3996	seq.23666.35	11590	8877.3	8841.6	9136.7	4614.6	3988.9	14219.3	3936.5	9087.4	15524.6	13775.6	10633.4	6.85823	0.549892	0.157736	0.220169	1.50328	-5.24077	23666-35	PUR9	Bifunctional purine biosynthesis protein PURH	Atic	P31939
3854	seq.23380.16	652.1	452.9	487.1	498	482.3	641.9	913	760.5	934.2	1245.5	838.4	1097.1	3.2519	0.549085	0.0143081	0.0796581	2.84529	-3.24957	23380-16	T3HPD	Trans-3-hydroxy-L-proline dehydratase	L3hypdh	Q96EM0
5260	seq.4474.19	6063	8895.3	3243.9	3275.9	1342.6	3837.5	4010.2	2218.9	3845.8	5305.7	5303	4263.3	5.70554	0.547221	0.174494	0.237472	1.44027	-5.39401	4474-19	Ubiquitin	Ubiquitin	Rps27a	P62979
756	seq.12498.12	24815.7	15257	15189.7	16740.6	12142.7	13950.9	36960.4	12981.5	21597.2	35522.4	18581.5	31571.6	8.04822	0.546924	0.0515335	0.109988	2.15369	-4.32297	12498-12	TX1B3	Tax1-binding protein 3	Tax1bp3	O14907
4160	seq.24476.18	5481.4	2745.8	2670.7	2896.9	2482.6	2649.8	6064.3	2065.1	4626.6	6212.6	4145.5	5615.6	5.62912	0.546242	0.0577792	0.116115	2.09006	-4.43062	24476-18	ASC-1 complex subunit p100	Activating signal cointegrator 1 complex subunit 2	Ascc2	Q9H1I8
4166	seq.24489.34	775.6	1012.3	592.3	768.9	2980.1	718.7	1849.6	2882.8	4286.7	2490.9	2366.4	2429.4	4.40911	0.545207	0.322403	0.389084	1.0305	-5.9425	24489-34	HES3	Transcription factor HES-3	Hes3	Q5TGS1
2551	seq.19261.12	9287.8	5456.3	2919.3	2483.8	4445.1	4533	5785.9	3410.6	5818.5	7505.2	5996.9	5593.9	6.05068	0.544427	0.0772362	0.134469	1.92629	-4.67216	19261-12	SDCB2	Syntenin-2	Sdcbp2	Q9H190
3636	seq.22811.5	2411.7	1823.8	1811.2	1645.2	1690.3	1630.8	6092.8	1283.5	1993	3333	2045.3	1961.3	4.81796	0.542741	0.0631478	0.121246	2.0403	-4.55477	22811-5	TMA16	Translation machinery-associated protein 16	Tma16	Q96EY4
1065	seq.13044.5	27592.3	26013.3	17272.3	16845.4	9568.7	12329.7	26675.7	6827.9	15158.5	29599.5	28901.6	20520.4	7.9182	0.542683	0.128321	0.188828	1.62924	-5.11972	13044-5	TS101	Tumor susceptibility gene 101 protein	Tsg101	Q99816
412	seq.11288.26	13373.5	10604.2	7287.1	5820.6	4979.5	5843.4	10887.6	5272.9	7264.1	11605.1	13440.9	9854.9	6.80345	0.541289	0.0805413	0.137667	1.90234	-4.67074	11288-26	5NTC	Cytosolic purine 5'-nucleotidase	Nt5c2	P49902
2741	seq.20116.30	3614.8	3903.8	2141.5	1957.7	1075.6	2135.6	2671.9	773.3	2090.6	4021.6	3310.6	2801.5	4.9463	0.54121	0.170791	0.233584	1.45374	-5.41701	20116-30	OXSR1	Serine/threonine-protein kinase OSR1	Oxsr1	O95747
3860	seq.23387.18	33433.5	32828.9	26887.7	21316.3	11276.5	16484.6	31248.3	8019.6	19820	42873.9	39378	29276.5	8.30047	0.537096	0.177534	0.240727	1.42939	-5.42722	23387-18	TIPRL	TIP41-like protein	Tiprl	O75663
3039	seq.21210.33	9154.7	2662.8	2050.5	3562.1	3860	1899.9	6851.7	1229	6992.8	9262.1	3593.6	8184.2	5.77131	0.536411	0.384398	0.447949	0.901607	-5.9608	21210-33	DPOLB	DNA polymerase beta	Polb	P06746
4559	seq.2615.60	3661.9	2765.9	2444	1852.7	1925.3	3228.7	4101.3	2481.3	3162.4	5079.1	3328.7	4997.2	5.375	0.536372	0.0256347	0.0901903	2.53408	-3.71232	2615-60	Ephrin-A5	Ephrin-A5	Efna5	P52803
1439	seq.14037.18	7108.2	6126.1	4935.2	4322	4736.6	5114.2	9054.7	5415.8	9335.7	9386.6	9426.9	7730.2	6.4707	0.536265	0.0345392	0.0969336	2.37307	-3.91972	14037-18	RANB3	Ran-binding protein 3	Ranbp3	Q9H6Z4
736	seq.12466.7	24303.1	18860.6	12404.5	12820.1	5778.7	32297.9	19339.3	5817.1	18485.7	21039.9	18009.9	20997	7.7176	0.535716	0.189183	0.253497	1.38909	-5.40097	12466-7	ROA1	Heterogeneous nuclear ribonucleoprotein A1	Hnrnpa1	P09651
4894	seq.3339.33	35718.8	73552.9	32925.2	25210.7	38103.5	43516.8	73670	22300.6	35975.9	86409.2	37877	36101.3	9.11552	0.534639	0.150566	0.21286	1.53199	-5.38201	3339-33	TSP2	Thrombospondin-2	Thbs2	P35442
1274	seq.13621.31	55136.3	50353.8	37941.5	36221.9	26584.1	26454.7	64729.2	21355.4	48618.2	66338	68365.7	56518.5	9.18821	0.533405	0.0773479	0.134478	1.92547	-4.81552	13621-31	AP2A2	AP-2 complex subunit alpha-2	Ap2a2	O94973
3188	seq.21544.4	1001.3	1264.2	609.8	756.2	691	825.9	1046.7	935.7	1415.3	1417.7	1671.1	1224.1	3.78026	0.532734	0.0794342	0.136534	1.91026	-4.82182	21544-4	ATLA3	Atlastin-3	Atl3	Q6DD88
552	seq.11582.63	1459.6	1161.2	982.8	1071.2	1168.1	906.4	2033.8	1115.6	1847.5	2230.8	2117.5	1810.3	4.25174	0.532413	0.0208567	0.0871031	2.6446	-3.5712	11582-63	DNJA2	DnaJ homolog subfamily A member 2	Dnaja2	O60884
359	seq.11203.97	1502.9	955.8	867.9	831.2	982.9	1119.3	2182.5	817.8	1073.3	2323.4	1108.8	1557.2	4.00598	0.530863	0.0341032	0.0966407	2.37997	-4.04098	11203-97	KPYR	Pyruvate kinase PKLR	Pklr	P30613
3421	seq.22049.24	202237	119926	131799	142254	129840	119682	322597	128042	184862	281071	207781	232264	11.1812	0.530242	0.00302563	0.0529219	3.67105	-1.95409	22049-24	14-3-3 eta	14-3-3 protein eta	Ywhah	Q04917
7173	seq.9753.17	14099	15047.1	9403.7	8287.2	6466.3	6799.4	13689.6	6154.5	11478.8	15562.1	18548.6	10365	7.1558	0.523812	0.124948	0.185305	1.64524	-5.04843	9753-17	Ezrin	Ezrin	Ezr	P15311
1680	seq.15418.25	49798	38322.5	27541.7	22895.3	22554.3	22286.1	47335.1	26456.9	43683.4	46270.9	51001.3	41351.5	8.86826	0.523686	0.0576897	0.116021	2.09092	-4.4993	15418-25	MK10	Mitogen-activated protein kinase 10	Mapk10	P53779
852	seq.12649.80	261160	148516	108767	130683	204088	143572	300862	61457	160065	308561	238562	246814	11.2018	0.523386	0.0988579	0.15628	1.78384	-5.30004	12649-80	Malate dehydrogenase 2	Malate dehydrogenase, mitochondrial	Mdh2	P40926
588	seq.11664.32	38441	34290.5	21529.1	20946.1	14362.6	13324.5	28678.2	7359.7	35780.2	48759.9	36399.1	33619.9	8.37017	0.523134	0.274705	0.342246	1.14266	-5.76726	11664-32	ARFG2	ADP-ribosylation factor GTPase-activating protein 2	Arfgap2	Q8N6H7
5575	seq.5460.60	5013.7	4022.6	2774	2268.4	1945.5	2625.8	4206.6	2558.3	3891.9	5424.1	4101.6	4903.8	5.53616	0.521604	0.0445672	0.105521	2.23384	-4.21217	5460-60	DEAD-box protein 19B	ATP-dependent RNA helicase DDX19B	Ddx19b	Q9UMR2
5693	seq.5715.4	95449.5	51853	49255	48654.7	35848.7	47172.1	95275.7	29671	82643.4	109834	62310.8	82444.8	9.6747	0.520775	0.0801503	0.137215	1.90512	-4.89307	5715-4	ABHEA	Protein ABHD14A	Abhd14a	Q9BUJ0
555	seq.11590.5	3665.9	3009.4	3222.1	2986.7	2292.5	3103.6	6073.2	2299.2	4857.3	6161.5	4506.4	4610.9	5.63171	0.51879	0.0381171	0.0997029	2.31943	-4.04956	11590-5	RBM23	Probable RNA-binding protein 23	Rbm23	Q86U06
3915	seq.23550.10	3638	787.2	1137.5	1097.3	949.7	1152.3	2956.4	1015.5	2186.9	2903.8	1077.2	2807	4.39635	0.517686	0.243467	0.310402	1.22447	-5.73747	23550-10	KDF1	Keratinocyte differentiation factor 1	Kdf1	Q8NAX2
3981	seq.23648.36	1592.8	1351.8	749.5	821.3	809.2	830.1	1386.1	869.6	1117.4	1776.5	1533.2	1493.7	3.93561	0.516847	0.036422	0.0979365	2.34422	-4.1075	23648-36	DDI1	Protein DDI1 homolog 1	Ddi1	Q8WTU0
2579	seq.19296.51	44119.3	36920.6	46549.5	44881.9	42059.1	38772.9	108055	34273.7	48896.6	125774	47251.7	49153.7	9.41045	0.515821	0.0597978	0.117938	2.07086	-4.63004	19296-51	MLRA	Myosin regulatory light chain 2, atrial isoform	Myl7	Q01449
4454	seq.25299.11	3629.5	2162.2	1956.9	1756.3	2227.7	2206.2	3945.1	2205.6	3041.5	5050.4	2940.3	3839	5.21215	0.514833	0.0313841	0.0945712	2.425	-3.90519	25299-11	NCOA7	Nuclear receptor coactivator 7	Ncoa7	Q8NI08
3987	seq.23657.102	3780.2	1740.4	1987.7	1992.7	1324.6	1680.2	3435.3	1435.8	3270.7	4292.6	2678.9	3433.9	5.00916	0.510428	0.0937328	0.150974	1.81485	-4.90506	23657-102	HNRLL	Heterogeneous nuclear ribonucleoprotein L-like	Hnrnpll	Q8WVV9
1312	seq.13680.3	1591.7	1374.5	1068.2	936.3	931.1	898.6	2268.4	881.6	1702.9	2484.2	1252	2257.9	4.19934	0.509491	0.067112	0.124833	2.00602	-4.6552	13680-3	NAB2	NGFI-A-binding protein 2	Nab2	Q15742
3360	seq.21913.5	8432.5	4084.5	4195.3	5000.5	4166.4	4557.2	10177.7	4597.5	6533.6	9961	6465	7317.3	6.31789	0.509225	0.0416036	0.102671	2.2716	-4.09226	21913-5	TYY2	Transcription factor YY2	Yy2	O15391
728	seq.12456.5	8123.9	5416.5	4125.9	3667.4	3860.4	4282.6	7012.1	3994.3	6959.3	9082.3	6858.5	7405.4	6.23476	0.508701	0.0430898	0.104272	2.25235	-4.1333	12456-5	F263	6-phosphofructo-2-kinase/fructose-2,6-bisphosphatase 3	Pfkfb3	Q16875
1421	seq.14011.17	21486.4	9406.8	9516.6	16595	9378.2	14066.7	38654.1	12680.6	36466.1	25223.7	10784.2	57520.4	7.91653	0.507575	0.28841	0.355921	1.10902	-5.73637	14011-17	S100A11	Protein S100-A11	S100a11	P31949
6044	seq.6653.58	2474.7	1395.8	1072.7	1173.8	1328.4	1209.4	2346.2	1115.8	2062.5	2887.3	1846.3	2272.1	4.4812	0.506187	0.0449111	0.105745	2.22961	-4.27854	6653-58	CD47	Leukocyte surface antigen CD47	Cd47	Q08722
4280	seq.24938.7	12523.6	14370.7	7220.8	7052.2	5575.9	19435.6	10721.7	5097	10190.4	12172.2	16276	10073.1	7.07829	0.504294	0.143839	0.205763	1.56001	-5.16381	24938-7	AP2B1	AP-2 complex subunit beta-1	Ap2b1	P63010
3548	seq.22506.25	602.5	242	277	289.9	302.5	280.1	664	328.2	720.6	651.6	418.8	722.9	2.49712	0.503595	0.0708741	0.128198	1.97518	-4.76073	22506-25	NAT5	N-acetyltransferase 5	Naa20	P61599
5514	seq.5250.53	5634.9	3507.8	2715.1	2944.4	2166.6	3222.2	5895.8	2305.7	3684.6	5779.9	3776	4764.1	5.61578	0.50254	0.0353178	0.0975779	2.36096	-3.98789	5250-53	IMDH2	Inosine-5'-monophosphate dehydrogenase 2	Impdh2	P12268
1633	seq.15322.35	4419.9	3876.4	2307.4	1834.5	1518.5	3065.9	3250.7	1891.7	2589.9	4074.8	3545.5	3424.1	5.24644	0.502432	0.0392485	0.100872	2.30347	-4.11782	15322-35	CRADD	Death domain-containing protein CRADD	Cradd	P78560
2624	seq.19446.1	9797.4	6969.5	6397	6323.1	5098	6061.7	14077.6	7210	7417.2	12265.4	8791.5	9726	6.74216	0.502341	0.0365254	0.097943	2.34267	-3.96193	19446-1	GMPR2	GMP reductase 2	Gmpr2	Q9P2T1
1328	seq.13700.10	48202.3	28372	40261.3	56494.1	26659	52638.9	110675	27816.6	62622.9	138002	27568	110069	9.43241	0.502274	0.329235	0.395003	1.01547	-6.0289	13700-10	annexin II	Annexin A2	Anxa2	P07355
6565	seq.8298.8	3337.6	2289.6	2184.7	1902	1571.5	1818.5	3766.6	1915.7	2550.6	3664.1	3461.6	2851.5	5.06824	0.50171	0.0298829	0.0932627	2.45149	-3.8655	8298-8	CG045	Serine-rich single-pass membrane protein 1	Ssmem1	Q8WWF3
3396	seq.21989.12	6780.6	4542.9	3235.6	3961.8	3140.5	2820.9	9420.4	2708.5	5691.1	7656.5	4162.6	7231.9	5.97815	0.501163	0.126234	0.186697	1.6391	-5.0905	21989-12	M4K5	Mitogen-activated protein kinase kinase kinase kinase 5	Map4k5	Q9Y4K4
4435	seq.25276.32	8386.7	5398.9	4804.4	5568.8	5409.8	5191.4	9395.2	4306.6	13946.3	13629.4	8309.4	11550.8	6.6235	0.499835	0.122508	0.182752	1.65706	-5.03531	25276-32	RABL6	Rab-like protein 6	Rabl6	Q3YEC7
2736	seq.20105.7	1429	1019	838.4	983	890.1	1056	1805.2	1132	1361.4	2551.8	1176.8	1926.9	4.09356	0.498755	0.0353183	0.0975779	2.36095	-4.0737	20105-7	Myosin light polypeptide 6	Myosin light polypeptide 6	Myl6	P60660
1257	seq.13594.158	72723.5	55303.5	50411.8	47210.7	37690.1	40276.5	87083.7	33115.6	71039.2	101721	74237.4	72005.4	9.6157	0.497317	0.0365288	0.097943	2.34262	-4.17816	13594-158	GGA1	ADP-ribosylation factor-binding protein GGA1	Gga1	Q9UJY5
2563	seq.19275.68	6375.3	3725.5	2934.1	2654.4	3077.4	3976.4	5112.4	3450.8	4180.6	6456.2	5281.5	5198.6	5.81283	0.496866	0.0342063	0.0966407	2.37833	-3.94833	19275-68	IDH3G	Isocitrate dehydrogenase [NAD] subunit gamma, mitochondrial	Idh3g	P51553
4641	seq.2774.10	46129.2	33354.9	31211.3	36573.6	35141.4	44216.1	68455.8	47956.6	73603.7	72548.4	59090.4	54601.2	9.33316	0.496511	0.0358855	0.0977769	2.35229	-4.11908	2774-10	IL-16	Interleukin-16	Il16	Q14005
2500	seq.19183.164	20269.2	14816.2	10152.9	11597.9	15941.6	16005.5	25437	9621.4	28483.1	25358.1	21248.8	20546.1	7.85336	0.496002	0.109259	0.168105	1.72509	-4.96532	19183-164	RL12	60S ribosomal protein L12	Rpl12	P30050
5115	seq.3866.7	7933.7	4357	3325	3465.3	3795.1	3920.6	6601.4	3783.4	6409.9	8685.8	5570.2	6848.2	6.09687	0.495377	0.0531386	0.111289	2.13667	-4.33104	3866-7	SBDS	Ribosome maturation protein SBDS	Sbds	Q9Y3A5
1808	seq.15640.54	1466.1	423	790.2	836	619	561.3	1387.8	1439.1	744.2	2578	840.3	4157.6	3.82274	0.49489	0.3478	0.412473	0.975732	-6.01972	15640-54	TAGL	Transgelin	Tagln	Q01995
2853	seq.20525.200	2396.4	2029.3	1539.2	1031.1	1064	3449.1	2900.2	1031.5	1683.8	1956	2157.7	1963.6	4.59546	0.49488	0.0918361	0.148834	1.82671	-4.92078	20525-200	PDIA4	Protein disulfide-isomerase A4	Pdia4	P13667
1076	seq.13076.4	4609	3889.4	2355.3	2419.2	1747	2097.7	3748.8	1510.9	3381	3920.6	4778.4	2980.5	5.29556	0.491201	0.126115	0.186593	1.63966	-5.14015	13076-4	FXR1	Fragile X mental retardation syndrome-related protein 1	Fxr1	P51114
4740	seq.2986.49	2027.4	1718.1	1680.7	1713.4	1323.4	2479.3	3280.5	1400.4	4982.2	3471.7	2414.6	2715.3	4.91689	0.489792	0.152607	0.21491	1.5237	-5.33146	2986-49	Gro-g	Gro-gamma	Cxcl3	P19876
7096	seq.9478.69	2287.6	1185.3	1058.6	1087.8	1290	1002.2	2625	802.9	1973.3	2519	1628.4	2043	4.33963	0.489209	0.0989493	0.156327	1.7833	-4.98909	9478-69	KPRA	Phosphoribosyl pyrophosphate synthase-associated protein 1	Prpsap1	Q14558
4214	seq.24685.12	9260.3	6664.1	4446.2	4079.8	3167.1	4269	6520	3602.8	7679.8	8902.8	7056.3	7321.1	6.26337	0.488435	0.0977798	0.155319	1.79024	-4.86225	24685-12	SNX11	Sorting nexin-11	Snx11	Q9Y5W9
1875	seq.16606.85	209046	139612	148347	155566	76643.7	123471	220866	57271.4	159270	296967	195436	213688	10.9979	0.488299	0.128177	0.188798	1.62991	-5.48932	16606-85	Aldose reductase	Aldose reductase	Akr1b1	P15121
6995	seq.9261.14	4736.7	3307.4	3666.2	3133.1	3262	4508	6290.2	4964.3	5709.5	6333.8	6687.6	6096.3	5.98293	0.488011	0.0489822	0.108888	2.18179	-4.26241	9261-14	EphB6	Ephrin type-B receptor 6	Ephb6	O15197
1753	seq.15542.19	68141.7	19342.8	46025.7	47488.6	27225.2	35114.9	182794	19873.5	46280.7	100578	21187.3	81056.3	9.25412	0.486497	0.435361	0.498343	0.806048	-6.21519	15542-19	KCRU	Creatine kinase U-type, mitochondrial	Ckmt1a	P12532
3920	seq.23556.4	1611.6	979.9	1000.9	1037.9	1001.2	1256.2	2740.5	1069.1	1866.1	2389.5	1150.8	2320.6	4.25909	0.485645	0.0681473	0.125439	1.99738	-4.66744	23556-4	VGLL4	Transcription cofactor vestigial-like protein 4	Vgll4	Q14135
4651	seq.2794.60	4014	2464.1	1720.8	1854.1	2299.9	1755.9	3579.2	1649	3186.7	4747.8	3089	3521.1	5.15449	0.485335	0.0866234	0.143981	1.8605	-4.82631	2794-60	SOD	Superoxide dismutase [Cu-Zn]	Sod1	P00441
2096	seq.17706.4	1717.2	3814	4055.3	2243.9	1457.6	1460	1546.2	1113.2	1140.1	6420.9	8930	1627.5	4.95341	0.485235	0.459033	0.521276	0.764153	-6.10703	17706-4	PPR1A	Protein phosphatase 1 regulatory subunit 1A	Ppp1r1a	Q13522
5414	seq.5013.2	18157	10203.9	8989.6	8122.1	7185.1	5331.2	16491.6	13044.7	31932.8	13074	17464.2	29527.8	7.44848	0.482869	0.198728	0.263582	1.35758	-5.42732	5013-2	NCC27	Chloride intracellular channel protein 1	Clic1	O00299
2198	seq.18166.4	3803.4	3026.8	2877.7	2294.9	1854.9	2699.2	3743.3	2505.8	3723.7	5561.2	4131.5	3969.7	5.42879	0.482333	0.0534543	0.111345	2.13338	-4.37889	18166-4	RHOB	Rho-related GTP-binding protein RhoB	Rhob	P62745
5813	seq.6172.7	6239.5	5527.1	3887.6	4234.2	3091	5671	7397.3	4037.6	6457	7701	6297.3	6604	6.17748	0.48213	0.0346771	0.0970591	2.37091	-3.93899	6172-7	PolyUbiquitin K63	PolyUbiquitin K63-linked	Ubc	P0CG48
5545	seq.5351.52	30295.1	24196.7	17099.6	17296.2	10362.2	28450.7	27345.5	8333.4	24811	32290.5	24733.9	27876.7	8.14755	0.481624	0.136692	0.19819	1.59104	-5.17311	5351-52	hnRNP A2/B1	Heterogeneous nuclear ribonucleoproteins A2/B1	Hnrnpa2b1	P22626
742	seq.12477.42	4924.6	2278.4	1754.2	1859.8	1642.7	1862.1	4572.1	1382.6	2901.6	4402.4	1929.3	3759.3	5.07814	0.480824	0.153921	0.216395	1.51841	-5.32777	12477-42	TSN	Translin	Tsn	Q15631
3189	seq.21545.51	24283.7	28736.7	16736.5	5611.3	4154.7	17781.4	9334.7	3615.2	4857.3	17258.9	17298	13084.2	7.20245	0.480463	0.369185	0.433101	0.931791	-5.88379	21545-51	MSTN1	Musculoskeletal embryonic nuclear protein 1	Mustn1	Q8IVN3
2703	seq.19802.22	7898.7	8044.7	4725.3	4002.6	3563.5	4181.5	7144.9	4092.4	5824.8	7830.3	8415	6308.2	6.26452	0.479339	0.0975585	0.155065	1.79156	-4.85611	19802-22	RCAS1	Receptor-binding cancer antigen expressed on SiSo cells	Ebag9	O00559
1960	seq.17137.160	2160.1	1720.6	1591.1	1548.8	1460.1	1667	3640.6	1408.2	1788.5	4812	1488.9	1513.8	4.67101	0.478057	0.131329	0.192138	1.61527	-5.20729	17137-160	Beta-globin	Hemoglobin subunit beta	Hbb	P68871
4268	seq.24917.95	1608.8	793	394.1	551.3	490.5	436.6	750	349.2	762.2	626.4	1578.5	812.4	3.186	0.477942	0.289459	0.356879	1.1065	-5.91199	24917-95	DNJC1	DnaJ homolog subfamily C member 1	Dnajc1	Q96KC8
3394	seq.21985.61	8083.1	8402.3	4537.2	3527.9	3555.5	3294.5	5763.2	2375.1	7811.4	9483.7	7261.1	7191.9	6.18863	0.477171	0.249541	0.316817	1.20795	-5.62983	21985-61	ITBP2	Integrin beta-1-binding protein 2	Itgb1bp2	Q9UKP3
2335	seq.18387.7	68473.2	59813.2	47075.9	48394.9	30228.2	39554.6	60450.5	27569.6	77030.7	110481	72891	72933.4	9.53701	0.47363	0.156316	0.218831	1.50887	-5.45572	18387-7	suppression of tumorigenicity 13	Hsc70-interacting protein	St13	P50502
5193	seq.4240.31	135073	101424	82731	74532.8	66084.4	64699.8	151566	72542.7	124541	140404	133344	117059	10.398	0.46921	0.0370204	0.0984599	2.33534	-4.27328	4240-31	M2-PK	Pyruvate kinase PKM	Pkm	P14618
3001	seq.21141.9	17101.8	2108.8	5694.8	5473	5576.4	4845.4	13320.4	2565.5	16749.8	17677.6	5067.4	15573	6.61932	0.46912	0.493227	0.553814	0.705964	-6.07113	21141-9	FA84B	Protein FAM84B	Lratd2	Q96KN1
216	seq.10781.19	4157.9	2881.5	2302.4	2467.2	2202.1	3187.4	4966.4	2261.8	4373.5	5137.6	3394.5	3823.1	5.45943	0.468208	0.0385257	0.100076	2.31361	-4.08012	10781-19	CLC4G	C-type lectin domain family 4 member G	Clec4g	Q6UXB4
6351	seq.7852.9	682.1	555.1	355.1	452.5	358.7	439.9	756.7	354.3	525.6	680.2	767.4	614.1	2.81491	0.467724	0.03026	0.0935272	2.44471	-3.96867	7852-9	IF3M	Translation initiation factor IF-3, mitochondrial	Mtif3	Q9H2K0
4971	seq.3469.74	7545.8	2300.8	2163.6	2937.1	1981.6	1696.6	4180.7	1239.5	6737	6153	3370.8	5811.5	5.45916	0.467046	0.374109	0.438042	0.921929	-5.97638	3469-74	RPS6KA3	Ribosomal protein S6 kinase alpha-3	Rps6ka3	P51812
5419	seq.5019.16	2251.3	2059.3	1355.3	1210	1122.9	1751.9	2352.2	733.7	1607.5	3193.7	1694.8	1593.7	4.45185	0.466833	0.0687755	0.126005	1.99219	-4.66337	5019-16	PGP9.5	Ubiquitin carboxyl-terminal hydrolase isozyme L1	Uchl1	P09936
7269	seq.9901.28	13853.6	11007.5	8092	7261.2	3749.1	5318.3	8967.5	3557.2	10359.3	16705.9	10043.8	14743.5	6.83515	0.466801	0.299866	0.367621	1.08182	-5.73968	9901-28	EGLN1	Egl nine homolog 1	Egln1	Q9GZT9
3740	seq.23242.2	2337.3	1045.1	630.4	651.9	591.9	885.9	1560.9	686.7	1091.4	1453.7	740.9	1229.1	3.72064	0.466301	0.101397	0.159065	1.769	-5.04206	23242-2	SSNA1	Sjoegren syndrome nuclear autoantigen 1	Ssna1	O43805
3161	seq.21495.134	1574.3	2383.9	1118.8	1032.1	931.2	1469	2092.7	1388.4	1416.2	1797.2	1947.7	2095.7	4.36851	0.466279	0.0901967	0.147338	1.83715	-4.91625	21495-134	GPR37	Prosaposin receptor GPR37	Gpr37	O15354
2072	seq.17516.7	1079.3	757.6	522.9	430.8	257.5	429.5	645.4	299.8	622	798.4	767.6	768.4	2.93259	0.466219	0.16802	0.230666	1.46398	-5.49466	17516-7	Rab3A	Ras-related protein Rab-3A	Rab3a	P20336
4985	seq.3488.64	14551.1	4015.3	3340.5	4290	5070.4	11578.7	11376.1	1558.9	3617.9	11179.8	3977.2	8628	6.25893	0.465679	0.381236	0.444834	0.907811	-5.9268	3488-64	Catalase	Catalase	Cat	P04040
872	seq.12675.14	14049	9462.5	10609.5	7697.8	8064.5	3798.9	17594	2935.2	9624.7	14445.4	17901.8	11637	6.9825	0.464314	0.301328	0.368997	1.07841	-5.74603	12675-14	SYDC	Aspartate--tRNA ligase, cytoplasmic	Dars1	P14868
209	seq.10758.2	4443.8	1930.3	1607.9	1655.4	1902.6	2670.5	3500.6	2445.3	4033.5	4068.2	2445.1	4548.6	5.20031	0.46356	0.0693431	0.126892	1.98754	-4.64209	10758-2	KERA	Keratocan	Kera	O60938
3676	seq.22968.9	4050.1	2814	1684.6	1467	1434	1566.1	2477.8	1432.7	1591.8	2110.9	4442.2	1678.8	4.78296	0.462349	0.210139	0.275781	1.32149	-5.59533	22968-9	GGE2D	G antigen 2D	Gage2d	Q9UEU5
5332	seq.4859.6	793.6	783	788	745.3	760.1	829.8	1472.5	1403.6	1413.1	1464.1	1396.6	1409.6	3.82465	0.460204	0.0525762	0.111065	2.14258	-4.44725	4859-6	BMPR1A	Bone morphogenetic protein receptor type-1A	Bmpr1a	P36894
500	seq.11454.87	85368.8	71775.5	54500.3	58471.9	42810.3	41751.2	94813.8	29443	71450.8	111893	87692.6	73013.4	9.75099	0.459778	0.0892824	0.1465	1.84304	-5.01189	11454-87	EIF3G	Eukaryotic translation initiation factor 3 subunit G	Eif3g	O75821
2553	seq.19263.147	146597	104767	95713.8	94671.9	66803.9	70938.3	170464	48801.6	112576	178119	135166	135678	10.4727	0.459523	0.0728347	0.129871	1.9597	-4.918	19263-147	IF4E	Eukaryotic translation initiation factor 4E	Eif4e	P06730
4859	seq.3284.75	22341.8	16373.9	12993	13070.8	21424.8	18816.6	24446.1	26108	35553.1	39569.2	25328.2	42021.8	8.27861	0.458448	0.107528	0.16625	1.73451	-4.97525	3284-75	BGN	Biglycan	Bgn	P21810
2265	seq.18265.18	1841.6	1117.5	1108.7	1154.5	1073.4	1217.4	2203.1	1060.6	1761.9	2713.1	1558.4	2133.5	4.3281	0.458257	0.0362857	0.0979365	2.34626	-4.08836	18265-18	ZNF34	Zinc finger protein 34	Znf34	Q8IZ26
3610	seq.22774.20	3673.3	4028.9	2319.5	2450.4	1789.4	2131.8	4295.4	1774.2	3070.1	4975.7	3203.2	3803	5.31097	0.456251	0.100112	0.157704	1.77647	-4.94252	22774-20	SEN34	tRNA-splicing endonuclease subunit Sen34	Tsen34	Q9BSV6
3797	seq.23307.7	3450.2	1666.4	1732.7	1523.7	1438.3	1798.6	3228.8	1281.7	2194.2	3379.2	2341.8	2590.9	4.81442	0.4555	0.0566558	0.115034	2.10101	-4.46959	23307-7	CLUA1	Clusterin-associated protein 1	Cluap1	Q96AJ1
3379	seq.21949.4	1345.7	771.3	767.4	751.2	876	793.7	1383.6	720.9	1440.8	1792.6	1362	1012.6	3.79212	0.455392	0.0745712	0.131552	1.9463	-4.7605	21949-4	AB1IP	Amyloid beta A4 precursor protein-binding family B member 1-interacting protein	Apbb1ip	Q7Z5R6
1920	seq.16837.20	85.9	56.2	39.2	39.7	36.9	50.8	125.3	45	44.7	43.8	71.2	44.7	-0.478312	0.454433	0.178583	0.241975	1.42567	-5.5382	16837-20	FLIP	CASP8 and FADD-like apoptosis regulator	Cflar	O15519
5939	seq.6454.38	2857.4	4569	2495.3	2264.6	1865.6	2247	4446.6	2585.5	2489.4	5333.7	2992.5	2921.9	5.29926	0.453383	0.153647	0.216091	1.51951	-5.30447	6454-38	Rho-GDIa	Rho GDP-dissociation inhibitor 1	Arhgdia	P52565
1901	seq.16770.3	254.2	263.3	276.5	299.9	275.7	266.8	274.4	340.7	284.1	2134.2	264.3	289.2	2.15441	0.452294	0.447755	0.5103	0.783936	-6.23644	16770-3	REG1B	Lithostathine-1-beta	Reg1b	P48304
19	seq.10039.32	1071.4	556.8	553.5	549.7	721.5	452.6	1307.1	417.9	974.9	1428	788.4	1001.7	3.34443	0.452128	0.132411	0.193273	1.61031	-5.27344	10039-32	PNP	Purine nucleoside phosphorylase	Pnp	P00491
2929	seq.20953.34	2602.9	3638.4	2833.3	3046.4	2197.1	9507.6	5679	1856.3	2376.7	5248.1	4201.3	2280.1	5.49769	0.449228	0.299374	0.367196	1.08298	-5.80461	20953-34	MMAC	Methylmalonic aciduria and homocystinuria type C protein	Mmachc	Q9Y4U1
462	seq.11377.19	21981.9	9667.2	19840	24219.6	16928.3	20363.6	72196	14767	47646.9	57023.2	12050.1	78299.6	8.44586	0.448987	0.447179	0.509797	0.784954	-6.10997	11377-19	ADH7	Alcohol dehydrogenase class 4 mu/sigma chain	Adh7	P40394
2332	seq.18383.9	185248	148236	159467	153197	59140.9	104354	190805	41852.5	111786	249851	206353	162155	10.8007	0.448772	0.223425	0.290009	1.28143	-5.93346	18383-9	FKBP3	Peptidyl-prolyl cis-trans isomerase FKBP3	Fkbp3	Q00688
1285	seq.13639.101	1658.7	1572.4	871.2	749	798.6	1042.8	1738.5	748.2	1031.2	1382	1421	1124	3.91751	0.445719	0.0467494	0.106785	2.20753	-4.33822	13639-101	USO1	General vesicular transport factor p115	Uso1	O60763
2619	seq.19383.131	2048.3	1303.1	1121.4	1104.7	1133.9	1375.9	1866	1236.4	1662.8	2538.6	1939.3	1734.8	4.36165	0.445718	0.0354356	0.0976195	2.35915	-4.06649	19383-131	CINP	Cyclin-dependent kinase 2-interacting protein	Cinp	Q9BW66
7286	seq.9934.29	8266.1	9805.6	6809.2	5758.3	4443.1	5406.2	8279.4	4622.7	6385.9	12378.4	11140.8	7736.3	6.59556	0.445047	0.148271	0.210282	1.54142	-5.19202	9934-29	PIPNA	Phosphatidylinositol transfer protein alpha isoform	Pitpna	Q00169
3108	seq.21366.7	10051.4	7336.9	5272.9	5666.3	2616.8	3519.9	6730.4	1863.6	6690.9	9391.4	8000.2	6017.5	6.20459	0.444588	0.323338	0.389792	1.02843	-5.81185	21366-7	MSI2H	RNA-binding protein Musashi homolog 2	Msi2	Q96DH6
5118	seq.3872.2	84611.6	104682	49687.3	42462.6	19421.5	42722.7	55582.6	15941.8	39284.9	71226.3	69870.3	53517.1	9.32461	0.44372	0.292801	0.360122	1.0985	-5.92024	3872-2	TCTP	Translationally-controlled tumor protein	Tpt1	P13693
3103	seq.21357.12	1013.7	775.8	823.5	777.6	698.7	867.3	1332.2	1640.9	1646.3	1435	1515.2	1366.1	3.88725	0.442133	0.0874248	0.144768	1.85519	-4.90338	21357-12	FBLI1	Filamin-binding LIM protein 1	Fblim1	Q8WUP2
7308	seq.9971.5	59881.9	37245.7	29093.3	55555	48786.3	48861.7	94038.2	60027.6	43484.2	80802.5	67343.1	69980.1	9.53146	0.441358	0.119426	0.179423	1.67228	-5.23338	9971-5	CSMD2	CUB and sushi domain-containing protein 2	Csmd2	Q7Z408
4909	seq.3359.11	2123.2	1313.7	1087.7	1055	994.2	1103.7	2184.6	943.9	1551.9	1889.8	1790.2	2081.9	4.2705	0.440383	0.0502336	0.109545	2.16784	-4.39152	3359-11	CDK8/cyclin C	Cyclin-dependent kinase 8:Cyclin-C complex	Cdk8|Ccnc	P49336|P24863
2905	seq.20918.28	3534	3710.6	1722.8	1617.2	1276	2308	2567.6	1269.5	2442.6	3284	2701.8	2400.4	4.92436	0.43811	0.0908305	0.147835	1.83309	-4.8927	20918-28	RU1C	U1 small nuclear ribonucleoprotein C	Snrpc	P09234
4202	seq.24674.22	26636.4	13310.4	15175.9	15046.5	15336.8	16750.2	34629.3	14410.5	31799.7	38682.2	16283.5	31245.5	8.12181	0.437921	0.15261	0.21491	1.52369	-5.26688	24674-22	EGLN2	Egl nine homolog 2	Egln2	Q96KS0
6711	seq.8748.45	923	897.8	926.7	872.4	1029.5	970.5	1430.2	2048.6	1449.9	1649.5	2241.2	1294.7	4.0589	0.436217	0.21809	0.284153	1.29728	-5.66183	8748-45	HG2A	HLA class II histocompatibility antigen gamma chain	Cd74	P04233
5769	seq.5930.54	1243.6	1208.6	2503.9	1236.8	1092.3	1290.2	2672.5	2850.5	5146.3	3364.1	2415.6	3861.6	4.82633	0.436084	0.176898	0.240035	1.43165	-5.45897	5930-54	Troponin I	Troponin I, cardiac muscle	Tnni3	P19429
801	seq.12563.2	1985.9	1697.1	995.7	951.7	945	1806.7	1780.6	1205.8	1575.8	1860.5	1732.4	1868.4	4.31123	0.436006	0.0267916	0.0904897	2.51035	-3.81481	12563-2	TFIP8	Tumor necrosis factor alpha-induced protein 8	Tnfaip8	O95379
3703	seq.23022.5	2352	4502.8	1842	1803.3	1241.3	1408.8	2532	1236.5	1992.7	3964.1	2623.7	2347.8	4.84429	0.434936	0.260092	0.327096	1.17998	-5.75633	23022-5	RhoGDI	Rab GDP dissociation inhibitor alpha	Gdi1	P31150
6794	seq.8901.40	67137.7	36638.6	34255.8	34595.1	39736.3	51528.3	76767.3	45174.2	66450.6	74930.8	51927.6	77144.3	9.45145	0.434806	0.0396249	0.101256	2.29825	-4.21608	8901-40	14-3-3 protein gamma	14-3-3 protein gamma	Ywhag	P61981
822	seq.12597.68	2154.1	1531.7	1264.8	1260.7	1094.4	1133	2502.3	1087.6	1805	2278.6	1961.5	2228	4.43804	0.434744	0.0492241	0.109042	2.17906	-4.36385	12597-68	Autophagy protein 5	Autophagy protein 5	Atg5	Q9H1Y0
7196	seq.9789.52	1964.1	1599.7	1289.6	1120.6	1081.3	1488.1	2223.9	1304.1	2212	2508.8	1798.2	2009.8	4.47247	0.43447	0.035222	0.0975779	2.36244	-4.05878	9789-52	Nesprin-2	Nesprin-2	Syne2	Q8WXH0
5006	seq.3522.57	1068.1	485.2	420.2	488.5	766.5	424.5	989.6	398.2	849.3	1411.1	726.1	1460.4	3.25801	0.433372	0.24858	0.315967	1.21054	-5.79086	3522-57	Vasoactive Intestinal Peptide	Vasoactive Intestinal Peptide	Vip	P01282
5308	seq.4707.50	26342	20171.8	9195.7	10471.2	12997.3	29790.9	14613.9	26944.4	17412.2	22210	25443.4	13131.6	7.89782	0.432272	0.321168	0.388037	1.03325	-5.80656	4707-50	14-3-3 eta	14-3-3 protein eta	Ywhah	Q04917
690	seq.12401.3	11179.5	5061.5	4729.3	4824.8	4539.1	5016.2	8764.4	4754.1	11490.2	12701	5928.9	10690.6	6.52782	0.429827	0.174243	0.237238	1.44117	-5.33274	12401-3	STALP	AMSH-like protease	Stambpl1	Q96FJ0
955	seq.12786.61	2612.8	1727.5	1933	2623.5	1384.8	1117	4353.3	981.4	2169.7	4267.1	2421.6	3104.4	4.85828	0.428592	0.216354	0.28261	1.3025	-5.59669	12786-61	GDE5	Glycerophosphocholine phosphodiesterase GPCPD1	Gpcpd1	Q9NPB8
3946	seq.23591.9	4221.4	4091.6	2812.9	2536.7	2815.5	3140.3	4828.4	2932.2	3321.1	5585.9	4688.6	3044	5.57477	0.427459	0.0831445	0.140297	1.88409	-4.75707	23591-9	EXD1	piRNA biogenesis protein EXD1	Exd1	Q8NHP7
4369	seq.25105.87	17808.4	13642.8	11204.9	10382.4	7004.2	6794.7	15134.4	5041.9	10812.8	18956.4	18190.7	10843.4	7.2375	0.427346	0.207941	0.273416	1.32831	-5.46796	25105-87	EIF2A	Eukaryotic translation initiation factor 2A	Eif2a	Q9BY44
4262	seq.24909.40	31302.1	20898.5	29810.8	36204.6	30835.7	19604.9	78412.4	17358.6	47436.1	72463.8	35991.8	76818.7	8.93275	0.427151	0.213739	0.279587	1.31044	-5.6648	24909-40	Phospholipase C-delta-1	1-phosphatidylinositol-4,5-bisphosphate phosphodiesterase delta-1	Plcd1	P51178
532	seq.11544.39	951.4	533.9	597.2	606	526.8	516.5	1375	450.7	958.6	1214	724	840.8	3.28638	0.426439	0.0874683	0.144783	1.8549	-4.91762	11544-39	PHF3	PHD finger protein 3	Phf3	Q92576
2683	seq.19639.53	1373.4	908.9	829	785.9	911.2	1124.6	1913.7	1131.8	1096.2	1667.6	1175	2064.2	3.9951	0.424713	0.0685775	0.125825	1.99382	-4.68394	19639-53	IAPP	Islet amyloid polypeptide	Iapp	P10997
3994	seq.23664.17	699.6	472.6	504.5	566.3	428.2	790.8	1327.7	548.6	828.2	905.7	641.2	1213.7	3.22882	0.424655	0.110796	0.169747	1.71683	-5.13158	23664-17	RTKN	Rhotekin	Rtkn	Q9BST9
283	seq.10981.56	588.3	709.2	673.9	901.8	765.8	766.3	4463.3	702.7	999.9	646.4	1022.2	1211.8	3.62691	0.424523	0.411825	0.47527	0.849195	-6.13349	10981-56	NRG3	Pro-neuregulin-3, membrane-bound isoform	Nrg3	P56975
3930	seq.23569.53	151127	80774.4	95563.8	100840	52266.4	79710.6	228410	38504	106258	179946	73533	198853	10.4107	0.423378	0.328703	0.394443	1.01663	-6.1513	23569-53	STA10	START domain-containing protein 10	Stard10	Q9Y365
884	seq.12689.56	67637.4	37316.3	35048	35688.4	45688.6	37077	84340.1	24937.6	61783.5	79636.7	52277.2	50839.5	9.32737	0.42231	0.108879	0.167621	1.72715	-5.13424	12689-56	ARC1B	Actin-related protein 2/3 complex subunit 1B	Arpc1b	O15143
2556	seq.19266.35	112612	88999	83373.6	88037.9	46551.6	50967.6	131449	34135	104198	146114	112208	94450.1	10.1396	0.421223	0.190468	0.255031	1.38477	-5.70898	19266-35	G3BP1	Ras GTPase-activating protein-binding protein 1	G3bp1	Q13283
4538	seq.25949.3	2496.5	1187.6	1730	1197.3	1088.7	1288.8	3058.6	1146.1	3557.9	3001.6	1554.5	2774.8	4.61504	0.420505	0.218059	0.284153	1.29737	-5.63865	25949-3	PLCD3	1-phosphatidylinositol 4,5-bisphosphate phosphodiesterase delta-3	Plcd3	Q8N3E9
3484	seq.22155.44	2067.9	2623.1	2434.1	2725.8	2208.8	15103.9	4843.1	2516	2870.8	6827.8	2796.2	2122.9	5.46958	0.417769	0.507159	0.567257	0.682959	-6.1635	22155-44	GEMI7	Gem-associated protein 7	Gemin7	Q9H840
4293	seq.24954.83	6539.9	5016.9	3149	2755.5	6122.6	5964	6672.9	4551.2	7353.4	8232.2	6018.3	7356.8	6.21592	0.415605	0.197629	0.262542	1.36114	-5.45191	24954-83	AP1B1	AP-1 complex subunit beta-1	Ap1b1	Q10567
3751	seq.23257.14	2690.5	11071	1188.3	1016.2	1053.7	3520.4	1794.6	817.8	1622.3	2356.3	1840.9	1702.6	4.67787	0.413427	0.339259	0.404884	0.99382	-5.98478	23257-14	COMDA	COMM domain-containing protein 10	Commd10	Q9Y6G5
2932	seq.20956.13	2979.8	2299.7	2431.3	2149.3	2262.7	2004	4979.3	1809.1	2732	4888.3	3009.9	3301.1	5.20855	0.411933	0.0569923	0.115291	2.09771	-4.44047	20956-13	PFD4	Prefoldin subunit 4	Pfdn4	Q9NQP4
6603	seq.8358.30	9542.2	8513.6	4045.6	4104.6	9191.9	6702.9	10414.5	4087.1	8223.4	10891.9	8286.1	10086	6.62988	0.410733	0.243441	0.310402	1.22455	-5.58873	8358-30	Peroxiredoxin-3	Thioredoxin-dependent peroxide reductase, mitochondrial	Prdx3	P30048
6798	seq.8907.11	5231.1	6191	5710.7	5719.3	6741.6	5284	11663.6	4536.7	5596.4	17297.2	6647.8	5162.4	6.46328	0.410522	0.190416	0.255014	1.38495	-5.39229	8907-11	UD2A1	UDP-glucuronosyltransferase 2A1	Ugt2a1	Q9Y4X1
855	seq.12652.37	8610.4	4164.1	5484	3765.4	3021.4	4747.3	6604.2	3942.7	8242.4	9341	6130.6	8420.8	6.24735	0.408618	0.1789	0.242275	1.42455	-5.36745	12652-37	SAHH2	Adenosylhomocysteinase 2	Ahcyl1	O43865
1473	seq.14082.56	6056.7	5024.3	3201.1	2843.9	3215.1	3824.6	5253.1	3551.1	4741.1	5701.5	5873	4802.1	5.87207	0.40774	0.0857776	0.143136	1.86616	-4.77205	14082-56	TLN2	Talin-2	Tln2	Q9Y4G6
6795	seq.8903.1	4908.2	4063.5	3917.4	4118	3436.9	3350.7	7794.5	3466.7	4752.1	10178.3	4279.5	4612.2	5.95376	0.406748	0.123302	0.183683	1.65319	-5.06311	8903-1	COX6C	Cytochrome c oxidase subunit 6C	Cox6c	P09669
5456	seq.5095.21	2469.7	1035.5	1227.4	1385.4	1395.9	1088.1	2794	1133.5	2468.8	3383.8	1544.1	2416.7	4.52395	0.406172	0.183478	0.247461	1.40856	-5.4999	5095-21	KI2L4	Killer cell immunoglobulin-like receptor 2DL4	Kir2dl4	Q99706
5776	seq.5963.9	3072.6	2220.3	2225.7	2095.1	1750.6	2053.4	3850.3	3731.9	3898	4547.8	2832.8	2734.3	5.22665	0.406037	0.14283	0.204743	1.56431	-5.25525	5963-9	Dermokine	Dermokine	Dmkn	Q6E0U4
3792	seq.23302.19	4820.6	3306.5	2734.6	3770.7	2294.3	3698.2	5694.3	2380	5569.2	5915.2	4237.3	6574.8	5.74861	0.405751	0.141013	0.202675	1.57212	-5.20506	23302-19	AKTS1	Proline-rich AKT1 substrate 1	Akt1s1	Q96B36
2994	seq.21132.9	637.7	636.9	454.7	739.3	472.5	425.8	812.3	504.7	531.6	636.9	1828.9	621.7	3.09148	0.405603	0.321262	0.388089	1.03304	-5.98194	21132-9	SYT13	Synaptotagmin-13	Syt13	Q7L8C5
618	seq.11838.130	829.4	759.5	644	961.6	1058.3	1555.7	1088.1	1677	3510.1	2550	1421.4	962.4	4.0653	0.404873	0.435648	0.498521	0.805532	-6.16498	11838-130	FA38A	Piezo-type mechanosensitive ion channel component 1	Piezo1	Q92508
1592	seq.14670.1	3610.5	2917.9	1834.8	1645.1	1496.9	3296.4	2958.2	2002.5	2679.7	3018.6	3012.8	2581.2	5.06433	0.403737	0.0606199	0.118753	2.06322	-4.52796	14670-1	SKIL	Ski-like protein	Skil	P12757
5304	seq.4696.2	13546.4	11576.7	10451.2	6728	3442.4	11203	7182.6	3359.1	4466.2	12624.6	16096.6	9898	6.77982	0.403734	0.374604	0.438308	0.920942	-5.89363	4696-2	FABP	Fatty acid-binding protein, heart	Fabp3	P05413
5424	seq.5026.66	1014.2	568.8	531.1	587.8	624.3	883.1	1337.3	635	1237.9	1243.5	709.3	982	3.45638	0.403493	0.118139	0.177869	1.67874	-5.17911	5026-66	RS3	40S ribosomal protein S3	Rps3	P23396
2621	seq.19392.6	8402.7	5800	7005.1	6007.5	7731.7	10640.9	13440	7720.8	9631.5	13757.1	10522.9	14186.1	6.93894	0.399945	0.150063	0.212268	1.53405	-5.19635	19392-6	DDAH1	N(G),N(G)-dimethylarginine dimethylaminohydrolase 1	Ddah1	O94760
129	seq.10553.8	2704.3	2177.2	2325.9	1864.1	1726.5	2577.3	3639.1	2403.8	2638.1	3517.8	3442.4	3380.1	5.1373	0.397475	0.0739596	0.130864	1.95099	-4.69038	10553-8	TOIP2	Torsin-1A-interacting protein 2	Tor1aip2	Q8NFQ8
729	seq.12457.10	6766.4	5173	3298.6	2688	1778.8	2754.6	3921.6	2365.9	4337.4	6187.5	3839.9	6795.2	5.68096	0.397333	0.249431	0.316782	1.20825	-5.67811	12457-10	MTND	1,2-dihydroxy-3-keto-5-methylthiopentene dioxygenase	Adi1	Q9BV57
4290	seq.24951.3	1459.2	1263.2	966.1	851.2	958.5	1135.9	1740.3	751.1	1285.4	2305.2	1170.3	1288.6	4.01745	0.395625	0.0822325	0.139615	1.89042	-4.84195	24951-3	VAC14	Protein VAC14 homolog	Vac14	Q08AM6
4484	seq.25464.1	49503.8	5297.5	7808	14042.8	9813	16854.9	40844.4	18744	29987.7	29688.8	4849.9	163136	8.01011	0.395346	0.666788	0.716396	0.440994	-6.2319	25464-1	CP2CJ	Cytochrome P450 2C19	Cyp2c19	P33261
6204	seq.7190.50	14906.5	9822.4	11171.2	9547.9	10880.1	11735	17411.8	11130.2	14241	18531.4	21714.3	17575.5	7.5066	0.395181	0.112191	0.17116	1.70943	-4.96799	7190-50	EPHA4	Ephrin type-A receptor 4	Epha4	P54764
2859	seq.20531.5	538	502.8	563.5	512.3	543.6	582.6	856.5	1330.3	980.6	955.3	1121.9	792.6	3.29438	0.391797	0.239634	0.306257	1.23507	-5.76331	20531-5	SLAF9	SLAM family member 9	Slamf9	Q96A28
3340	seq.21862.145	22334.7	14313	10676.4	15901.1	11198.7	20662.1	22244.7	8723.2	25617	30254.7	16396.5	27854	7.87909	0.391765	0.236576	0.303398	1.24362	-5.59076	21862-145	LASP-1	LIM and SH3 domain protein 1	Lasp1	Q14847
6510	seq.8095.213	288.4	342.8	324.2	530.4	379.4	387.7	3310.2	315.3	325	353.1	331.1	341.5	2.50884	0.390902	0.543451	0.60167	0.624717	-6.33484	8095-213	Cyclophilin F	Peptidyl-prolyl cis-trans isomerase F, mitochondrial	Ppif	P30405
4199	seq.24669.12	58810.6	37316.3	38311.3	39781.8	38150.6	31572.1	71489.4	24120.3	49467.2	80192.8	59234.4	61441.5	9.28133	0.389803	0.0856317	0.142965	1.86714	-4.92369	24669-12	DNJ5B	DnaJ homolog subfamily C member 5B	Dnajc5b	Q9UF47
4766	seq.3034.1	5146.3	3128.7	2977.1	1763.2	1724.1	2167.9	2464.7	2100.7	2346.7	3997.5	5171.8	3397.5	5.24806	0.388246	0.291107	0.358588	1.10255	-5.81649	3034-1	GFAP	Glial fibrillary acidic protein	Gfap	P14136
5178	seq.4187.49	65637.5	26850.2	27053.3	28392.1	29249.7	19087.5	50407.6	24650	67829.7	59453.3	43591.6	54870.9	8.99226	0.387754	0.263319	0.330552	1.1716	-5.80179	4187-49	6-Phosphogluconate dehydrogenase	6-phosphogluconate dehydrogenase, decarboxylating	Pgd	P52209
2714	seq.20057.177	734.1	706.6	532	483	411	471.8	764.6	378.1	811	1083	741.6	781.1	3.07568	0.387395	0.125314	0.185627	1.64349	-5.24013	20057-177	ASF1B	Histone chaperone ASF1B	Asf1b	Q9NVP2
4735	seq.2977.7	2478.6	1324.9	1109.8	1158.4	1582.8	1168.9	2233.9	1001.4	1925.7	2877.5	1846.3	2397.5	4.47349	0.386771	0.162398	0.225146	1.4852	-5.40544	2977-7	EDAR	Tumor necrosis factor receptor superfamily member EDAR	Edar	Q9UNE0
3381	seq.21955.36	39530.9	21541.9	25368.6	24461.6	26155	22747.1	48758.3	25626.9	43240.6	49134.7	39235.9	42811.9	8.76796	0.38621	0.0673769	0.125004	2.0038	-4.63935	21955-36	BAT3	Large proline-rich protein BAT3	Bag6	P46379
3781	seq.23290.3	5754.4	3360.8	2687.4	3531.3	2370.1	3067.9	7019.8	2886.5	4531.4	4784.2	3897.6	4088.1	5.6742	0.385817	0.130842	0.191609	1.61751	-5.14483	23290-3	SMN	Survival motor neuron protein	Smn1	Q16637
5714	seq.5739.75	1777.7	2113.7	1754.5	1804.5	1453	1759.1	3526.1	2015.8	2251.7	4027.1	1909.5	1805.5	4.80495	0.385742	0.185022	0.249012	1.40324	-5.48772	5739-75	KTDAP	Keratinocyte differentiation-associated protein	Krtdap	P60985
926	seq.12740.55	1298.7	958.3	742	685.7	737.7	751.6	1092.1	706	961.9	1431.1	1375.7	1049.4	3.67066	0.382986	0.0916891	0.148759	1.82764	-4.94884	12740-55	FEV	Protein FEV	Fev	Q99581
3923	seq.23559.10	16188	10625	8392.1	7597.9	5867.8	5861.8	11764	4199.2	15908.1	13749.9	13290.9	10386.5	6.99729	0.379847	0.334244	0.400034	1.00459	-5.81283	23559-10	DDRGK	DDRGK domain-containing protein 1	Ddrgk1	Q96HY6
6851	seq.8992.1	1595.7	1178.4	1296	1059.7	853.6	1293.5	1751.2	1369.2	1318.7	1857.9	2036.3	1704.3	4.23338	0.378159	0.115149	0.174446	1.69399	-5.12922	8992-1	TMEM2	Transmembrane protein 2	Cemip2	Q9UHN6
2078	seq.17677.47	148.3	73.1	75	73.8	66.8	101.6	214.4	137.8	101.5	86.7	114.2	133.5	0.487347	0.377288	0.254421	0.321401	1.1949	-5.84054	17677-47	BY55	CD160 antigen	Cd160	O95971
650	seq.12340.17	7802.9	4773.6	3814.7	4691.2	3409.6	3843	7147.8	3945	5419.8	7876.6	6136.6	6649.4	6.13426	0.376456	0.110783	0.169747	1.71691	-4.97006	12340-17	SYAC	Alanine--tRNA ligase, cytoplasmic	Aars1	P49588
5521	seq.5260.80	4446.2	4540.6	4340.1	3705.4	3417	3417.9	6868.1	3185.5	4078.9	8513.2	5346.5	4297.1	5.90957	0.37561	0.113434	0.172785	1.7029	-4.99347	5260-80	TYK2	Non-receptor tyrosine-protein kinase TYK2	Tyk2	P29597
2356	seq.18415.16	36582.7	32408.2	43180.5	38889.3	32468.3	40681.4	82400	43461.3	52042.6	96589	37570.4	44316.6	9.25236	0.375067	0.203858	0.269118	1.34115	-5.65268	18415-16	6	ADP-ribosylation factor-like protein 6	Arl6	Q9H0F7
3829	seq.23349.5	1978.4	1364.5	1378.6	1285.9	1133.4	1175.6	2023.5	937.8	2628.7	3285.5	1719	2451	4.47674	0.374785	0.205194	0.270462	1.33693	-5.59577	23349-5	PCY1A	Choline-phosphate cytidylyltransferase A	Pcyt1a	P49585
565	seq.11614.29	31614.3	20399.5	20586.4	18668.8	12364.4	16592.6	38711.8	8840.2	30163.2	32132.5	21355	28473	8.17672	0.374735	0.270543	0.338057	1.15313	-5.73093	11614-29	ERH	Enhancer of rudimentary homolog	Erh	P84090
5420	seq.5020.50	6454.3	4847.7	3832.5	3440.1	3505.3	3543.2	6390.5	2447.6	4219.1	6950.8	5868.9	5046.4	5.91564	0.374103	0.114605	0.174054	1.6968	-5.00788	5020-50	phosphoglycerate kinase 1	Phosphoglycerate kinase 1	Pgk1	P00558
6629	seq.8398.277	355.3	305.8	328	338.9	345.5	767.7	348.9	382.3	581.7	345.8	1727.5	486.7	2.59979	0.373407	0.538739	0.597149	0.632151	-6.33982	8398-277	RAR-responsive protein TIG1	Retinoic acid receptor responder protein 1	Rarres1	P49788
3767	seq.23274.27	1154.2	892.9	714.5	641.7	601.7	921.1	1485	684.3	894.9	1322.3	796.9	894.9	3.5657	0.372542	0.0725994	0.12968	1.96154	-4.74684	23274-27	EFCB1	EF-hand calcium-binding domain-containing protein 1	Efcab1	Q9HAE3
3417	seq.22041.26	86180.3	54071.9	55625.8	59286.9	40014.4	28082.4	114990	15892.4	71862.7	94849.6	67638.5	88607.9	9.58834	0.372238	0.379253	0.44286	0.911722	-6.16708	22041-26	MP2K5	Dual specificity mitogen-activated protein kinase kinase 5	Map2k5	Q13163
2836	seq.20457.13	9286.6	12939	4826.3	3771.3	4488.5	5520.6	7659.6	2001.7	4651.7	8365.7	7177.4	6581.5	6.28692	0.371898	0.301606	0.369218	1.07776	-5.76189	20457-13	COA4	Cytochrome c oxidase assembly factor 4 homolog, mitochondrial	Coa4	Q9NYJ1
239	seq.10852.114	60708.6	81444.5	52616.1	51197.9	24344.1	35679.1	73156	18070.7	46672.5	80254.7	63776.7	62758	9.38074	0.371886	0.320932	0.387814	1.03377	-6.01007	10852-114	HNRDL	Heterogeneous nuclear ribonucleoprotein D-like	Hnrnpdl	O14979
3955	seq.23606.18	5791.2	12851.4	2626.3	2863.8	3354.2	2916	5348.1	2008	6509.9	5879.5	4520.2	5699.8	5.89368	0.371451	0.428203	0.491112	0.819004	-6.04181	23606-18	SAM4B	Sterile alpha motif domain-containing protein 4B	Samd4b	Q5PRF9
248	seq.10889.2	3548.3	3491.7	2361.7	1934.6	1770.7	2013.6	2979.1	1624	2233.1	3745.3	3999.3	2521.8	5.10552	0.371187	0.173528	0.236476	1.44376	-5.41847	10889-2	MRAP2	Melanocortin-2 receptor accessory protein 2	Mrap2	Q96G30
1553	seq.14283.12	4072.9	3357.1	2688.6	2581.9	2790.1	2351.8	4402.6	1981	2741	4922.4	4966.7	3190.6	5.4236	0.37109	0.114812	0.174204	1.69574	-5.04039	14283-12	RAB14	Ras-related protein Rab-14	Rab14	P61106
5763	seq.5900.11	4346.2	2793.7	2358.5	2172.9	3527.3	1790.1	4410	1277.1	3004.4	6131.4	3786.4	3970	5.34675	0.370698	0.295842	0.36345	1.09129	-5.801	5900-11	HINT1	Histidine triad nucleotide-binding protein 1	Hint1	P49773
5272	seq.4500.50	5881.9	4533.7	5421.1	3843.1	4309.7	4379.7	7476	8775	6920.8	7760	8647.5	7976.8	6.34845	0.370538	0.195114	0.259787	1.36936	-5.42746	4500-50	SCGF-alpha	Stem cell growth factor-alpha	Clec11a	Q9Y240
2241	seq.18220.141	6667.7	9385.4	4047.5	3306.8	2352.3	4211.8	4916.8	2318.2	4876.8	7160.3	4958.6	6047.1	5.95804	0.367635	0.287923	0.355447	1.1102	-5.76033	18220-141	SRA1	Steroid receptor RNA activator 1	Sra1	Q9HD15
3497	seq.22383.21	568.9	352.6	354.3	615.7	406.1	322.7	946.8	356.3	774.7	848.5	615	728.8	2.84778	0.366834	0.156071	0.218568	1.50984	-5.42808	22383-21	MITF	MITF	Mitf	O75030
4639	seq.2771.35	1620	1848.4	5151.1	4670.1	1066.6	1211.5	5511.9	1927.3	4754	2781.6	8802.2	2897.1	5.27364	0.365774	0.549418	0.60739	0.615355	-6.18956	2771-35	IGFBP-1	Insulin-like growth factor-binding protein 1	Igfbp1	P08833
5860	seq.6294.11	30568.2	18218.2	17152.5	16441.9	12752.7	16255.3	29319.7	9699.4	28606.3	32308	20911.5	26231.4	8.08276	0.364804	0.217896	0.284144	1.29786	-5.55159	6294-11	BAGE2	B melanoma antigen 2	Bage2	Q86Y30
2188	seq.17852.5	36924.9	37567.5	26612.6	24144.5	13083.8	17630.3	28750.4	9466.5	25548.1	45689.2	36191.3	33310	8.42178	0.362104	0.356422	0.420728	0.957791	-5.96085	17852-5	PPME1	Protein phosphatase methylesterase 1	Ppme1	Q9Y570
2021	seq.17367.5	8249.7	4678.3	3956.9	3755.7	3479.2	4479.2	8341.5	4512.5	6264.1	6669.1	5142.8	6673.4	6.14835	0.361563	0.109653	0.16854	1.72296	-4.96678	17367-5	Stathmin	Stathmin	Stmn1	P16949
3794	seq.23304.1	700.5	360.3	398	394.2	368.2	384.2	1239	346.2	425.3	454.5	566	471.7	2.66457	0.360825	0.237082	0.303863	1.2422	-5.77194	23304-1	NPS3B	Protein NipSnap homolog 3B	Nipsnap3b	Q9BS92
2203	seq.18174.79	9965.5	8019.4	6914.9	7196.2	5043.6	4512.3	10645.7	3638.3	9464.4	12031.8	10767	9610.2	6.68331	0.36045	0.265483	0.332791	1.16603	-5.64766	18174-79	PDC6I	Programmed cell death 6-interacting protein	Pdcd6ip	Q8WUM4
4475	seq.25451.39	17405.2	12168.2	11843.2	11525.4	11202.7	14896.4	22045.5	10614.9	20056.5	26863.4	13906.7	25284.5	7.71144	0.358616	0.161189	0.223756	1.48985	-5.27637	25451-39	YAP1	Transcriptional coactivator YAP1	Yap1	P46937
7128	seq.9565.6	576.7	1979.8	445.2	510.3	333.1	390.9	1019.7	385.3	666.6	891.4	458.1	1007.4	3.07051	0.358382	0.47942	0.54111	0.729152	-6.26079	9565-6	PAWR	PRKC apoptosis WT1 regulator protein	Pawr	Q96IZ0
2045	seq.17436.193	1601	1570	915.7	1026.2	736.2	717.6	1349.9	580.8	786.4	1258.8	2191.6	918.2	3.82536	0.358119	0.29431	0.361744	1.09492	-5.89539	17436-193	CSNK1G2	Casein kinase I isoform gamma-2	Csnk1g2	P78368
6341	seq.7835.2	2324.8	2011	983.5	1038.9	1275.8	997.3	1425.1	695.9	1299.5	1686.6	2890.3	1071.6	4.1912	0.355466	0.340538	0.405761	0.991089	-5.9889	7835-2	BNI3L	BCL2/adenovirus E1B 19 kDa protein-interacting protein 3-like	Bnip3l	O60238
338	seq.11171.25	3572.3	4281.4	1307.6	1088.9	2202.7	4751.3	1952.9	1237	2102.6	2243.6	3785	1557.7	4.90332	0.355317	0.369591	0.433511	0.930974	-6.02224	11171-25	filamin A:CH2	Filamin-A:Calponin Homology 2	Flna	P21333
764	seq.12509.115	3032.5	1931.9	1570.4	1283.6	1105.3	1393.6	2296	1181.4	2395	2600.2	2023.3	2532.5	4.62988	0.354877	0.164436	0.227102	1.47743	-5.41455	12509-115	COMD1	COMM domain-containing protein 1	Commd1	Q8N668
7097	seq.9482.110	5761.9	6240	3229.9	3026.7	1495.6	1947.6	3142.2	1259.6	3589.6	5641.9	4382.9	4395.1	5.46069	0.354072	0.460978	0.52325	0.760772	-6.11084	9482-110	NUDT9	ADP-ribose pyrophosphatase, mitochondrial	Nudt9	Q9BW91
6043	seq.6651.74	75231.4	78232.4	56693.1	49734.7	28859.3	39064.5	73469.4	24855.2	50267	83409.3	73248.8	68337.3	9.51781	0.353446	0.261527	0.328628	1.17625	-5.87016	6651-74	PolyUbiquitin K48	PolyUbiquitin K48-linked	Ubb	P0CG47
5697	seq.5721.1	2181.3	1460.7	996.7	1084	1556.8	1232.7	2119.3	1052.6	2429.9	2159.7	1986.3	2031.7	4.43537	0.353422	0.195901	0.260698	1.36678	-5.56424	5721-1	CD226	CD226 antigen	Cd226	Q15762
6568	seq.8303.102	29113.8	14145.2	14839.1	17168.3	15934.4	10690.1	26331.7	9036.9	26974.8	38065.8	21696	33058.3	8.03412	0.351453	0.326597	0.392509	1.02125	-5.85919	8303-102	MYG1	UPF0160 protein MYG1, mitochondrial	Myg1	Q9HB07
812	seq.12578.13	2768.8	2356.1	1637.7	1592.8	1329.6	1709.3	2667.7	1399.5	2060.9	3085.2	2264.2	2270.3	4.76181	0.349863	0.0910213	0.148051	1.83188	-4.8987	12578-13	ARF3	ADP-ribosylation factor 3	Arf3	P61204
4581	seq.2647.66	57918.5	55273.4	44115.7	48025.5	22365.1	29184.6	62812.9	17173.3	47025.3	68827.7	60110.3	57079.3	9.20473	0.349854	0.315079	0.382139	1.04688	-5.9769	2647-66	Rab GDP dissociation inhibitor beta	Rab GDP dissociation inhibitor beta	Gdi2	P50395
2506	seq.19194.9	11069.8	11946.1	8248.3	7586	3740.7	3957.5	8620.4	2988.6	5017.9	11102.3	13113.9	6025.1	6.55232	0.34935	0.416051	0.479418	0.84133	-5.96225	19194-9	Histidyl-tRNA synthetase-related	D-tyrosyl-tRNA(Tyr) deacylase 1	Dtd1	Q8TEA8
1309	seq.13673.21	583	272.3	408.9	292	264.2	313.6	677.8	314.5	600.3	609.1	412.4	520.8	2.47832	0.348354	0.173588	0.236515	1.44354	-5.53314	13673-21	TCPH	T-complex protein 1 subunit eta	Cct7	Q99832
3099	seq.21351.8	20062.4	21751.5	17316.1	13852.5	6853.1	8638.4	13757.8	5337.3	15511.7	22937.2	29222.5	15846.5	7.58542	0.347392	0.471089	0.532896	0.74334	-6.06399	21351-8	Glycyl t-RNA synthetase	Glycyl t-RNA synthetase	Gars1	P41250
3558	seq.22521.13	1064.4	221.8	347.9	349.7	445.5	297.1	790.5	297.5	958.1	868.8	426.2	781.8	2.74792	0.346775	0.43996	0.50276	0.797796	-6.21366	22521-13	OTX2	Homeobox protein OTX2	Otx2	P32243
5101	seq.3839.60	6865.9	4654.9	3533.2	3884.5	3507.3	4345.7	6002.5	4232	5835.6	7616.9	5605.4	6183.3	6.07481	0.346102	0.104376	0.162734	1.75202	-4.92733	3839-60	AIP	AH receptor-interacting protein	Aip	O00170
2710	seq.19824.3	2493.9	2227	2838.8	2732.5	2060.7	2524.9	4636.6	3800.5	4171.1	4562.7	3994.2	4186.3	5.43311	0.344691	0.138884	0.200449	1.58138	-5.20976	19824-3	UB2R2	Ubiquitin-conjugating enzyme E2 R2	Ube2r2	Q712K3
2807	seq.20401.19	2894.9	2522.6	2055	1914	1701.2	2032.8	3370.9	1958.8	2746.1	3877.1	2712.5	2965.7	5.05952	0.342004	0.0880294	0.1453	1.85121	-4.84988	20401-19	BUD31	Protein BUD31 homolog	Bud31	P41223
2460	seq.19121.3	26236.5	22183.7	16104.4	15450.3	13955	13884.4	24512.6	9831.3	23377.5	31027.7	24245.8	22477.8	8.01507	0.339805	0.216742	0.28293	1.30133	-5.54482	19121-3	UBQL2	Ubiquilin-2	Ubqln2	Q9UHD9
6544	seq.8257.71	1294.4	2787.8	1465.6	1553.6	1385.7	1352.5	2816.7	2908.5	2940.9	2563.4	2291.6	3571.3	4.82196	0.339081	0.302546	0.370032	1.07558	-5.881	8257-71	NEU1	Oxytocin-neurophysin 1	Oxt	P01178
816	seq.12585.39	674.4	454.2	507.2	539.4	461.8	474.8	918.5	569.7	885.2	1043	691.5	957.6	3.12803	0.336967	0.0643732	0.12235	2.0295	-4.65225	12585-39	ERCC1	DNA excision repair protein ERCC-1	Ercc1	P07992
4453	seq.25298.53	19551.1	15786.1	12224.3	11584.2	13364	4879.7	19368.6	12526.6	21780.8	22824.6	22781.3	18549.7	7.66495	0.335809	0.392326	0.455256	0.886203	-5.95203	25298-53	KDM4C	Lysine-specific demethylase 4C	Kdm4c	Q9H3R0
1320	seq.13690.26	4281.7	3060.6	2874.5	2777.7	4274.4	3631.1	4903.9	5150.5	6445.9	7455.1	4887.6	7865.3	5.92585	0.335081	0.204075	0.269311	1.34046	-5.49523	13690-26	BGN	Biglycan	Bgn	P21810
4028	seq.23767.1	4079.9	2839.4	2487.9	2189	2394	2532.4	5422.6	1506.4	2276.9	5782.1	2233.4	2258.5	5.21658	0.33415	0.226708	0.293618	1.27183	-5.61417	23767-1	CK049	UPF0705 protein C11orf49	C11orf49	Q9H6J7
2933	seq.20957.57	1762.3	1469.2	1356.3	1014.8	821.9	1395	1192.7	1137.7	1543.8	3948.8	1255.6	1822.3	4.2677	0.333992	0.361966	0.426476	0.946419	-6.03454	20957-57	NUD10	Diphosphoinositol polyphosphate phosphohydrolase 3-alpha	Nudt10	Q8NFP7
3511	seq.22404.4	2071.3	991.8	717.4	803	2020.9	679.8	2040.5	626.4	1536.5	1922.6	1545.3	2034	4.10089	0.332126	0.453064	0.515268	0.774584	-6.18111	22404-4	IP6K1	Inositol hexakisphosphate kinase 1	Ip6k1	Q92551
3510	seq.22403.13	430.9	234.4	264.6	353.3	284.3	264.8	633.5	279.5	537.9	542.9	401.9	433.3	2.30868	0.331261	0.141724	0.203389	1.56905	-5.36766	22403-13	H2B1K	Histone H2B type 1-K	H2bc12	O60814
840	seq.12630.8	2420.1	921.4	922.3	979.5	1104.3	989	2557.3	1018.6	2500.8	1997.6	1021.9	2673.9	4.2691	0.329964	0.333921	0.399768	1.00529	-5.98063	12630-8	ARFP2	Arfaptin-2	Arfip2	P53365
3760	seq.23267.5	963	375.9	499.4	446.7	461.1	457.5	818.5	440	844.4	1266.6	513.8	949.7	3.05508	0.329073	0.276822	0.344373	1.13738	-5.88092	23267-5	KCTD6	BTB/POZ domain-containing protein KCTD6	Kctd6	Q8NC69
5880	seq.6366.38	775.6	354.5	521.5	496.8	449.4	536.3	1195.9	842.3	621.5	592.4	844.9	1119.7	3.13099	0.328598	0.291199	0.358617	1.10233	-5.91658	6366-38	TXD15	Thioredoxin domain-containing protein 15	Txndc15	Q96J42
2064	seq.17505.125	1725.6	1797.8	1660	1449	1769	1475.9	3388.4	1197.3	1831.7	4763	1399.9	1612.3	4.62849	0.327557	0.315572	0.382615	1.04577	-5.9021	17505-125	NALDL	N-acetylated-alpha-linked acidic dipeptidase-like protein	Naaladl1	Q9UQQ1
4273	seq.24926.9	39955.1	23490.7	33238.3	32765	30111.5	30530.5	69906.6	34201.8	56994.5	54916.9	43487.2	49278.9	9.05346	0.327048	0.121326	0.181595	1.66286	-5.19171	24926-9	FUBP2	Far upstream element-binding protein 2	Khsrp	Q92945
5007	seq.3534.14	812.1	392.8	381.3	388.6	713.7	394.3	836.7	399.6	685.6	1079.6	602.7	817.4	2.97337	0.325291	0.287909	0.355447	1.11023	-5.90974	3534-14	CD40 ligand, soluble	CD40 ligand	Cd40lg	P29965
948	seq.12775.6	16526.8	5589.2	6937.6	6031.9	6442.2	12248	12980	4878.7	10141.5	14317.4	7395.1	12274.4	6.90194	0.325203	0.343133	0.40802	0.985576	-5.83179	12775-6	HMGB3	High mobility group protein B3	Hmgb3	O15347
4285	seq.24945.16	17887	10725.8	12938	13176.1	8522.5	8037	15432.2	6807.2	16461.5	23837.3	20551.2	14992.4	7.46894	0.324789	0.315687	0.382693	1.04551	-5.79276	24945-16	SNX27	Sorting nexin-27	Snx27	Q96L92
2212	seq.18184.28	24863.5	26491.1	13328.7	23116.4	7158.2	8234.1	17566.9	6575.2	19682.7	25891.9	25572.3	27781.6	7.8136	0.324402	0.532844	0.591738	0.641502	-6.14435	18184-28	GUAA	GMP synthase [glutamine-hydrolyzing]	Gmps	P49915
2414	seq.18897.31	12382.8	10350.7	11988.4	12011.1	8826.5	6702.9	19090.9	5046.7	14296.6	22331.5	15172	13469.8	7.29799	0.324305	0.284035	0.351562	1.11963	-5.71153	18897-31	HDAC2	Histone deacetylase 2	Hdac2	Q92769
5368	seq.4930.21	1457.1	1962.1	1914.9	1662.8	1907.4	3312.7	2570.3	3843.2	3689.1	3001.2	3917.6	3909.2	5.12437	0.323689	0.397596	0.460668	0.876081	-6.05154	4930-21	Stanniocalcin-1	Stanniocalcin-1	Stc1	P52823
2590	seq.19328.51	2352	1319.7	1425	1410.8	1189.4	1243	3742	1442.1	2278.1	2306.5	1432.8	2779.4	4.58024	0.322428	0.230584	0.297473	1.26063	-5.68446	19328-51	Chk2	Serine/threonine-protein kinase Chk2	Chek2	O96017
3312	seq.21802.53	34922.2	22609	22501.4	21673.1	19959	23912.7	45023.6	21856.1	33612	39605.7	27400	32686.1	8.54287	0.322358	0.114231	0.173818	1.69874	-5.06966	21802-53	NEIL1	Endonuclease 8-like 1	Neil1	Q96FI4
2531	seq.19236.24	6317.4	2368.4	4131.3	3325.3	2362.7	3023	7962.7	2438.5	4702.9	5888.1	3559.3	6034.1	5.74587	0.322173	0.338816	0.404535	0.994765	-5.87735	19236-24	TCP4	Activated RNA polymerase II transcriptional coactivator p15	Sub1	P53999
6513	seq.8099.42	39468.1	23605.6	41519.1	33716.4	29691.7	35195.4	57277.2	42054.9	31918.1	66802.8	55604.4	45405.9	9.07262	0.321659	0.197318	0.262262	1.36215	-5.60932	8099-42	SPON2	Spondin-2	Spon2	Q9BUD6
1447	seq.14048.7	49838.3	37851.9	28050.9	32367.3	13593.1	40009.3	39105.6	33665.6	42326.1	44230.7	36859.1	49939.8	8.9006	0.320406	0.237459	0.304172	1.24114	-5.68369	14048-7	IL-1 R AcP	Interleukin-1 Receptor accessory protein	Il1rap	Q9NPH3
3466	seq.22128.8	2975	1550	999.2	918	800	1009.4	1529.7	925.2	1365.5	1812.9	1335.2	1410.4	4.11951	0.319386	0.229183	0.296066	1.26467	-5.70548	22128-8	ELK4	ETS domain-containing protein Elk-4	Elk4	P28324
5667	seq.5669.26	5637.3	3739.7	3537.6	3346.5	2542.8	3349.3	5710.8	2635.8	6424.4	5795.4	4570.1	5122.2	5.80568	0.318486	0.218846	0.284797	1.29501	-5.55555	5669-26	SIRB2	Signal-regulatory protein beta-2	Sirpb2	Q5JXA9
1009	seq.12869.68	89785.2	72222.9	51408.3	61123.9	33545.3	36620	85135.4	20539.3	59880.3	86840.1	72629.8	69390	9.5743	0.318105	0.344473	0.40923	0.982739	-6.08493	12869-68	DDX6	Probable ATP-dependent RNA helicase DDX6	Ddx6	P26196
3968	seq.23625.44	4671.7	3421.1	3445.4	3349.2	3097.1	3555.1	5494.5	3579.6	4884.6	7280.9	4505.4	5799.1	5.84003	0.317581	0.12714	0.187744	1.6348	-5.10651	23625-44	K1143	Uncharacterized protein KIAA1143	Kiaa1143	Q96AT1
2817	seq.20432.6	8201.4	10829.5	4607	3766.5	2475.2	5131.8	6036.5	3001.4	4711.2	6357.3	5564.9	7217.5	6.13361	0.316435	0.323995	0.390336	1.02698	-5.83599	20432-6	PGPI	Pyroglutamyl-peptidase 1	Pgpep1	Q9NXJ5
3982	seq.23649.6	2160.3	1281	1033.5	1323.8	1211.1	1351.3	2024.4	1296.4	2395.2	2468.9	1661.8	2282.7	4.45412	0.31532	0.145377	0.207221	1.5535	-5.32122	23649-6	KLHL2	Kelch-like protein 2	Klhl2	O95198
7067	seq.9386.42	2568.4	2173.3	1206.2	1116.8	951.1	1145.5	1532.7	1034.5	1247.3	1994.9	2074.7	1548.1	4.30308	0.315191	0.256659	0.323859	1.18898	-5.783	9386-42	TTC9B	Tetratricopeptide repeat protein 9B	Ttc9b	Q8N6N2
1520	seq.14146.92	3509.2	1765.3	1301.7	1570.6	2383.9	2471.6	3085.5	2187.8	3675	2890.1	2727.7	2071.3	4.98503	0.315145	0.330817	0.396542	1.01202	-5.93278	14146-92	H31	Histone H3.1	H3c1	P68431
6301	seq.7769.29	1091.8	1492.6	690.5	615	1316.7	622.6	1560.9	621.7	1157.4	1478.3	1214.8	1369.7	3.79918	0.314992	0.39072	0.453809	0.889306	-6.09858	7769-29	3BP2	SH3 domain-binding protein 2	Sh3bp2	P78314
5421	seq.5021.13	5865.8	5980.4	4098.7	3594.7	2934	4723.1	4855.5	2945.6	4538.4	8622.5	5146.5	5823.5	5.98125	0.31488	0.237088	0.303863	1.24218	-5.60446	5021-13	PPase	Inorganic pyrophosphatase	Ppa1	Q15181
5888	seq.6375.75	5640.6	3683.5	4348.8	3655.5	3713.9	5218.3	7266.6	5416.3	5096.3	6839.1	5917.6	5796.6	6.09174	0.313454	0.197632	0.262542	1.36113	-5.45134	6375-75	XXLT1	Xyloside xylosyltransferase 1	Xxylt1	Q8NBI6
368	seq.11217.16	4573.3	3881.8	3084.5	2693.5	3083.8	2255.4	4425.6	1694.7	3742.6	5101.2	5574.7	3882.4	5.54465	0.313151	0.29861	0.366388	1.08477	-5.79713	11217-16	CTBP1	C-terminal-binding protein 1	Ctbp1	Q13363
772	seq.12518.289	3495.4	2119.1	2304.6	2279.8	1950	1971.8	4269	2039.9	3329.8	4414.8	2728.3	3254.5	5.19268	0.312234	0.150215	0.212444	1.53342	-5.29332	12518-289	PB1	Protein polybromo-1	Pbrm1	Q86U86
3077	seq.21319.196	184.1	150.5	171.5	159.3	159	156.7	271.6	219.2	320.2	307.4	259.2	313.4	1.52034	0.311632	0.0828843	0.140203	1.88589	-4.91738	21319-196	MRM1	rRNA methyltransferase 1, mitochondrial	Mrm1	Q6IN84
1220	seq.13535.2	6128.2	5586	3005	3006.7	2786	2770.3	4399.3	2127.4	4344.9	5790.2	4854.5	5584.3	5.73303	0.310563	0.30641	0.373888	1.06664	-5.81651	13535-2	C43BP:PH domain	Collagen type IV alpha-3-binding protein:PH domain	Cert1	Q9Y5P4
2216	seq.18188.12	1401.6	1134.7	1263.7	1817.1	1039.9	1130.2	2483.4	1152.6	1730.9	2948.9	1625.5	1834.4	4.3738	0.310234	0.183974	0.247954	1.40685	-5.5058	18188-12	GATM	Glycine amidinotransferase, mitochondrial	Gatm	P50440
1184	seq.13488.3	10594.1	8406	5660	4825.1	5103.9	6209.7	9031.2	4808.5	8442.2	7876.1	9673.5	7370.6	6.56831	0.309634	0.229558	0.2964	1.26358	-5.54543	13488-3	ARFP1	Arfaptin-1	Arfip1	P53367
4248	seq.24891.54	12867.3	4925.3	7405.2	9956	4737.2	7007	23605	4416.4	14118.6	19799.8	3596.7	24650.2	6.95649	0.30756	0.616133	0.668784	0.514193	-6.18152	24891-54	ES8L2	Epidermal growth factor receptor kinase substrate 8-like protein 2	Eps8l2	Q9H6S3
5499	seq.5224.20	168.3	114.7	142.3	140.8	133.8	123.6	277.7	151.2	208.1	289.6	164.6	223.2	1.19488	0.307067	0.0991494	0.156544	1.78212	-5.07454	5224-20	21	Casein kinase II subunit alpha	Csnk2a1	P68400
4626	seq.2751.16	2272.2	1250	1321	1244.3	1311.2	1311.7	2225.2	1156.2	1954.5	2775.1	1720.1	2244.5	4.47461	0.305719	0.157657	0.220141	1.50359	-5.38233	2751-16	Azurocidin	Azurocidin	Azu1	P20160
2773	seq.20213.82	7461.7	3255.7	6229.7	6480.2	4839.2	2790	13968.6	1547.7	10652	11906.2	5736.8	14498.1	6.36887	0.304774	0.601922	0.656265	0.535247	-6.17597	20213-82	HSP76	Heat shock 70 kDa protein 6	Hspa6	P17066
4394	seq.25219.17	33838.9	30836.4	28283.6	24048.8	49442.5	25479.6	57364.1	25866.8	47233.3	62298.6	45222	48140.9	8.9846	0.302894	0.267875	0.335274	1.15991	-5.83373	25219-17	VATF	V-type proton ATPase subunit F	Atp6v1f	Q16864
1506	seq.14124.6	3099.9	2666.4	2598.9	1917.2	1725.4	3000.1	3546.5	2402.3	2638	3925.5	3004.9	3828.6	5.22162	0.302625	0.178153	0.24151	1.42719	-5.44051	14124-6	Ephrin-A2	Ephrin-A2	Efna2	O43921
3843	seq.23367.8	2279.6	949.1	769.7	677.8	632.1	676.7	1334.1	589.3	1372.6	1293	932.3	1805.7	3.76032	0.301707	0.365245	0.429729	0.939749	-6.06093	23367-8	ANR40	Ankyrin repeat domain-containing protein 40	Ankrd40	Q6AI12
2009	seq.17345.12	2557.4	1679.2	1240.4	1228.8	1146.3	1604.7	2164.7	1079.7	1453	2134.8	1835.6	1734.8	4.42144	0.301595	0.0959393	0.15339	1.80132	-4.96477	17345-12	ZADH2	Prostaglandin reductase 3	Zadh2	Q8N4Q0
4623	seq.2747.3	4154.5	2238.7	1835.9	2565.9	2164	1977.5	3553.8	1741.8	3350.3	4921.1	2831.8	3648	5.21075	0.298558	0.258158	0.325173	1.18504	-5.72575	2747-3	ULBP-3	NKG2D ligand 3	Ulbp3	Q9BZM4
470	seq.11390.24	483.3	257.7	353.4	307.7	351.7	318.8	936.6	328.8	490.6	600.9	332.7	897.7	2.53222	0.296929	0.322869	0.389474	1.02947	-6.01117	11390-24	Carbonic Anhydrase VIII	Carbonic anhydrase-related protein	Ca8	P35219
498	seq.11449.22	80795.1	45570	39364.6	47450.2	76305.2	38397.5	86178.1	20926.1	77444.2	121020	64317.8	58112.5	9.58681	0.295586	0.411484	0.475021	0.849831	-6.22122	11449-22	CAZA1	F-actin-capping protein subunit alpha-1	Capza1	P52907
924	seq.12737.12	4139.3	3411.8	2274.9	2398.7	2464	2556.7	4004	2484	3548.2	5010.4	3233.6	3877.5	5.41445	0.295581	0.163139	0.225981	1.48237	-5.35194	12737-12	PLSI	Plastin-1	Pls1	Q14651
1191	seq.13496.19	62542.3	32389.9	51604.6	50706.9	44050.2	30178.4	109451	64968.8	66674.3	77274.6	64996.5	80903.2	9.59455	0.295436	0.187655	0.251947	1.39426	-5.62503	13496-19	HMCS1	Hydroxymethylglutaryl-CoA synthase, cytoplasmic	Hmgcs1	Q01581
1642	seq.15339.32	23387.4	25389	17720.6	6320.9	3318.3	15983.8	6200.4	1415.9	2890	16352.7	17702.4	6514	6.85257	0.294314	0.64381	0.694709	0.473864	-6.20172	15339-32	COF2	Cofilin-2	Cfl2	Q9Y281
2322	seq.18342.2	53891.2	35205.1	40689.3	36979.1	39198.2	35795.5	84010.2	36488.8	65973.1	66452.4	49980.4	60577.6	9.3397	0.2941	0.146468	0.208308	1.54892	-5.38239	18342-2	SERC	Phosphoserine aminotransferase	Psat1	Q9Y617
1182	seq.13486.9	1211.1	1274.4	1060.3	1072.6	1271.4	1338.2	2197.8	956.7	1200.8	2603.4	1222.3	1119.3	4.14058	0.293082	0.25763	0.324699	1.18643	-5.78359	13486-9	PKD2:CD 1	Polycystin-2:Cytoplasmic domain 1	Pkd2	Q13563
7240	seq.9863.1	904.5	847.5	500.5	431.5	402.8	532.9	637.5	548.2	494.7	661.1	977.3	507.5	2.99939	0.291786	0.337086	0.402658	0.998474	-6.0277	9863-1	Tropomyosin 4	Tropomyosin alpha-4 chain	Tpm4	P67936
2288	seq.18301.10	9673.5	13679.6	6445.3	5879.6	4306	9851.2	8302	3583.6	8158.2	10958	8520.3	7672.6	6.67004	0.291578	0.342256	0.407233	0.987435	-5.8365	18301-10	NAIF1	Nuclear apoptosis-inducing factor 1	Naif1	Q69YI7
3324	seq.21827.7	10463.9	9249.1	7301.7	7466.7	4431.4	5996.6	8782.4	6514.9	10978.3	11613.5	11254.1	9648.1	6.80222	0.291175	0.324988	0.391222	1.02479	-5.79459	21827-7	RHOQ	Rho-related GTP-binding protein RhoQ	Rhoq	P17081
3739	seq.23241.27	3130.5	2208.2	1713.4	1437.4	1370.8	1963.7	2918.9	1375.3	2254.5	2878.1	1925.9	2720.4	4.79566	0.29114	0.154791	0.217297	1.51493	-5.35518	23241-27	T10B	Mitochondrial import inner membrane translocase subunit Tim10 B	Timm10b	Q9Y5J6
5197	seq.4250.23	5029.4	5944.2	3141.5	2702.4	5746.5	2177.2	5144.1	1334.8	3562.6	6534.2	6836.3	4276.9	5.72987	0.288	0.529621	0.588502	0.64664	-6.14696	4250-23	NSF1C	NSFL1 cofactor p47	Nsfl1c	Q9UNZ2
1198	seq.13504.147	3960.5	2432.7	2420.6	2623.9	1666.8	1886.4	3963.5	1423.6	2874.6	3897.6	3223	3091.8	5.15196	0.287806	0.2698	0.337294	1.15501	-5.75824	13504-147	HNRPR	Heterogeneous nuclear ribonucleoprotein R	Hnrnpr	O43390
1752	seq.15540.6	4690.3	4544.2	3234	3088.3	3967	5473.6	4929.1	6693.3	10922	7148.7	5303.4	5913.9	6.11758	0.287512	0.359552	0.424027	0.951356	-5.91247	15540-6	Vimentin	Vimentin	Vim	P08670
1168	seq.13465.5	3755.2	2434.5	4448.8	3037.2	2700.1	2485.8	6594.2	2289.4	3262.2	7323.1	3609.3	4416.7	5.59334	0.286279	0.279076	0.346594	1.1318	-5.7345	13465-5	CCP1	Calcipressin-1	Rcan1	P53805
3022	seq.21180.16	3216.2	1186	936.7	1093.9	854.9	1313.3	1275.2	1232.2	1446.6	3277.1	995.9	1886.2	4.23999	0.286106	0.4351	0.498194	0.806519	-6.16214	21180-16	PLCX3	PI-PLC X domain-containing protein 3	Plcxd3	Q63HM9
562	seq.11606.22	2044.4	1949.8	1378.9	1337	1336.2	1081	1923.4	969.3	1434	2191.1	2702.4	1575.9	4.41562	0.285327	0.295336	0.362888	1.09249	-5.8729	11606-22	DNJB6	DnaJ homolog subfamily B member 6	Dnajb6	O75190
3831	seq.23351.59	3185.3	2409.3	2871.5	2636.1	1674.5	1459.2	4304.1	877	1778.5	3557.3	3841	2793.4	5.00729	0.285156	0.389275	0.452469	0.892107	-6.01175	23351-59	ANM1	Protein arginine N-methyltransferase 1	Prmt1	Q99873
2236	seq.18213.30	566.8	375.1	360.5	344.8	325.5	384.6	637.2	369.4	492.5	635	471.1	563.5	2.58632	0.284757	0.0899729	0.14716	1.83859	-4.9698	18213-30	UBE2F	NEDD8-conjugating enzyme UBE2F	Ube2f	Q969M7
3186	seq.21539.139	788.2	595.1	589.9	605.5	460	596.3	949.5	426.1	540.2	1430	569	703.4	3.12536	0.283464	0.24408	0.311013	1.22279	-5.77794	21539-139	SYT6	Synaptotagmin-6	Syt6	Q5T7P8
908	seq.12714.38	28869	19917.1	24100	22027.6	21445.5	19153	40949.9	23225.3	38822.2	37425.9	34967.8	35630.3	8.54301	0.282865	0.158683	0.221166	1.49957	-5.35387	12714-38	AP1G2	AP-1 complex subunit gamma-like 2	Ap1g2	O75843
4733	seq.2975.19	5048.5	3113.8	2741.2	2610.7	3327.7	2840.3	4815.4	2653.2	4108	6008.8	3870.5	4723	5.62357	0.282153	0.219733	0.285607	1.29237	-5.56896	2975-19	CTGF	Connective tissue growth factor	Ccn2	P29279
2811	seq.20423.40	10141.1	5184	9408.1	8337.3	10240.2	8195.5	19245.7	11779.4	14101.6	14958.8	12995.5	17415.7	7.22518	0.281547	0.258892	0.325857	1.18312	-5.63029	20423-40	CIB1	Calcium and integrin-binding protein 1	Cib1	Q99828
3320	seq.21819.9	3344.5	1838.7	2519.1	2668.4	2086.2	1981.8	4916.8	1942.7	3044.1	5077.5	2659.7	3604.7	5.23503	0.281165	0.234757	0.301611	1.24875	-5.64114	21819-9	NELFE	Negative elongation factor E	Nelfe	P18615
291	seq.11096.57	2771.5	2058.5	2085.1	1835.5	1875.4	1833.5	3425.1	1769.4	2567.2	3190.3	3040.6	2451.5	4.97487	0.280435	0.159473	0.221861	1.49649	-5.35718	11096-57	HEMK2	HemK methyltransferase family member 2	N6amt1	Q9Y5N5
5845	seq.6262.14	2017.5	1494.9	979.1	1024.5	1658.8	1243.8	1983.9	1073	2429.1	1990	1956.2	1887.4	4.40236	0.280422	0.323568	0.390007	1.02792	-5.94921	6262-14	IL-17B R	Interleukin-17 receptor B	Il17rb	Q9NRM6
2077	seq.17676.13	21179.2	21048.2	19240.6	23704.4	10499.3	8802.2	25388.4	5405.8	13218.1	31098.4	28956.5	16263	7.81335	0.280038	0.458659	0.52093	0.764803	-6.0896	17676-13	CIP4	Cdc42-interacting protein 4	Trip10	Q15642
447	seq.11354.21	7029.3	4769.3	4392.8	3953.2	4927.7	4956.5	7312.1	3837.1	5413.6	7134.4	7579.1	5943.7	6.1921	0.278466	0.218026	0.284153	1.29747	-5.51785	11354-21	Phospholipase C-beta-1	1-phosphatidylinositol 4,5-bisphosphate phosphodiesterase beta-1	Plcb1	Q9NQ66
2206	seq.18178.13	5297.8	4097.5	3279.5	3622.6	2166.2	2760.9	3832.9	1720	5978.6	6387.6	4801.3	4889.9	5.67129	0.278369	0.449594	0.511935	0.780688	-6.0759	18178-13	SYSC	Serine--tRNA ligase, cytoplasmic	Sars1	P49591
2452	seq.19113.66	404.6	674.1	423.4	541.7	531.9	657.7	536.8	1673.5	1823.6	943.4	1110.8	787.9	3.32229	0.278321	0.556926	0.614261	0.603654	-6.33904	19113-66	SH3L2	SH3 domain-binding glutamic acid-rich-like protein 2	Sh3bgrl2	Q9UJC5
2783	seq.20243.26	731.8	838.9	393.3	344.5	420.5	429.5	562.5	396.4	424.6	617.4	752.8	487.7	2.7793	0.276861	0.330179	0.395902	1.01341	-6.0206	20243-26	Profilin-1	Profilin-1	Pfn1	P07737
4291	seq.24952.28	848.1	710.5	686.8	590	579.2	746.3	1067.8	649.1	880.1	966.8	1047.6	929	3.40826	0.276625	0.15597	0.218469	1.51024	-5.41254	24952-28	FUBP3	Far upstream element-binding protein 3	Fubp3	Q96I24
2989	seq.21126.27	2220.4	1559.6	1922.5	1688.7	1349.3	1598.5	3543.1	1334.9	2362.5	2635.9	2167.3	2750.7	4.74944	0.27485	0.208969	0.274547	1.32512	-5.59168	21126-27	GFPT1	Glutamine--fructose-6-phosphate aminotransferase [isomerizing] 1	Gfpt1	Q06210
970	seq.12808.103	3413.6	2745.9	2931.4	2687.7	3083.3	3110.3	5284.4	3550.2	4538.1	5087.3	4160.5	4067	5.60357	0.274409	0.206012	0.271309	1.33435	-5.51794	12808-103	CHSP1	Calcium-regulated heat-stable protein 1	Carhsp1	Q9Y2V2
5219	seq.4324.33	839.9	675.9	867.6	772.6	716	765.3	1079.5	1325.3	881.5	1754.6	1162.3	1060.2	3.67731	0.274144	0.34447	0.40923	0.982746	-6.01544	4324-33	CYTT	Cystatin-SA	Cst2	P09228
6059	seq.6914.15	2395.7	1744.5	3631.4	2770.6	4334	2150.3	4242.3	3950.8	4426.9	8155.1	5767.6	4743.6	5.63039	0.273725	0.362117	0.426588	0.946111	-5.91427	6914-15	AMGO2	Amphoterin-induced protein 2	Amigo2	Q86SJ2
4958	seq.3441.64	21370.6	19726.1	20141.9	19992.3	8386.9	9210.8	20656.9	6661.4	15787.5	27560	28166.6	19710.3	7.79704	0.273525	0.495713	0.556302	0.70183	-6.11869	3441-64	GSK-3 alpha	Glycogen synthase kinase-3 alpha	Gsk3a	P49840
2483	seq.19152.4	6193.2	5402.6	3726.8	3619	4207.4	7189.6	5751	4543.5	8198.9	7326.4	6144.3	7278.9	6.23087	0.272432	0.281307	0.348636	1.1263	-5.72502	19152-4	IPP2	Protein phosphatase inhibitor 2	Ppp1r2	P41236
6535	seq.8244.16	2465.5	1488.4	1790.3	1756.3	1583.7	2030.8	2834.2	1254.7	1543.1	3950.8	2053.4	1883.3	4.71174	0.27218	0.220903	0.28708	1.28888	-5.6315	8244-16	FUT8	Alpha-(1,6)-fucosyltransferase	Fut8	Q9BYC5
2576	seq.19293.6	130911	84864.5	99338.9	112116	86780.5	80305.9	159025	58435.4	130351	210398	131882	125595	10.5436	0.271964	0.19397	0.258491	1.37312	-5.77998	19293-6	VP26A	Vacuolar protein sorting-associated protein 26A	Vps26a	O75436
1512	seq.14132.21	659.4	598.5	618.2	653.1	599	633.7	1103.9	579.6	743.7	1603.1	629.1	639.1	3.26608	0.271921	0.302563	0.370032	1.07554	-5.93288	14132-21	HHLA2	HERV-H LTR-associating protein 2	Hhla2	Q9UM44
3249	seq.21704.8	13250.4	8167.8	9752.3	8900	9618.4	11198.3	17240.5	15752.9	15235.6	14246.3	15626.9	20992.4	7.42392	0.271155	0.264248	0.331624	1.16921	-5.64609	21704-8	PCD12	Protocadherin-12	Pcdh12	Q9NPG4
1837	seq.16288.17	10062.1	8402.6	7752.8	6801.6	7155.4	6358.2	10011.6	7340.3	9763	11090.3	15638.9	11051.5	6.91293	0.270736	0.334648	0.400375	1.00372	-5.81166	16288-17	EPHA4	Ephrin type-A receptor 4	Epha4	P54764
6067	seq.6925.26	2029.2	1167.7	248.3	291	305	395.6	442.2	249.2	1310.2	653.7	348.9	715	2.82893	0.269516	0.593096	0.648691	0.548447	-6.40189	6925-26	SNX8	Sorting nexin-8	Snx8	Q9Y5X2
3876	seq.23406.3	659.2	629.8	661.4	703.2	660.9	694.3	688.2	780.8	695.6	3072.1	665.1	739.6	3.38535	0.26896	0.553228	0.610802	0.609407	-6.31978	23406-3	RASF5	Ras association domain-containing protein 5	Rassf5	Q8WWW0
2975	seq.21111.49	1332.4	1328.8	893.5	911.7	1233.5	1041.7	1746	835.1	1620.3	1813.5	1442.6	1741.9	4.10487	0.268571	0.252619	0.319869	1.1997	-5.77658	21111-49	HPBP1	Hsp70-binding protein 1	Hspbp1	Q9NZL4
4341	seq.25070.18	2137.8	1794.4	1648.7	1581.8	1446.1	1729.5	2885.7	1837.8	2536.9	2715.7	2180.4	2255.6	4.75598	0.267113	0.167272	0.229932	1.46677	-5.41705	25070-18	MICA1	Protein-methionine sulfoxide oxidase MICAL1	Mical1	Q8TDZ2
2130	seq.17765.3	9589.3	12826.4	7144.2	4982	2653.1	4056.5	4972.9	1491.9	5903.8	8583.8	9781.7	7799.8	6.27222	0.266176	0.642969	0.694242	0.475077	-6.22361	17765-3	SPN1	Snurportin-1	Snupn	O95149
5614	seq.5599.88	4525.4	4819.6	3253.1	2569.1	2652.9	6280.1	4944.8	1891.7	3130.7	5044.6	4007.4	3128.4	5.61323	0.265071	0.287018	0.354733	1.11238	-5.77558	5599-88	PCYXL	Prenylcysteine oxidase-like	Pcyox1l	Q8NBM8
4029	seq.23771.17	1481	1095.5	859.4	776.9	1055.1	785.5	1148.1	716.9	1076.6	1403.8	1944.8	1078.4	3.84743	0.264902	0.364691	0.429154	0.940874	-6.04977	23771-17	ATF5	Cyclic AMP-dependent transcription factor ATF-5	Atf5	Q9Y2D1
1994	seq.17320.19	18997.5	18951.9	12453.3	9757.3	6561.8	9714.1	12754.7	5666.7	12108.4	18773.8	15095.7	15411.3	7.35091	0.264089	0.446014	0.508544	0.787018	-6.00641	17320-19	ADPPT	L-aminoadipate-semialdehyde dehydrogenase-phosphopantetheinyl transferase	Aasdhppt	Q9NRN7
5689	seq.5707.55	4378.3	3219	2163.5	2199.3	3560.5	2749	4274	2437.8	5241.4	4172	4250.8	4008.3	5.51805	0.263564	0.358233	0.422668	0.954064	-5.94453	5707-55	ELK3	ETS domain-containing protein Elk-3	Elk3	P41970
7076	seq.9409.11	7502.3	8286.9	8580.1	7494.6	5795.9	6780.5	10255.6	6030.6	7329.4	12041.1	13616.2	7811.2	6.77854	0.263369	0.336124	0.401699	1.00054	-5.81464	9409-11	TRYB1	Tryptase beta-1	Tpsab1	Q15661
3880	seq.23410.46	7114.6	5273.4	3662.6	3103.9	4408.9	2663	5497.2	1524.8	4677.9	6877.8	5934.6	4614.3	5.83963	0.262762	0.4882	0.549577	0.714359	-6.10024	23410-46	EIF3M	Eukaryotic translation initiation factor 3 subunit M	Eif3m	Q7L2H7
2339	seq.18396.10	2840.8	1727.8	1751.2	1856.6	1627.4	1960.5	2910.5	1845.4	2820.7	3416.5	2388	2879.2	4.92352	0.262405	0.17418	0.237195	1.4414	-5.44008	18396-10	AES	Amino-terminal enhancer of split	Tle5	Q08117
5449	seq.5088.175	5707.2	2821.3	2501.1	2939.7	4021.4	3074.7	5036.9	2507.7	4376.7	6769.9	3924.5	4699.6	5.68365	0.262011	0.34563	0.410284	0.980296	-5.89724	5088-175	IL-23 R	Interleukin-23 receptor	Il23r	Q5VWK5
491	seq.11438.6	18802.8	15318.6	12047.8	12248	10227.8	9905.6	17278.2	8684.4	15587.2	21945.7	17927.5	16602.6	7.5697	0.260195	0.300272	0.36806	1.08088	-5.75425	11438-6	DNJB2	DnaJ homolog subfamily B member 2	Dnajb2	P25686
5226	seq.4355.13	5796.1	4326.7	3965.9	8943.3	2861.2	4269	10297	4925.5	5270	8561.3	5118.4	8078.1	6.23931	0.259867	0.467103	0.52878	0.750185	-6.05052	4355-13	DAPK2	Death-associated protein kinase 2	Dapk2	Q9UIK4
2205	seq.18177.49	4029.9	3533.9	3171	2858.9	2112.4	2327.8	3813.9	1933.3	3485	5214.2	4243	4367.1	5.46031	0.259677	0.330329	0.396019	1.01308	-5.8834	18177-49	ULA1	NEDD8-activating enzyme E1 regulatory subunit	Nae1	Q13564
1734	seq.15511.37	3095.6	2888.9	3117.7	2553.6	2771.8	3083.9	5374.5	3172.4	3475.1	3826.2	4737.3	4274.3	5.52911	0.25956	0.276589	0.344252	1.13796	-5.74885	15511-37	NPTXR	Neuronal pentraxin receptor	Nptxr	O95502
2471	seq.19134.66	4503	3525	3090.8	2807.9	2623.5	3349.8	4824.8	3019.5	4021	5087	4119.5	4761.8	5.64084	0.258981	0.17517	0.238184	1.43784	-5.3912	19134-66	RPAB4	DNA-directed RNA polymerases I, II, and III subunit RPABC4	Polr2k	P53803
6189	seq.7167.102	177826	146318	142334	143530	74129.6	92498.9	155999	44879.8	90062.2	222166	201324	116876	10.6872	0.258798	0.377571	0.441303	0.915048	-6.3134	7167-102	VAPA	Vesicle-associated membrane protein-associated protein A	Vapa	Q9P0L0
100	seq.10470.34	49508.9	21310.4	28974	31564.8	21833.2	31762.4	88039.9	41028.2	36380.9	27009.9	37261.7	49364.7	8.9046	0.25837	0.507216	0.567257	0.682867	-6.23258	10470-34	TXD11:N-term	Thioredoxin domain-containing protein 11:C-term	Txndc11	Q6PKC3
7069	seq.9391.60	1852	1798.7	1596.7	1652.4	1182.9	1422.2	2868.2	1396.3	1652	2010.7	2377	2603.6	4.59895	0.256645	0.273381	0.341042	1.14598	-5.80984	9391-60	PCSK1	ProSAAS	Pcsk1n	Q9UHG2
1212	seq.13522.20	1077.7	696.5	836.3	905.2	781.1	858.4	1773.3	685.9	1022	1931.7	774.5	1345.2	3.73941	0.256411	0.314138	0.381242	1.04901	-5.94717	13522-20	VISL1	Visinin-like protein 1	Vsnl1	P62760
6500	seq.8080.24	1052.9	961.3	979.4	872	662.8	900.9	1330.3	919.7	1088.4	1303.4	1435.8	1500.4	3.82416	0.256281	0.236327	0.303182	1.24432	-5.7346	8080-24	PSMP	Prostate-associated microseminoprotein	Msmp	Q1L6U9
4351	seq.25083.26	8594.8	9686.3	7356.1	6113.5	4987.6	5554.5	7954.8	5534.1	7499.2	9265.3	13473.3	7438.2	6.65185	0.256218	0.431741	0.494497	0.812583	-5.98569	25083-26	Diaphanous-related formin-1	Protein diaphanous homolog 1	Diaph1	O60610
3005	seq.21147.9	5197	8362.9	3960.8	3693.5	1815.5	5480.4	4814.5	758.3	1897.6	5122.5	4696.5	3332.5	5.55672	0.256213	0.548101	0.60611	0.617417	-6.19078	21147-9	Fructosamine-3-kinase	Fructosamine-3-kinase	Fn3k	Q9H479
2920	seq.20939.113	1704.3	1284.8	1237	1220.8	1315.6	1238.4	2353.9	1255.9	1714.4	2493.7	1508.5	1559.4	4.35519	0.255819	0.203845	0.269118	1.34119	-5.59497	20939-113	NHP2	H/ACA ribonucleoprotein complex subunit 2	Nhp2	Q9NX24
2980	seq.21116.13	1855	849.9	689.4	625.3	413.9	549.5	965.5	299.1	749.4	1125.8	722.9	828.6	3.28966	0.253896	0.466909	0.528718	0.750518	-6.23142	21116-13	EED	Polycomb protein EED	Eed	O75530
807	seq.12573.80	2343.5	2503	2182.6	2142	1334.5	1437.7	2821.4	1422.5	1940.6	2992.5	3199.4	2310.3	4.84026	0.25358	0.352383	0.416926	0.966157	-5.972	12573-80	TRIM3	Tripartite motif-containing protein 3	Trim3	O75382
1958	seq.16927.9	8275.1	8621.9	4904.4	6321.1	2865.8	10482.9	6831.5	5756.9	6213.9	10190.3	5586.9	5778.1	6.43742	0.253073	0.443202	0.505573	0.792013	-6.02231	16927-9	Coagulation factor XIII	Coagulation factor XIII	F13a1|F13b	P00488|P05160
824	seq.12603.87	27127	20216.7	18959.1	18125.8	19276.3	14675.6	29766.1	10251.5	27036.4	34116.8	28831.1	22586.9	8.17092	0.252091	0.339713	0.405223	0.99285	-5.90717	12603-87	PABP4	Polyadenylate-binding protein 4	Pabpc4	Q13310
1625	seq.15312.14	7738.4	4441.5	4535.8	5410.3	4579.4	3971.5	7261.2	3241.2	6901.6	10135.8	6683.6	7843.1	6.26972	0.251204	0.349841	0.414375	0.971457	-5.86009	15312-14	AGO1	Protein argonaute-1	Ago1	Q9UL18
2913	seq.20929.4	2998.1	3538.6	1642.7	1693.1	1044.3	1737.3	1885.3	1526.5	1514.4	1816.2	3582.4	1628.3	4.68409	0.249832	0.509626	0.569375	0.678926	-6.23177	20929-4	CTDSL	CTD small phosphatase-like protein	Ctdspl	O15194
3029	seq.21190.4	1293.1	1376.6	870.7	837.6	789.8	1149.8	1378.1	932.3	1330	1499.2	1214.1	1290.5	3.93193	0.248877	0.205197	0.270462	1.33692	-5.62344	21190-4	UBE2W	Ubiquitin-conjugating enzyme E2 W	Ube2w	Q96B02
2373	seq.18823.52	578.5	2799.5	315	393	395.5	377.5	695.1	426.8	720.1	606.4	506.9	493	2.91158	0.248298	0.662437	0.712326	0.447178	-6.44079	18823-52	H2B3B	Histone H2B type 3-B	H2bu1	Q8N257
4469	seq.25433.25	1778	1152.3	1085.1	1026.1	845.2	1075.6	1448.4	853.5	1468.9	2020.2	1396.6	1761.8	4.0972	0.247657	0.248718	0.316089	1.21017	-5.76634	25433-25	NSUN6	Putative methyltransferase NSUN6	Nsun6	Q8TEA1
911	seq.12717.65	3818.9	3106.1	2103.2	2330.7	2245	2032.9	3730.4	1990.8	4270.8	4497.6	2858.9	3634.6	5.29346	0.246309	0.32572	0.391854	1.02318	-5.89606	12717-65	TOX3	TOX high mobility group box family member 3	Tox3	O15405
3128	seq.21392.15	1035.2	759.1	845.3	791.2	679.9	892.3	1296.4	948.3	1179	1551	982.1	1135.3	3.71822	0.245891	0.214944	0.280921	1.30677	-5.66352	21392-15	MAGD1	Melanoma-associated antigen D1	Maged1	Q9Y5V3
5413	seq.5012.67	49433.7	74669.7	28907.7	11154.4	2593.6	25794	8969.5	1467.7	4250.3	15613.6	26750.6	17911.8	7.48801	0.245457	0.787805	0.823018	0.275037	-6.2836	5012-67	Myokinase, human	Adenylate kinase isoenzyme 1	Ak1	P00568
6444	seq.7997.118	2250.1	514.1	255.2	272.7	521.4	329.2	298.6	269.8	3772.4	1199.8	438.6	1498.3	3.05944	0.2441	0.758516	0.797355	0.314285	-6.49945	7997-118	DOC2B	Double C2-like domain-containing protein beta	Doc2b	Q14184
5052	seq.3685.53	336868	170454	253367	265520	228477	272449	479545	311685	364081	399195	346544	443375	12.0228	0.243466	0.160916	0.22354	1.4909	-5.79848	3685-53	MFRP	Membrane frizzled-related protein	Mfrp	Q9BY79
1238	seq.13565.2	245.2	213.6	240.8	215.5	248	202.7	412	230.6	281.2	560.3	242.5	263.1	1.84141	0.243288	0.30904	0.376438	1.0606	-5.99615	13565-2	p130	Retinoblastoma-like protein 2	Rbl2	Q08999
4055	seq.24222.10	8606	6084.1	5860.4	6389.7	5158.4	6533.3	10530.4	7017.5	9861	10937.1	7212.3	10680.5	6.68114	0.242687	0.241982	0.308871	1.22857	-5.58033	24222-10	NELFA	Negative elongation factor A	Nelfa	Q9H3P2
2305	seq.18319.7	14817.6	14486.2	4793.9	2565.8	20486.4	9598.6	8429.1	3835.3	8161.6	11787.9	11113.7	10855.5	6.86979	0.242418	0.69386	0.741393	0.402905	-6.23619	18319-7	ODPX	Pyruvate dehydrogenase protein X component, mitochondrial	Pdhx	O00330
6543	seq.8255.34	43253.4	30986.2	26594.8	27009.6	20475.4	33270.7	31419.1	50227.1	38878.2	40327.8	51918.6	42810.9	8.88155	0.242153	0.441453	0.504038	0.79513	-6.13017	8255-34	MRVI1	Protein MRVI1	Irag1	Q9Y6F6
575	seq.11638.42	1527.8	1656.9	1648.7	1541.8	1661	1750.9	2888.3	1519.8	1589.8	3027.6	2077.4	1700.3	4.61546	0.239996	0.29814	0.366038	1.08587	-5.8655	11638-42	B3GT2	Beta-1,3-galactosyltransferase 2	B3galt2	O43825
1003	seq.12859.33	139379	78986.7	96828.1	84100.9	84575.4	103808	139617	56721.9	143990	172574	122136	172127	10.5302	0.239265	0.334383	0.400122	1.00429	-6.17322	12859-33	PECI	Enoyl-CoA delta isomerase 2, mitochondrial	Eci2	O75521
6024	seq.6606.61	4382.3	3386.8	3197.5	2991.3	2801	5049.2	5147.4	4245.2	3933.8	5335.5	4147.4	4108.4	5.73654	0.236984	0.34556	0.410265	0.980444	-5.90227	6606-61	KISS1	Metastasis-suppressor KiSS-1	Kiss1	Q15726
4929	seq.3392.68	120747	89902.5	99120.6	90797.9	62756.8	69132.8	124534	43959.1	96979.2	143740	137276	93831.3	10.283	0.236961	0.31167	0.37861	1.0546	-6.11035	3392-68	PKB gamma	Protein kinase B gamma	Akt3	Q9Y243
803	seq.12568.14	366.2	278.8	294.9	323.3	393.4	297.9	983.6	313	455.5	490	335.3	30752.6	2.89015	0.235969	0.828014	0.858405	0.221875	-6.52497	12568-14	KEAP1	Kelch-like ECH-associated protein 1	Keap1	Q14145
6601	seq.8356.88	3373.3	4072.4	2183.2	4554.5	4622.3	3877.3	10572.5	6276.9	5946.9	3408.3	5405.3	11325.1	6.04347	0.23528	0.578287	0.634595	0.570829	-6.19794	8356-88	NEU1	Oxytocin-neurophysin 1	Oxt	P01178
3965	seq.23622.128	1031.2	838.3	526.2	509.8	532.4	647.6	786.2	437.1	579.8	825.9	928	648.7	3.16385	0.234009	0.260018	0.327057	1.18017	-5.82932	23622-128	SOSSC	SOSS complex subunit C	Inip	Q9NRY2
2	seq.10001.7	810.1	695.4	546	534.7	579.6	481.2	827.1	451.8	767.5	865.3	997.2	761.4	3.17433	0.233907	0.30989	0.377166	1.05866	-5.95682	10001-7	c-Raf	RAF proto-oncogene serine/threonine-protein kinase	Raf1	P04049
7244	seq.9869.28	12275	10402.9	11415.1	11641.7	12477.9	10073.9	21182.5	11194	19426.7	18653.2	17787	15153.6	7.53527	0.232815	0.309935	0.377166	1.05855	-5.7786	9869-28	NF-kappa-B p105	Nuclear factor NF-kappa-B p105 subunit	Nfkb1	P19838
5723	seq.5748.20	3309.6	2537.9	1735.4	1752.1	2810.6	2032.9	3157	1888.7	4097.9	3525.7	3203.8	3195.2	5.15915	0.229797	0.414158	0.477599	0.844847	-6.07015	5748-20	Acid ceramidase	Acid ceramidase	Asah1	Q13510
602	seq.11696.7	5347.6	3805	4280.1	5848.6	3606.5	4720.2	14868.3	5697.5	8054.3	8445	3074.8	10544.6	6.29399	0.229365	0.555367	0.612807	0.606078	-6.15284	11696-7	RABP2	Cellular retinoic acid-binding protein 2	Crabp2	P29373
4139	seq.24447.26	1173.2	944.9	712.7	618.4	642.2	659.5	1029	522.7	701.3	945.8	1210.3	648.4	3.4029	0.228711	0.340612	0.405785	0.990933	-6.01603	24447-26	F221A	Protein FAM221A	Fam221a	A4D161
6471	seq.8038.41	1891.3	1876	2091	1754.6	1510.2	1621.1	3251	2133.6	1947.4	3066.6	2326.8	2111.4	4.80002	0.228285	0.333034	0.398885	1.00721	-5.93714	8038-41	NSDHL	Sterol-4-alpha-carboxylate 3-dehydrogenase, decarboxylating	Nsdhl	Q15738
2267	seq.18268.5	1047.5	970.9	704.9	660.7	608.4	655	975.8	652	828	1152.8	1047.8	1066.2	3.4982	0.227548	0.275082	0.342657	1.14172	-5.86063	18268-5	GAG2A	G antigen 2A	Gage2a	Q6NT46
3307	seq.21786.25	11930.3	10919.2	8385.4	7513.5	6938	10095.3	12497.7	8182.1	10933.8	14346.6	10160.4	12283.7	7.08331	0.227485	0.284227	0.351684	1.11916	-5.69343	21786-25	CDKL2	Cyclin-dependent kinase-like 2	Cdkl2	Q92772
3961	seq.23618.23	1700.8	922	963.6	1038	669.9	941.4	1667.4	655.3	1103.2	1308.7	1273.6	1241.8	3.85372	0.225871	0.317762	0.384595	1.04085	-5.95441	23618-23	ZN593	Zinc finger protein 593	Znf593	O00488
2501	seq.19187.21	3190.9	1993.9	1833.1	1920	1491.9	1477.3	2974.1	1272.7	2540.7	3329.2	2210	3050.7	4.85968	0.225624	0.366026	0.430354	0.938167	-6.00463	19187-21	STABP	STAM-binding protein	Stambp	O95630
38	seq.10073.22	3641.3	2498	2213.4	2349.1	2567.5	2668.7	3840.9	2489.7	3634.3	4629.2	3128.7	3676	5.34413	0.225333	0.258177	0.325173	1.18499	-5.71868	10073-22	TYDP1	Tyrosyl-DNA phosphodiesterase 1	Tdp1	Q9NUW8
3109	seq.21367.63	933.7	1033.3	543.3	492.3	422.5	588	724.7	481.9	683.6	795.1	811.6	671.1	3.14245	0.225187	0.349131	0.413729	0.972941	-6.04869	21367-63	NRBF2	Nuclear receptor-binding factor 2	Nrbf2	Q96F24
1471	seq.14079.14	923.3	1205.2	1594.3	1774.4	1149.5	1273.5	942	1113.5	1058.8	979.5	13192.7	956.2	4.24356	0.224856	0.789425	0.824598	0.27288	-6.43023	14079-14	IL-18 Ra	Interleukin-18 receptor 1	Il18r1	Q13478
4375	seq.25115.21	14334.3	21725.3	6864.2	6281.4	12202	8263.7	11280.7	6293.8	11268.9	10026.4	19602.1	8970.3	7.1442	0.224362	0.617283	0.669648	0.512501	-6.18103	25115-21	FHOD1	FH1/FH2 domain-containing protein 1	Fhod1	Q9Y613
1178	seq.13481.24	4344.7	4571.7	3817.2	3729.9	3059.5	4183.9	4857	4351.1	4588.6	8129.3	4565.8	4840.9	5.90379	0.223808	0.390884	0.453873	0.88899	-5.96751	13481-24	TCEA2	Transcription elongation factor A protein 2	Tcea2	Q15560
4688	seq.2864.2	4233.7	4982.4	5359.7	4610	1935.6	1693.8	4186.6	1044.7	2805.9	5843.9	7787.3	3292	5.54325	0.222299	0.667387	0.716837	0.440144	-6.26536	2864-2	MEK1	Dual specificity mitogen-activated protein kinase kinase 1	Map2k1	Q02750
700	seq.12422.143	635.8	522.1	406.9	1117.4	418.5	491.6	2029.2	520.6	1150.1	994	391.6	643.4	3.18512	0.222125	0.651158	0.701489	0.463295	-6.40928	12422-143	LX15B	Arachidonate 15-lipoxygenase B	Alox15b	O15296
1932	seq.16863.47	2673.1	2371.5	1735.3	1669	1545.2	1810	2800.6	1621.1	1953.6	3044.2	2168.7	2372.1	4.81145	0.222028	0.245129	0.312049	1.21992	-5.71776	16863-47	NANP	N-acylneuraminate-9-phosphatase	Nanp	Q8TBE9
3822	seq.23337.54	4370.8	3480	3137.9	3029.4	3267.7	2697.1	5003.4	2421.4	4239.5	5444.9	4682.2	3725.8	5.62526	0.221953	0.317084	0.384081	1.04237	-5.83649	23337-54	BACD3	BTB/POZ domain-containing adapter for CUL3-mediated RhoA degradation protein 3	Kctd10	Q9H3F6
1123	seq.13374.4	8056.7	4189.2	5299.9	5098.2	4710.5	4767.4	9250.8	3206.7	5482.9	9078.3	6257.6	6851.7	6.26721	0.221749	0.342475	0.40743	0.986971	-5.84262	13374-4	DB113	Beta-defensin 113	Defb113	Q30KQ7
288	seq.11083.23	1677.4	492.4	483	418.8	437.2	1092.5	709	1427.7	1728	1115.1	461.8	2137.2	3.52019	0.219347	0.508489	0.568513	0.680783	-6.29454	11083-23	NSE	Gamma-enolase	Eno2	P09104
2945	seq.20972.37	20207.8	15128.9	18191.7	17096.9	12910.7	12389.3	27441.4	8682.6	23200.8	29943.1	19910.1	17448.6	7.88076	0.219041	0.411551	0.475025	0.849707	-6.00787	20972-37	CPSF5	Cleavage and polyadenylation specificity factor subunit 5	Nudt21	O43809
1855	seq.16320.139	1179.3	948.8	898.7	810.8	878.4	931.2	1551.2	896.8	1088.1	1250.4	1346	1185.1	3.82925	0.218377	0.253425	0.320569	1.19755	-5.78734	16320-139	CD320	CD320 antigen	Cd320	Q9NPF0
5125	seq.3888.8	16778.2	8876.8	7203.5	7553.4	15886.1	7655	14899.5	6734.5	13143.7	20316.1	11605.8	14692.6	7.24731	0.217137	0.539002	0.597353	0.631736	-6.11654	3888-8	ING1	Inhibitor of growth protein 1	Ing1	Q9UK53
6439	seq.7989.5	51132.6	28409.3	29704.4	27257.6	29848.2	39790.6	58481.7	45524.9	51809.7	49490.2	33487.8	60736.7	9.0838	0.216797	0.311952	0.378892	1.05396	-5.92209	7989-5	CA226	Uncharacterized protein C1orf226	C1orf226	A1L170
4304	seq.24970.117	3006.1	1058.5	1425	1423.5	964.2	1219.3	2820.6	980.6	1603	1673.5	1685.3	2195.1	4.38678	0.215444	0.485258	0.546969	0.719297	-6.21465	24970-117	SRRT	Serrate RNA effector molecule homolog	Srrt	Q9BXP5
3867	seq.23395.5	5992.9	1138.9	1247.7	1822	2528.6	1827.6	1171.3	683	5740.1	7327.6	2697.5	3267.1	4.94282	0.215188	0.775417	0.812199	0.291577	-6.40553	23395-5	KHDR2	KH domain-containing, RNA-binding, signal transduction-associated protein 2	Khdrbs2	Q5VWX1
747	seq.12483.62	1416.2	1279.6	814.4	847.3	895	962.5	1325.3	909.9	1292.1	1736.6	1092.2	1485.4	3.93185	0.214824	0.280733	0.347984	1.12771	-5.86508	12483-62	RORB	Nuclear receptor ROR-beta	Rorb	Q92753
4531	seq.25921.3	1669.1	1618.9	1586.2	1396.6	1198.2	1360.8	1974.8	1111.1	1521.2	2148.7	2496.1	1630.1	4.42437	0.213326	0.34824	0.412866	0.974808	-5.99133	25921-3	Inhibin a subunit	Inhibin a subunit	Inha	P05111
1965	seq.17150.8	3541.4	2423.8	1114.5	1197	3300.9	1482.5	2357.8	833.6	1457.7	2594	2870.6	1880.3	4.6727	0.210145	0.615307	0.667983	0.51541	-6.32048	17150-8	HSP 10	10 kDa heat shock protein, mitochondrial	Hspe1	P61604
1801	seq.15627.83	35122	29797.5	30663.1	29381.6	15881.4	18816.1	33679.2	11923.7	23959.9	37956.2	46665.3	30214.5	8.49525	0.208639	0.511537	0.570913	0.675809	-6.21515	15627-83	PKB	RAC-alpha serine/threonine-protein kinase	Akt1	P31749
5427	seq.5030.52	13890.2	7289.7	6869.9	7476.4	6560.6	18180.1	12385.7	5165.7	11713.7	11652.1	9351.4	10637.2	6.99208	0.20837	0.517214	0.576572	0.666587	-6.08913	5030-52	SIRT2	NAD-dependent protein deacetylase sirtuin-2	Sirt2	Q8IXJ6
2820	seq.20435.41	1210	866	768.4	856.9	820.7	785.2	1232.9	732.8	1012.2	1679.6	1045.8	1194.5	3.72607	0.207637	0.274454	0.342043	1.14329	-5.85019	20435-41	EMC2	ER membrane protein complex subunit 2	Emc2	Q15006
1608	seq.14748.31	1742.7	1142.4	1113.3	1181.2	901.9	960.8	2181.2	853.4	1784.8	1767.1	1233.9	1796.9	4.15199	0.206333	0.374523	0.43828	0.921104	-6.0602	14748-31	RHG05	Rho GTPase-activating protein 5	Arhgap5	Q13017
488	seq.11432.11	449.2	393.3	331.9	330	441.8	399	615.6	367.7	523.6	641.3	490.5	542.9	2.5942	0.206169	0.292252	0.359563	1.09981	-5.9365	11432-11	PQBP1	Polyglutamine-binding protein 1	Pqbp1	O60828
1280	seq.13629.25	1178.5	1123.9	905.1	722.6	713.2	694.3	1301.3	724.4	1037.9	1538.5	931.6	1017.7	3.68619	0.205649	0.366401	0.4307	0.937408	-6.05996	13629-25	ATG4B	Cysteine protease ATG4B	Atg4b	Q9Y4P1
1464	seq.14070.56	3696.3	4591.3	2827.5	2308.7	2403.4	2573.9	3357.9	2091.8	3917.4	4154.3	4396.6	2846.6	5.40324	0.204858	0.491467	0.552246	0.708898	-6.15336	14070-56	ITSN1	Intersectin-1	Itsn1	Q15811
1277	seq.13624.17	1911.9	1027.2	717.5	749.9	921.8	898.8	1330.9	725.9	1713.1	1624.6	916.7	1437.7	3.88122	0.204604	0.449525	0.511935	0.780811	-6.19307	13624-17	NADK	NAD kinase	Nadk	O95544
6993	seq.9257.14	1145.5	652.6	689	816.8	699.2	717.8	1198.9	667	866.6	1367	955.6	1186.3	3.56685	0.204596	0.276721	0.344306	1.13764	-5.86075	9257-14	TACO1	Translational activator of cytochrome c oxidase 1	Taco1	Q9BSH4
968	seq.12804.5	1867	2587.4	1442.7	1421.8	1284.7	994.6	2245.4	931.5	1702.5	2218	2079.3	1748.6	4.45372	0.201534	0.510403	0.569815	0.677657	-6.23668	12804-5	GMEB2	Glucocorticoid modulatory element-binding protein 2	Gmeb2	Q9UKD1
6208	seq.7194.36	28432.4	15191.5	21488.7	20478.7	21409.9	20324.6	37865.3	28059.1	36922.2	32081.8	30655.5	35024.9	8.46388	0.199942	0.352488	0.416926	0.965939	-5.95051	7194-36	NPTN	Neuroplastin	Nptn	Q9Y639
3512	seq.22405.61	668	415	273	344.4	341.2	788.3	495.2	246.6	409.5	391.4	641.5	417.7	2.5186	0.19825	0.501427	0.561693	0.692377	-6.30619	22405-61	PCKGM	Phosphoenolpyruvate carboxykinase [GTP], mitochondrial	Pck2	Q16822
6139	seq.7085.81	1969.8	1295.8	1056.7	1186.7	1325.2	1193.3	1858.7	1267.9	1700.9	2364.3	1488.5	2011.9	4.34211	0.198231	0.323313	0.389792	1.02849	-5.95104	7085-81	CDSN	Corneodesmosin	Cdsn	Q15517
1848	seq.16307.22	1563.1	997.4	1062.7	1066.2	1010.5	1254.6	1968.5	1326.3	1546.4	1380.6	1639.3	1638.7	4.16726	0.196162	0.351588	0.416186	0.96781	-6.01784	16307-22	UNC5H4	Netrin receptor UNC5D	Unc5d	Q6UXZ4
3838	seq.23362.26	888.4	1306	647.6	589.6	341.4	585.9	618.9	422.6	370	483.6	1676.1	477.4	3.05941	0.196161	0.692742	0.740406	0.404466	-6.44281	23362-26	5NT1A	Cytosolic 5'-nucleotidase 1A	Nt5c1a	Q9BXI3
7172	seq.9751.72	26454.1	29861.1	20566.1	20925.4	12200.2	15459.3	25206.2	5745.6	21586.2	34988.1	23397.5	21082.5	8.04608	0.19561	0.606048	0.659911	0.529109	-6.24357	9751-72	NSEP1	Nuclease-sensitive element-binding protein 1	Ybx1	P67809
3000	seq.21140.19	4123.4	3316.8	2305	2131.1	2190.2	2422.8	2607.8	2384.5	3429.5	3942.2	3999.7	3332.4	5.29531	0.195302	0.450382	0.512755	0.7793	-6.11656	21140-19	CAMLG	Calcium signal-modulating cyclophilin ligand	Camlg	P49069
3142	seq.21438.45	1042	1375.9	733.3	758	653.5	633.1	1291.6	590.6	1035.1	1225.7	895.1	1017.7	3.5967	0.194529	0.46377	0.525948	0.755934	-6.21686	21438-45	TRIM5	Tripartite motif-containing protein 5	Trim5	Q9C035
920	seq.12731.12	1022.4	1178.5	338.5	330.2	369.2	300	629.6	221.1	698.7	671.1	383.1	660.8	2.74718	0.193863	0.6561	0.705911	0.456218	-6.44103	12731-12	PKHA7	Pleckstrin homology domain-containing family A member 7	Plekha7	Q6IQ23
3257	seq.21713.11	39778.8	50173.9	41751.4	37741.3	74309.7	50049.9	78396.9	69872.7	69450	70850.3	82428.5	83424.3	9.65083	0.192963	0.529289	0.588219	0.647171	-6.35818	21713-11	RELN	Reelin	Reln	P78509
5596	seq.5494.52	2254.1	2119.2	1684.3	1441.1	1450	1608.5	2894.3	1160.5	1890.3	2523.2	1876.6	2211	4.6458	0.191949	0.34495	0.409604	0.981731	-5.97715	5494-52	RUXF	Small nuclear ribonucleoprotein F	Snrpf	P62306
2926	seq.20948.16	33359.8	45110.7	31445.6	23949.6	16950.9	19769.1	23281.6	9318.5	19687.3	46110.9	48024.9	25252	8.43879	0.190766	0.643934	0.694709	0.473685	-6.3262	20948-16	NUD16	U8 snoRNA-decapping enzyme	Nudt16	Q96DE0
7273	seq.9913.4	3590.1	3522.6	1965	2339.9	2718	2234.9	3457.3	1794.2	2619.9	2976.4	4577	1956.8	5.17997	0.189829	0.537742	0.596218	0.633728	-6.2148	9913-4	RRBP1	Ribosome-binding protein 1	Rrbp1	Q9P2E9
4259	seq.24905.22	2052.3	1910.6	1130.8	1698.8	762.9	1143.3	1679.6	746.5	1297.7	2255.7	1484.9	1732.5	4.24121	0.188889	0.527558	0.586467	0.649939	-6.27035	24905-22	CX04A	Protein CXorf40A	Eola1	Q8TE69
2939	seq.20966.7	1023.8	1305.1	854.5	698.7	600.6	676.8	906	584.1	1555.7	1329.5	1139.6	943.6	3.62943	0.188457	0.57354	0.629841	0.578067	-6.33812	20966-7	SENP8	Sentrin-specific protease 8	Senp8	Q96LD8
3698	seq.23008.4	3199.5	4545.5	1652.9	1546.5	1309.2	2285.2	2114.8	1372.5	1640.5	1803.4	3266.9	1978	4.79407	0.185794	0.570061	0.626655	0.583391	-6.2916	23008-4	RAB2A	Ras-related protein Rab-2A	Rab2a	P61019
6472	seq.8039.41	742.5	893.5	404.2	361.9	475.9	1748.5	511	482.4	718.4	544.2	942	560.6	3.08508	0.184487	0.649511	0.699813	0.465659	-6.42659	8039-41	F177A	Protein FAM177A1	Fam177a1	Q8N128
1236	seq.13561.5	19259.6	16252.6	12290.7	24559.2	27014.1	20282.2	42556	37105.3	44969.5	25878.4	28185.1	24940.8	8.40213	0.184484	0.638516	0.689826	0.481513	-6.29278	13561-5	5HT6R	5-hydroxytryptamine receptor 6	Htr6	P50406
2456	seq.19117.3	1977.6	7035.4	1317.1	1234	1727.6	1505.4	1812.6	1887.4	1613.4	2465.2	2358.5	2626.3	4.76773	0.181479	0.711383	0.756815	0.378583	-6.39835	19117-3	PP14A	Protein phosphatase 1 regulatory subunit 14A	Ppp1r14a	Q96A00
4980	seq.3481.87	45837.4	27694.8	20217.7	24353.2	17619.1	19498.8	28428.5	12812.6	26676.5	36627.3	32127.8	20036.1	8.36522	0.18081	0.521296	0.58044	0.659995	-6.19257	3481-87	XPNPEP1	Xaa-Pro aminopeptidase 1	Xpnpep1	Q9NQW7
3809	seq.23321.42	247.3	297.4	181	175	173.3	201	322.2	227.9	251	267.9	241.1	247.8	1.63791	0.180403	0.413652	0.477233	0.845788	-6.20264	23321-42	CCD95	Coiled-coil domain-containing protein 95	Ino80e	Q8NBZ0
1418	seq.14007.22	3824.5	2811.5	3368.1	3134.9	2833.2	2645.5	5513.8	3001.4	5004.7	5660.8	3647.2	5448.6	5.6545	0.180052	0.37385	0.437965	0.922445	-5.95408	14007-22	PAPS1	Bifunctional 3'-phosphoadenosine 5'-phosphosulfate synthase 1	Papss1	O43252
2552	seq.19262.219	22783.3	17666.5	5402.1	6283.1	20555.3	12003.5	11110.8	4118	7458.8	15905.7	15062.8	15475.8	7.2408	0.179925	0.718422	0.762631	0.368881	-6.24716	19262-219	ACADV	Very long-chain specific acyl-CoA dehydrogenase, mitochondrial	Acadvl	P49748
3425	seq.22059.56	10435.6	6491.8	5655.4	5846.9	4998.7	5052.5	7082.2	3799.9	8290.4	11426.3	7697.7	7958.1	6.49791	0.179736	0.522168	0.581326	0.65859	-6.10446	22059-56	PALMD	Palmdelphin	Palmd	Q9NP74
4969	seq.3461.58	1889.7	969.4	1200.1	932.1	1326.3	1249.4	1744.7	629.2	1462.9	2538.2	1274.1	1749.9	4.15729	0.17967	0.542489	0.600779	0.626233	-6.28567	3461-58	PGCB	Brevican core protein	Bcan	Q96GW7
980	seq.12822.34	4054.8	3230.2	2191.2	2601.8	2402.2	2524.9	3774	2301.5	3587.4	4681.6	2939.7	3758	5.36776	0.179638	0.386338	0.449892	0.897819	-6.00815	12822-34	APBB1:PID 1	Amyloid beta A4 precursor protein-binding family B member 1:Phosphotyrosine Interaction Domain 1	Apbb1	O00213
3053	seq.21239.31	2647.5	2875.5	1966.8	1789.6	2582.2	1331.5	2645.9	915.6	2147.9	4165.9	3095.6	1923	4.87288	0.179351	0.59917	0.654033	0.539352	-6.28409	21239-31	CYH1	Cytohesin-1	Cyth1	Q15438
3071	seq.21306.7	20846.7	12154.1	18199.7	15347.7	14083.8	19195	28079.4	22843.3	21475.4	23027.9	23076.1	24975.2	8.0474	0.178018	0.474738	0.536544	0.737106	-6.09389	21306-7	HAUS1	HAUS augmin-like complex subunit 1	Haus1	Q96CS2
3769	seq.23276.14	696.3	784.1	480	475.2	379.4	659.4	656.8	462	632.2	786.2	628.9	616.8	2.98736	0.177617	0.388096	0.451451	0.894396	-6.12638	23276-14	CB068	UPF0561 protein C2orf68	C2orf68	Q2NKX9
529	seq.11540.37	3366.9	2563.5	2326.8	2440.7	2282.1	2356.7	3588.3	2545.1	3810	4260.1	3173.6	3665.7	5.31085	0.17643	0.35554	0.419882	0.959613	-5.95434	11540-37	FOXO3A	Forkhead box protein O3	Foxo3	O43524
557	seq.11592.1	2968.9	3335.6	2291.7	2279.8	2073.6	2185.7	3011.9	2201.2	2723.6	3643.3	3643.6	2816.7	5.18406	0.176022	0.465996	0.527999	0.752091	-6.138	11592-1	ELAV1	ELAV-like protein 1	Elavl1	Q15717
3227	seq.21660.4	6648.2	5182.3	8098	7281.7	5810.3	4788.1	12009.1	4105	6427.8	10925.6	9766.9	6494.6	6.53877	0.175605	0.415608	0.479053	0.842153	-5.9565	21660-4	SAR1B	GTP-binding protein SAR1b	Sar1b	Q9Y6B6
2139	seq.17775.8	3487.3	2153	2231.7	1988.4	1888.1	3200.3	2841.2	2423.6	2767.9	3477.9	3124.4	4111.6	5.19363	0.172959	0.439632	0.502475	0.798383	-6.11173	17775-8	TAGL3	Transgelin-3	Tagln3	Q9UI15
4350	seq.25082.3	1648.2	1064.6	975.6	1031.5	819.1	848.6	1694.5	902.9	1283.1	1594.8	1138.2	1563.6	3.97619	0.172787	0.380786	0.444378	0.908697	-6.07856	25082-3	WASL	Neural Wiskott-Aldrich syndrome protein	Wasl	O00401
3297	seq.21765.10	1568.5	954.7	1150.1	1035.2	919	1259.6	1856.3	805.1	1524.3	1866.3	1177.4	1669.4	4.08735	0.171328	0.421195	0.48417	0.831829	-6.1403	21765-10	CYLD	Ubiquitin carboxyl-terminal hydrolase CYLD	Cyld	Q9NQC7
3650	seq.22834.21	1338.6	1279	817.1	742.5	824.7	752.3	1166.4	761.1	779.3	1039.2	1516.9	796.5	3.67544	0.171025	0.546358	0.60436	0.620149	-6.30806	22834-21	ZDHC4	Probable palmitoyltransferase ZDHHC4	Zdhhc4	Q9NPG8
540	seq.11557.3	2385.9	1873.8	1718.3	1790.4	1588.6	1756.4	2587.2	1563.5	2271.8	3068.1	2277.8	2715.5	4.8038	0.170768	0.341892	0.406864	0.988207	-5.96216	11557-3	SMUF1	E3 ubiquitin-protein ligase SMURF1	Smurf1	Q9HCE7
3964	seq.23621.326	1946.5	1590.6	1380.5	1259.1	1393.7	2388.7	2341.6	953.9	1471.9	2635.8	1466.7	1525.5	4.44824	0.170291	0.464949	0.52697	0.753897	-6.18466	23621-326	TIM13	Mitochondrial import inner membrane translocase subunit Tim13	Timm13	Q9Y5L4
3012	seq.21160.4	2551	2282.5	1359.6	1492	1402.4	1898.9	2540.4	1714.3	2066.1	2260.6	1835.3	1951.7	4.67498	0.16992	0.384596	0.448067	0.901219	-6.05861	21160-4	CHMP6	Charged multivesicular body protein 6	Chmp6	Q96FZ7
2143	seq.17781.191	45906.9	66359.8	47998.3	40022.5	24993.3	33874.5	45075.3	20680	33099.2	61361.7	66443.6	37456.7	9.10608	0.169804	0.604004	0.658062	0.532147	-6.37519	17781-191	MLP3A	Microtubule-associated proteins 1A/1B light chain 3A	Map1lc3a	Q9H492
3527	seq.22472.4	1076.9	730	659.9	710	526.1	963.3	1675.5	754.3	731.4	677.8	801.3	839.4	3.43966	0.168512	0.56643	0.623295	0.588967	-6.3374	22472-4	HTF4	Transcription factor 12	Tcf12	Q99081
3367	seq.21929.53	15519.6	8863.8	3893.6	3066.7	2362.9	7580.6	3075.4	3175	3211.9	2724.1	11556	6870.7	6.04228	0.168178	0.747274	0.787937	0.329484	-6.33379	21929-53	UB2D3/ PolyUbiquitin K48	UB2D3/PolyUbiquitin K48	Ube2d3|Ubb	P61077|P0CG47
7107	seq.9509.4	5460.7	2573.6	2208.1	1709	2084.1	4432.4	3454	5215.7	5982.4	2940.4	2845.4	6465.8	5.53178	0.167993	0.490451	0.551431	0.710593	-6.1807	9509-4	TM38B	Trimeric intracellular cation channel type B	Tmem38b	Q9NVV0
4170	seq.24494.67	985.3	680.1	705.7	640.9	598.6	638.4	976.7	563.2	777.4	1050.6	969.1	862.2	3.36841	0.167315	0.350192	0.414727	0.970723	-6.03697	24494-67	KATL1	Katanin p60 ATPase-containing subunit A-like 1	Katnal1	Q9BW62
5373	seq.4961.17	2757.8	1707.1	2412	3420.9	1448.4	15212.2	4803.4	1615.5	3196.3	6077.9	1559.2	6839.6	5.44402	0.167045	0.8159	0.847643	0.237813	-6.39463	4961-17	annexin II	Annexin A2	Anxa2	P07355
6027	seq.6612.90	3553.8	2699.1	2401.3	2663.9	2994.5	2561.3	4510.9	2637.5	3328.2	4425.5	3529.5	4088.8	5.42654	0.166144	0.3909	0.453873	0.888959	-6.00283	6612-90	CP079	BRICHOS domain-containing protein 5	Bricd5	Q6PL45
3690	seq.22990.20	2587.4	1944.5	1854.8	1656.9	1879.7	1871.3	2985.9	1732.5	2527	3159.1	2256.3	2567.8	4.88372	0.166076	0.370157	0.43404	0.929837	-6.01178	22990-20	LIN7B	Protein lin-7 homolog B	Lin7b	Q9HAP6
2755	seq.20159.1	246142	139642	193665	221318	191376	202101	400656	228099	267872	327329	226847	338518	11.6464	0.165984	0.326407	0.392433	1.02167	-6.3228	20159-1	NRN1L	Neuritin-like protein	Nrn1l	Q496H8
2922	seq.20942.4	4703.5	5976.8	3308.1	2959.9	2407	9256.1	3644.4	2232.2	4089.4	4866.3	4786.7	4120	5.76317	0.165975	0.6077	0.661425	0.526657	-6.25296	20942-4	DNJB8	DnaJ homolog subfamily B member 8	Dnajb8	Q8NHS0
2204	seq.18175.65	50341.3	31509	40873.1	42378.7	30067	30203.1	68030.6	53781.7	72876.2	59956.2	46806.7	81705.3	9.33175	0.165779	0.373579	0.437716	0.922985	-6.0914	18175-65	VAT1	Synaptic vesicle membrane protein VAT-1 homolog	Vat1	Q99536
1049	seq.12987.12	7088.3	10024.9	7568.2	7559.2	6480.9	7514.4	9500.8	9739.1	14915.8	10682.7	13433.6	7427.3	6.91811	0.165102	0.653468	0.703578	0.459984	-6.20655	12987-12	SRSF7	Serine/arginine-rich splicing factor 7	Srsf7	Q16629
7054	seq.9366.54	4486.3	4077.7	3199.1	3259.1	3002.7	3826.3	4118	3177.7	5341.7	7477.1	3739.3	4485.5	5.76088	0.164825	0.518049	0.577079	0.665237	-6.15653	9366-54	IL-21 sR	Interleukin-21 receptor	Il21r	Q9HBE5
2505	seq.19193.18	2634.2	2765.9	2343.8	2047.8	1616.9	1710.1	2743.3	1375.2	2071.6	3430.9	2979	2663.8	4.93879	0.163655	0.505957	0.5661	0.684928	-6.19969	19193-18	PFD3	Prefoldin subunit 3	Vbp1	P61758
6264	seq.7680.205	322580	164074	250812	252033	228497	263097	457713	291052	335064	373723	307274	416757	11.9477	0.1619	0.344945	0.409604	0.981742	-6.39221	7680-205	OVOS_MOUSE	Ovostatin homolog_MOUSE	Ovos	Q3UU35
7037	seq.9333.59	513.7	428.2	503.9	480.5	443.1	521.8	496.6	492.5	426.5	1802.8	438.6	424.8	2.81432	0.161748	0.697078	0.744259	0.39842	-6.4491	9333-59	ERP27	Endoplasmic reticulum resident protein 27	Erp27	Q96DN0
7224	seq.9842.2	1290.8	936.1	1040.6	1185.5	941.4	885.8	2039.2	735.9	1417.8	1806.1	1153.4	1552	4.00304	0.161732	0.44008	0.50276	0.797581	-6.16737	9842-2	b-Catenin	Catenin beta-1	Ctnnb1	P35222
5848	seq.6267.51	26525.8	6399.7	7961.2	10971.2	12272	7977	18372.4	6307	17460.1	16532.4	12791.9	16257.6	7.34439	0.161604	0.692083	0.739806	0.405386	-6.23881	6267-51	STMN4	Stathmin-4	Stmn4	Q9H169
5487	seq.5134.52	2862.1	2102.2	1605.7	1731.8	2079.8	1616.1	2646.8	1518.8	2549.6	3351.7	2371.5	2455.7	4.86623	0.161516	0.469348	0.531163	0.746326	-6.16515	5134-52	TIMD3	Hepatitis A virus cellular receptor 2	Havcr2	Q8TDQ0
627	seq.11955.1	4660.6	3114.1	2549.4	3611.2	1462.5	2577	3400.4	1465.3	2660.6	3847.5	3646.8	2775.4	5.24369	0.158507	0.599006	0.654025	0.539596	-6.26964	11955-1	RHG01:Rho-GAP	Rho GTPase-activating protein 1:Rho-GTPase activating protein domain	Arhgap1	Q07960
5209	seq.4292.5	262.7	294.2	207.7	189.4	193.5	249.4	300.8	155.4	250.4	338.9	270.2	288.9	1.71479	0.158468	0.41378	0.477308	0.84555	-6.20253	4292-5	SNAA	Alpha-soluble NSF attachment protein	Napa	P54920
3865	seq.23393.56	1911.4	1146.6	1250.7	1104.5	1431.8	1642.4	1532	2513	2942.2	2088.3	2208.8	2092.6	4.54521	0.158164	0.592699	0.64835	0.549044	-6.32653	23393-56	ABHD5	1-acylglycerol-3-phosphate O-acyltransferase ABHD5	Abhd5	Q8WTS1
6143	seq.7096.30	7182	5294.1	2169.7	2194.4	5687.6	3493.9	4087	1038.7	3384.5	5185.2	4607.1	3797.1	5.59137	0.157229	0.730248	0.77263	0.352662	-6.3262	7096-30	RMD1	Regulator of microtubule dynamics protein 1	Rmdn1	Q96DB5
5958	seq.6491.59	4210.1	2780	2060.6	2507.7	2890.7	2223.4	3671.9	2196.3	3387.8	4798.2	3066.7	3696.2	5.33964	0.156703	0.502979	0.563266	0.689821	-6.17066	6491-59	kallikrein 15	Kallikrein-15	Klk15	Q9H2R5
740	seq.12475.48	87475.1	99934.1	72259.6	67606.1	26193.1	28089.5	82238.7	15828.1	45958.5	85171.7	66664.5	86279.8	9.54789	0.156466	0.75651	0.795686	0.316991	-6.5267	12475-48	CLIC5	Chloride intracellular channel protein 5	Clic5	Q9NZA1
4376	seq.25116.11	6544.9	5128	4385.2	4458.6	3156.5	3814.1	5127.7	2887.5	6281.1	5726.3	7392.6	6570.5	6.04511	0.156151	0.595566	0.650924	0.544743	-6.2048	25116-11	CCDC9	Coiled-coil domain-containing protein 9	Ccdc9	Q9Y3X0
1071	seq.13062.4	3998.5	3611.5	1656.6	1491.8	1279.5	3303	1893	1451.8	1705.5	3298.4	1817.3	1900.2	4.82604	0.154975	0.503829	0.563968	0.688423	-6.22572	13062-4	GMFG	Glia maturation factor gamma	Gmfg	O60234
2186	seq.17849.6	2939.4	2090.6	1849.3	2435.7	1268	993.1	2417.1	663.3	2662.2	3062	2728.9	2592.1	4.71599	0.154875	0.724264	0.767509	0.360856	-6.38492	17849-6	DRG1	Developmentally-regulated GTP-binding protein 1	Drg1	Q9Y295
1974	seq.17163.117	380.3	426.3	442.4	400.4	368.1	418.1	1223.4	453.4	897.7	393.3	486.8	540.4	2.73756	0.153574	0.674094	0.722304	0.43065	-6.44466	17163-117	Annexin III	Annexin A3	Anxa3	P12429
5895	seq.6384.19	1886.3	1466	1089.1	1062	1556.6	1493.2	1813.2	1154.8	2237.1	1921.3	1836.8	1807.8	4.39451	0.152093	0.526741	0.585902	0.651247	-6.26599	6384-19	WFDC3	WAP four-disulfide core domain protein 3	Wfdc3	Q8IUB2
2893	seq.20584.4	982.3	889.4	1082.3	1029.9	928.9	647.6	1599.3	1187.8	1184.3	1437.2	1593.4	1303.4	3.90974	0.151162	0.496227	0.556659	0.700978	-6.24289	20584-4	nectin-1 gamma:ECD	Nectin-1, isoform gamma:Extracellular domain	Nectin1	Q15223
3864	seq.23392.41	357.4	253.1	262	236.9	238.8	254.8	367.9	263.1	369.6	428	334.6	387	2.03902	0.150512	0.364458	0.429014	0.941346	-6.11356	23392-41	PKHA3	Pleckstrin homology domain-containing family A member 3	Plekha3	Q9HB20
5453	seq.5092.51	2169.5	1550.1	2028.9	1748.1	2098.4	2289.7	3043.1	2581.6	3002.3	2948.6	2921.2	2815	4.99475	0.149572	0.527197	0.586151	0.650517	-6.22509	5092-51	JAG1:ECD	Protein jagged-1:Extracellular domain	Jag1	P78504
5465	seq.5105.2	573.8	450	599.9	545.4	439.5	589.8	973	579.5	588.1	738.5	708.3	649.5	3.02372	0.148947	0.493738	0.554306	0.705113	-6.26976	5105-2	Nogo Receptor	Reticulon-4 receptor	Rtn4r	Q9BZR6
5443	seq.5078.82	1382.8	1253.8	1218.4	1047.6	1129.1	1598.6	1556.2	1437.5	1542.5	1655.1	1957.2	1612.6	4.25909	0.147356	0.552886	0.610691	0.60994	-6.29761	5078-82	EphB6	Ephrin type-B receptor 6	Ephb6	O15197
2725	seq.20078.6	1403.2	944.4	571.9	685.3	759.4	973.1	1182.4	1265.2	1420.1	1036.4	858.2	1071.1	3.71481	0.146975	0.537349	0.595869	0.634351	-6.30632	20078-6	MYL6B	Myosin light chain 6B	Myl6b	P14649
5541	seq.5346.24	2289.7	2146.4	1118.2	1230.5	1767.8	1456.4	1652	1093.4	1713.9	2267.7	2266.2	2038.1	4.5066	0.146385	0.594399	0.649929	0.546493	-6.32313	5346-24	CPNE1:C2, 1 and 2	Copine-1:Ca2+-dependent membrane-targeting module domains 1 and 2	Cpne1	Q99829
142	seq.10575.31	43622.1	31743.6	33274.3	32503	39275.8	36746.7	62079.9	38886.1	64768	52376.7	45762.9	53524.5	9.1805	0.145645	0.472966	0.534859	0.74013	-6.23036	10575-31	PUF60	Poly(U)-binding-splicing factor PUF60	Puf60	Q9UHX1
5208	seq.4284.18	1379.3	1182.2	1194.6	1175.3	961.7	851.7	1657.9	661.2	1717.7	1792.6	1589.2	1413.2	4.06413	0.144862	0.56851	0.625215	0.585771	-6.31376	4284-18	RBM39	RNA-binding protein 39	Rbm39	Q14498
2507	seq.19195.85	7486.4	5956.4	3927.3	4347.2	5624.4	6123.9	9553.9	4134	14489.1	7656.1	4670.9	6590.7	6.38785	0.144455	0.687029	0.73492	0.412456	-6.25406	19195-85	RS5	40S ribosomal protein S5	Rps5	P46782
1243	seq.13572.43	8080.7	6251.1	3533.5	3272.4	4874.1	6842.3	6237	4133.5	8357.3	5935	5349.6	7190	6.23085	0.144246	0.563798	0.620668	0.593022	-6.18022	13572-43	PSD11	26S proteasome non-ATPase regulatory subunit 11	Psmd11	O00231
2319	seq.18338.26	12900.9	7689.5	5028.9	6649.8	11941.2	16718.8	9632	1642.1	5114.4	11594.4	12634.7	7241.5	6.7217	0.143956	0.761476	0.799791	0.310296	-6.26545	18338-26	IDH	Isocitrate dehydrogenase [NADP] cytoplasmic	Idh1	O75874
2889	seq.20577.5	8148.2	5839	5169.2	4818.2	4997.2	8038.4	8261.8	5882.9	5792.1	7981.6	6615.1	8797.8	6.4558	0.14379	0.521214	0.580434	0.660127	-6.11078	20577-5	FZD8	Frizzled-8	Fzd8	Q9H461
4587	seq.2666.53	4040.5	2902.3	2103.7	2325.9	3099.6	2253.5	3550.6	2216.7	3502.9	4553.6	3287.9	3561.8	5.34203	0.143226	0.549921	0.607858	0.614569	-6.22063	2666-53	Bone proteoglycan II	Decorin	Dcn	P07585
5432	seq.5035.7	4687.1	1329.9	1774.1	2030.4	2534.9	1520	6431.8	1683.4	4682.4	3383.1	1530.1	5140.6	5.14744	0.143039	0.761637	0.799791	0.310079	-6.38552	5035-7	TS	Thymidylate synthase	Tyms	P04818
1922	seq.16847.39	984.2	727.9	612.1	534.1	571.7	519.6	852.6	541.2	745.4	855.8	891.8	890.6	3.25028	0.141244	0.495735	0.556302	0.701793	-6.2678	16847-39	RAB3B	Ras-related protein Rab-3B	Rab3b	P20337
4609	seq.2715.25	295052	160956	240457	250604	224241	243968	448772	270628	320526	371628	282109	396154	11.8841	0.140762	0.381842	0.445404	0.906621	-6.45977	2715-25	EPO-R	Erythropoietin receptor	Epor	P19235
1519	seq.14144.3	1371.6	935.2	993.3	1100.3	995.6	991.7	1769.8	999	1653.7	1673	1280.7	1445.1	4.04896	0.140473	0.441465	0.504038	0.795109	-6.17108	14144-3	H2A3	Histone H2A type 3	H2aw	Q7L7L0
307	seq.11122.97	2971.2	1436.7	1201.6	1128.5	1106.4	1777.2	1248.2	1352.2	2433.1	2447	1699	1881	4.45436	0.140283	0.617711	0.670017	0.511871	-6.35354	11122-97	SPG21	Maspardin	Spg21	Q9NZD8
6752	seq.8833.20	836.6	1634.8	23855.2	8212.8	16813.7	993	10390.5	1091.3	888.3	65198.8	16740.1	835.8	5.85254	0.139733	0.83409	0.86377	0.213903	-6.3374	8833-20	TRAIL	Tumor necrosis factor ligand superfamily member 10	Tnfsf10	P50591
4298	seq.24959.20	4514.9	3087.9	2987	2838	2550.8	2934	4169.2	2401.6	4058	4610.5	3880.2	3902.6	5.51619	0.139111	0.486369	0.547814	0.717431	-6.13669	24959-20	NB5R4	Cytochrome b5 reductase 4	Cyb5r4	Q7L1T6
1936	seq.16875.13	1872.3	1076.2	1405.9	1137.5	999.5	1068	1935.6	993.7	1493.8	1997.7	1436.5	1495.7	4.19551	0.139101	0.491792	0.552529	0.708356	-6.22942	16875-13	MGN2	Protein mago nashi homolog 2	Magohb	Q96A72
6473	seq.8040.9	2787.6	3111.1	2250.7	1820.8	1780.6	2585.6	2761.2	2220.6	2930.5	3296.4	2759.9	2444.7	5.07777	0.138403	0.556745	0.61415	0.603935	-6.25609	8040-9	LEMD1	LEM domain-containing protein 1	Lemd1	Q68G75
551	seq.11573.3	1171.4	886.8	1017.7	1166	1521.6	1287.1	1815.9	1950.7	3285	1741.3	1965.7	1286.9	4.32419	0.138163	0.705599	0.751715	0.386584	-6.40805	11573-3	SRSF6	Serine/arginine-rich splicing factor 6	Srsf6	Q13247
1000	seq.12854.3	5086.9	5859.1	5122.9	5445.6	2862.1	2775.8	6924.4	1877.9	5052.4	7380.5	5378.5	6245.6	5.968	0.137941	0.713904	0.758754	0.375103	-6.27597	12854-3	TEAD3	Transcriptional enhancer factor TEF-5	Tead3	Q99594
3079	seq.21322.60	1101.6	35131.2	792.7	848	669.2	797.9	1466.4	822.9	1090.6	1230.1	865.4	961.2	4.09725	0.137494	0.88816	0.90886	0.143545	-6.49924	21322-60	T2EB	Transcription initiation factor IIE subunit beta	Gtf2e2	P29084
3424	seq.22057.9	736.2	667.4	667.3	667.6	714.8	832.4	1170.3	739.7	1035.8	1430.1	660.5	674.1	3.43289	0.136393	0.62856	0.680425	0.495979	-6.38603	22057-9	AL1B1	Aldehyde dehydrogenase X, mitochondrial	Aldh1b1	P30837
547	seq.11568.2	870.2	3662.4	629.6	751.5	694.8	1063.7	821.9	707.3	799.4	1497.2	920.3	791.6	3.67657	0.135993	0.777133	0.813547	0.289282	-6.47031	11568-2	FKB1B	Peptidyl-prolyl cis-trans isomerase FKBP1B	Fkbp1b	P68106
2201	seq.18172.71	2746.6	2944	1994.7	2052.8	1648	1867.4	2668.7	1659.3	2543.9	3354.4	2581.1	2548.5	4.96376	0.135303	0.547489	0.605522	0.618376	-6.24991	18172-71	ASF1A	Histone chaperone ASF1A	Asf1a	Q9Y294
5904	seq.6398.12	3202.5	3428.1	2361.4	2167.4	3530.2	2112.6	3706.1	1832.6	4479.1	4365.6	3824.2	3593.4	5.37338	0.134149	0.666369	0.716047	0.441589	-6.30771	6398-12	LONM	Lon protease homolog, mitochondrial	Lonp1	P36776
4693	seq.2875.15	1063.4	633.5	597.6	858.3	643.6	599.4	1082.3	619.7	1164.6	1215.3	862.3	1238.4	3.50466	0.134142	0.531827	0.590694	0.643123	-6.29936	2875-15	TBP	TATA-box-binding protein	Tbp	P20226
6457	seq.8014.359	2467.5	1545.6	2148.8	1801.3	1668.9	1754.5	2968	2013.9	2152.6	3392.3	2196.6	2383.6	4.85059	0.13045	0.527175	0.586151	0.650552	-6.23056	8014-359	MANEA	Glycoprotein endo-alpha-1,2-mannosidase	Manea	Q5SRI9
5140	seq.4124.24	8503.7	5491.4	8473.2	8979.2	6349	5152.5	14890.7	3380.5	14574.7	14072.1	7802.1	16165.4	6.83942	0.129876	0.744164	0.78542	0.333704	-6.2569	4124-24	HSP 70	Heat shock 70 kDa protein 1A	Hspa1a	P0DMV8
2088	seq.17694.32	1818.5	1092.3	979.3	933.3	965.2	1073.3	1650.6	935.6	1568.1	1543.8	1180.6	1624.2	4.05776	0.129808	0.485975	0.547452	0.718093	-6.23366	17694-32	PSME2	Proteasome activator complex subunit 2	Psme2	Q9UL46
6179	seq.7147.35	11358.4	3784.4	5634.6	6417.1	5994.6	4355.1	9691.7	3597.9	9112.1	9821.7	7744.5	8496.2	6.49086	0.129449	0.694136	0.741584	0.402519	-6.23825	7147-35	WFDC8	WAP four-disulfide core domain protein 8	Wfdc8	Q8IUA0
4684	seq.2857.70	786.3	447.5	430.9	431.9	779.9	420	795.2	416.3	688.2	993.3	628.5	958	3.04411	0.129245	0.646892	0.697388	0.469423	-6.41203	2857-70	Glucocorticoid receptor	Glucocorticoid receptor	Nr3c1	P04150
3811	seq.23323.25	148006	153427	124048	94949.8	33803	112730	56168.7	17211.1	29229.5	162589	158144	63855.8	10.0214	0.128196	0.806151	0.838839	0.250686	-6.61526	23323-25	DUPD1	Dual specificity phosphatase DUPD1	Dupd1	Q68J44
5618	seq.5605.77	1776.2	1304.1	2166.7	2043.3	1826	1623.9	3439.6	2020.7	2229.1	2815	2809.4	2438.8	4.84056	0.126915	0.533781	0.592692	0.640012	-6.23003	5605-77	MFNG	Beta-1,3-N-acetylglucosaminyltransferase manic fringe	Mfng	O00587
5187	seq.4224.7	3722.1	3258.2	2917.9	3131.9	1963.4	2528.9	4151.5	2176.6	2982.1	3870.9	3731.5	3047.6	5.35434	0.126543	0.572733	0.629227	0.579301	-6.23621	4224-7	HNRPQ	Heterogeneous nuclear ribonucleoprotein Q	Syncrip	O60506
4796	seq.3077.66	21567.3	21019.2	16105.1	18954	10092.5	22772	19638.6	17569	20729.8	24839.5	21744.2	21460.5	8.01342	0.126406	0.639743	0.691054	0.479737	-6.23875	3077-66	Coagulation Factor Xa	Coagulation factor Xa	F10	P00742
5855	seq.6284.7	41509.9	27552.7	29046.9	29168.9	27569.4	23926.9	43321.9	16828.5	44625.3	49947.7	36433	42722.2	8.78509	0.125871	0.606759	0.660496	0.528053	-6.33094	6284-7	F150B	ALK and LTK ligand 2	Alkal2	Q6UX46
2185	seq.17843.30	9790.5	5047	4619.4	4458.4	3569.9	3581.4	5524.8	2441.7	7624	8346.1	5362.9	8076.6	6.1487	0.12551	0.726378	0.769321	0.357958	-6.28585	17843-30	PPCS	Phosphopantothenate--cysteine ligase	Ppcs	Q9HAB8
70	seq.10390.21	958.2	700.4	623.3	582.8	524.6	558	940.4	486	931.3	961.2	709.5	1078.9	3.28847	0.123999	0.538736	0.597149	0.632155	-6.31504	10390-21	ZNRF3	E3 ubiquitin-protein ligase ZNRF3	Znrf3	Q9ULT6
4395	seq.25220.8	4881.8	2531.4	3866	3173.7	2588	3086.5	5432.2	3165.1	3931	4486.7	4351.7	5330.5	5.66314	0.123735	0.588568	0.644574	0.555259	-6.22632	25220-8	CRTP1	Cysteine-rich tail protein 1	Cysrt1	A8MQ03
6668	seq.8480.29	2042.8	1896.6	1545	1625	944.2	2149.1	1991.4	1657.5	1940	1979.3	1998	2008	4.57575	0.122587	0.612132	0.665391	0.520096	-6.33909	8480-29	FBLN3	EGF-containing fibulin-like extracellular matrix protein 1	Efemp1	Q12805
2742	seq.20117.5	3189.8	4119.7	2422.8	2040.3	1513.8	1957.6	2234.5	1335.8	2034.9	3310.1	3321.9	2679.3	5.00074	0.122582	0.700495	0.747146	0.393666	-6.36445	20117-5	4EBP2	Eukaryotic translation initiation factor 4E-binding protein 2	Eif4ebp2	Q13542
3298	seq.21766.50	961.8	685.2	960.4	810.2	827.9	1132.8	1306	1072.4	1121.9	1418.9	1164	1177.6	3.79142	0.122536	0.601179	0.655666	0.536354	-6.35521	21766-50	SPHM	N-sulphoglucosamine sulphohydrolase	Sgsh	P51688
1973	seq.17161.1	1482.5	1247.5	1070.6	939.2	1013.9	1167	1342.1	1159	1237.6	1501.2	1682.4	1202.4	4.0521	0.122515	0.595515	0.650924	0.54482	-6.3434	17161-1	OST48	Dolichyl-diphosphooligosaccharide--protein glycosyltransferase 48 kDa subunit	Ddost	P39656
2569	seq.19281.86	3539.6	2840.5	2605.9	2581	2185.5	2312.5	3638.5	2408.7	3724.5	3810.8	3514	3565	5.32988	0.121475	0.544048	0.602243	0.623777	-6.21741	19281-86	MAFG	Transcription factor MafG	Mafg	O15525
1940	seq.16885.49	57918.6	54473.9	44108	36086.9	21585.3	25019.2	34171.8	13589.1	34502.8	59537.4	58661.6	42742.7	8.95212	0.121386	0.760899	0.799492	0.311073	-6.44974	16885-49	MARE3	Microtubule-associated protein RP/EB family member 3	Mapre3	Q9UPY8
3795	seq.23305.38	7951.7	6720.1	4614.4	4312.7	5305.8	8047.5	6515.8	8492	9973.7	8430.3	6410.1	10007.4	6.54933	0.119959	0.611826	0.665249	0.520549	-6.19991	23305-38	REEP2	Receptor expression-enhancing protein 2	Reep2	Q9BRK0
726	seq.12454.105	1437.1	1856.8	1015.1	928.9	1132.2	1138.5	1076.6	854.1	1079.8	2943	1123.7	11393	4.32188	0.118052	0.858534	0.883782	0.181977	-6.47997	12454-105	NTM1A	N-terminal Xaa-Pro-Lys N-methyltransferase 1	Ntmt1	Q9BV86
2350	seq.18408.26	2645.8	1955.7	1770.1	1693.4	1603.7	1871.3	2631.1	2429.6	2741.3	2841.6	2134.4	3011.1	4.89997	0.117722	0.516879	0.576367	0.667131	-6.22957	18408-26	ARF4	ADP-ribosylation factor 4	Arf4	P18085
2677	seq.19630.2	23840.2	14984.5	21513.2	20892.9	17589.7	17481	33514.7	15844.6	24888.5	30614.5	25535.2	22591.1	8.19074	0.116169	0.55614	0.613571	0.604877	-6.21815	19630-2	g-Synuclein	Gamma-synuclein	Sncg	O76070
4177	seq.24637.3	1330.5	1076.1	923.9	564.5	496.1	780.1	742.4	475.8	624.9	1152.1	995.2	1129.8	3.44559	0.115227	0.698904	0.746047	0.395879	-6.43583	24637-3	TCAL5	Transcription elongation factor A protein-like 5	Tceal5	Q5H9L2
5595	seq.5493.17	46638.6	37700.8	47896.6	48325	43557.9	30312.2	76684.6	28037.1	58714.4	68179.5	64039.3	55351.4	9.3404	0.114947	0.554766	0.612233	0.607012	-6.37078	5493-17	WNK3	Serine/threonine-protein kinase WNK3	Wnk3	Q9BYP7
6451	seq.8006.12	1831	1556.8	1313.3	1121.5	1129	1792.9	1582.2	1220.3	1315.2	2190.6	1578.7	1711.1	4.32796	0.114465	0.579005	0.635291	0.569738	-6.31972	8006-12	DJB12	DnaJ homolog subfamily B member 12	Dnajb12	Q9NXW2
1375	seq.13939.14	1811	6789.1	1687.5	1769.9	11313.9	3205.8	3321.1	3123.9	6472.3	3411	9519.6	5047.5	5.7284	0.113809	0.886376	0.907156	0.145852	-6.37343	13939-14	UGPA1	UTP--glucose-1-phosphate uridylyltransferase	Ugp2	Q16851
2298	seq.18312.68	3776.7	2420.8	1979.8	1778	1805.9	2284.3	2512.1	2427.3	2676.3	3188.6	2593.3	2836.5	5.04746	0.113243	0.587729	0.643905	0.556524	-6.29014	18312-68	NDRG3	Protein NDRG3	Ndrg3	Q9UGV2
4592	seq.2682.68	22977.8	11146.7	3893.9	4161.4	17711.7	10596.3	10015.8	5775.2	11254	9392.8	10135.2	16581.4	7.03966	0.112453	0.829061	0.85903	0.2205	-6.2929	2682-68	HSP 60	60 kDa heat shock protein, mitochondrial	Hspd1	P10809
6574	seq.8310.6	3846.5	2943.7	2947.2	3103.4	1468.1	2989.4	3373.4	2749.1	3422.8	3712.2	3457.8	3452.1	5.35184	0.111863	0.67939	0.727568	0.423183	-6.32981	8310-6	U773	Zymogen granule protein 16 homolog B	Zg16b	Q96DA0
3054	seq.21240.6	2436.2	661.7	1034.3	981.8	1239.8	1627.9	2491.3	666.6	1554.8	2009.4	838.6	2249.1	4.16292	0.111498	0.795029	0.829538	0.265429	-6.4573	21240-6	GCST	Aminomethyltransferase, mitochondrial	Amt	P48728
4057	seq.24226.30	30005.2	23945.5	21168.2	19083.4	18788.3	27010.4	25905.5	20646.1	44544.6	35210.9	27414.2	29495.7	8.4504	0.10972	0.674968	0.723139	0.429416	-6.30879	24226-30	Fascin	Fascin	Fscn1	Q16658
7092	seq.9468.8	4430.7	3642.9	3611	2834.4	2922.4	3871.1	4606.1	4622.9	4873.9	4436.6	4718.3	6398	5.79715	0.109089	0.616423	0.669003	0.513766	-6.25233	9468-8	Lectin, mannose-binding 2	Vesicular integral-membrane protein VIP36	Lman2	Q12907
61	seq.10363.13	18631.3	12448.7	13190.3	13142.7	11865.2	16737	20461.3	12501.8	19593.1	20928.3	15619.3	20360.6	7.73782	0.10883	0.599272	0.654033	0.5392	-6.18979	10363-13	SMAD3	Mothers against decapentaplegic homolog 3	Smad3	P84022
7207	seq.9816.37	114386	87824	102210	52968.6	129491	135294	138490	110704	120507	134418	121809	129164	10.5463	0.108602	0.723276	0.766891	0.362211	-6.61178	9816-37	ISOC1	Isochorismatase domain-containing protein 1	Isoc1	Q96CN7
451	seq.11360.39	89135	61691.8	89686.4	106711	61085.1	45023.6	155190	37767.3	101456	144698	83498.9	110621	10.1283	0.108475	0.699537	0.746416	0.394998	-6.58675	11360-39	RRM1	Ribonucleoside-diphosphate reductase large subunit	Rrm1	P23921
6152	seq.7113.1	12931.4	17153	4520.5	4337.2	25676.1	10164.1	10292.2	5881.1	11180.2	11328.8	14237	11933.6	7.11342	0.108274	0.854411	0.880627	0.187347	-6.29632	7113-1	GRPE1	GrpE protein homolog 1, mitochondrial	Grpel1	Q9HAV7
603	seq.11699.16	835.2	1006.9	816.8	706.2	496.8	568.6	718.3	447.7	829.9	1098	1172.3	763.3	3.34552	0.107466	0.731857	0.774045	0.350463	-6.45215	11699-16	TP4A2	Protein tyrosine phosphatase type IVA 2	Ptp4a2	Q12974
538	seq.11551.16	943.2	549.8	643.7	675.7	687.4	674.6	1151.5	742.3	1037.1	1162.5	725.3	1024.6	3.44182	0.105572	0.579524	0.635769	0.568948	-6.34723	11551-16	HM20B	SWI/SNF-related matrix-associated actin-dependent regulator of chromatin subfamily E member 1-related	Hmg20b	Q9P0W2
3681	seq.22974.25	2011.7	5034.2	1310.7	2012.8	1838.5	1399.4	3145.1	1429.4	2810.4	2604.8	1922.6	2356.6	4.85504	0.1039	0.803102	0.836178	0.254722	-6.42607	22974-25	H2B2E	Histone H2B type 2-E	H2bc21	Q16778
844	seq.12635.9	710.7	472.5	484.2	625.4	607	404.1	978.7	504.6	733.3	886.2	684.5	976.8	3.11677	0.103756	0.593691	0.649248	0.547555	-6.36716	12635-9	TRDMT	tRNA (cytosine(38)-C(5))-methyltransferase	Trdmt1	O14717
2738	seq.20107.11	7759.9	4860.4	5347.7	4577.1	4341.3	11798.3	7287.3	6905.5	7764.3	7336.9	6377.9	10318.3	6.49906	0.102908	0.729899	0.772403	0.35314	-6.27557	20107-11	MYL4	Myosin light polypeptide 4	Myl4	P12829
1703	seq.15455.40	2018.4	1630.4	1692.1	1503.3	2472.8	1681	3353.6	1479.7	1996.9	3355.7	1832.1	1859.8	4.74019	0.102831	0.68868	0.736583	0.410143	-6.36356	15455-40	ADA15:ECD	Disintegrin and metalloproteinase domain-containing protein 15:Extracellular domain	Adam15	Q13444
5016	seq.3591.51	201197	108231	170176	174166	154946	169862	295643	208634	215980	262521	187933	270199	11.3515	0.102291	0.563258	0.620415	0.593854	-6.62796	3591-51	Cadherin-6	Cadherin-6	Cdh6	P55285
3323	seq.21823.5	2907.1	2642.5	2486.6	2339.3	1933.1	2659.9	3227.2	2153.1	2807.3	3595.5	3079.8	3007.6	5.17698	0.100435	0.608945	0.662686	0.52481	-6.28755	21823-5	PPM1G	Protein phosphatase 1G	Ppm1g	O15355
7321	seq.9997.12	44813.2	39068	24748	20462.7	47789.8	29877.3	31418.2	22349.8	54907.2	48633.5	51441.6	40834.5	8.92049	0.0999915	0.790154	0.825132	0.27191	-6.43866	9997-12	UBXN4:CD 1	UBX domain-containing protein 4:Cytoplasmic domain 1	Ubxn4	Q92575
1514	seq.14134.49	334.9	360.1	379.7	364.5	370	390.5	461.3	518.8	433.5	690.7	511.8	424.4	2.52101	0.0990713	0.718455	0.762631	0.368835	-6.47676	14134-49	AMGO2	Amphoterin-induced protein 2	Amigo2	Q86SJ2
3372	seq.21939.6	20087.1	17455.4	14536.6	14621.4	17219.8	10336	20342.5	7243.4	16310.2	25285.6	22997.5	20120.5	7.7783	0.0980533	0.735303	0.777364	0.34576	-6.30202	21939-6	ULA1/ UBA3	ULA1/UBA3	Nae1|Uba3	Q13564|Q8TBC4
3366	seq.21926.24	131189	73306.3	49457.9	39057.6	31193	81969.5	48124.8	31502.1	41430.7	43602.1	96870	84350.7	9.56514	0.097951	0.795444	0.829744	0.264877	-6.49622	21926-24	UB2D1/ PolyUbiquitin K48	UB2D1/PolyUbiquitin K48	Ube2d1|Ubb	P51668|P0CG47
4216	seq.24687.18	918.5	753.1	615.7	681	721.1	564.1	993.6	624.5	898.5	939.6	1029.2	1152.8	3.43121	0.09788	0.631671	0.683501	0.491447	-6.38967	24687-18	TTPAL	Alpha-tocopherol transfer protein-like	Ttpal	Q9BTX7
7023	seq.9312.8	1313.3	1330	1533	1428.9	679.1	1604.2	1839.9	1182.3	1620	1611.2	1584.1	1584.2	4.23596	0.0964426	0.742252	0.783729	0.336301	-6.43229	9312-8	AZGP1	Zinc-alpha-2-glycoprotein	Azgp1	P25311
4480	seq.25459.3	1838.1	1220.8	1622.3	1317.9	1338.8	1407.9	1982.9	1651.3	1431	1947.6	2323.7	1646.6	4.43676	0.0958447	0.696838	0.744155	0.398754	-6.3928	25459-3	MACD2	O-acetyl-ADP-ribose deacetylase MACROD2	Macrod2	A1Z1Q3
3758	seq.23265.15	849.8	698.1	656.4	649	671.9	8623.8	982.5	561.5	842.9	1164.6	792.5	960.1	3.68455	0.0946513	0.893211	0.913413	0.137017	-6.50697	23265-15	TPD54	Tumor protein D54	Tpd52l2	O43399
1535	seq.14204.55	481.2	433.9	458.5	482.9	385.5	545.3	811.4	445.4	512.4	732.4	455.9	511.1	2.77344	0.0936441	0.66819	0.717337	0.439005	-6.43666	14204-55	FOXJ2	Forkhead box protein J2	Foxj2	Q9P0K8
584	seq.11656.110	1694.2	1488.6	1483.4	1509.5	1313.2	1425.7	1765	1796.8	2297.9	2404.4	2164.6	1617.9	4.52331	0.0933022	0.711731	0.75708	0.378102	-6.40047	11656-110	EVL	Ena/VASP-like protein	Evl	Q9UI08
5754	seq.5861.78	1478.3	2484.5	1976	1758.4	1370.7	2274.9	2321.1	1995.9	1754.1	2212.3	2870.3	2030.2	4.7469	0.0931204	0.77939	0.815798	0.286264	-6.41862	5861-78	3HAO	3-hydroxyanthranilate 3,4-dioxygenase	Haao	P46952
4747	seq.2997.8	14019.2	10159.7	8068.7	8515.3	10632.3	9239.7	13048.9	9018	11994.4	15803.8	11155.8	12352.8	7.19668	0.0924129	0.681728	0.729661	0.419894	-6.22451	2997-8	JAM-B	Junctional adhesion molecule B	Jam2	P57087
6968	seq.9221.6	5656.2	3479.8	3357.7	4590.4	3024	4084.7	6204.6	3991.9	5645.5	5753.7	4100.8	6363.6	5.93036	0.0903437	0.672908	0.721135	0.432326	-6.27432	9221-6	IPIL1	Inositol 1,4,5-trisphosphate receptor-interacting protein-like 1	Itpripl1	Q6GPH6
5973	seq.6518.85	6838.7	4978.6	2419.4	2445.4	6920.7	4474.4	5559.2	1782.9	3329.4	6105.1	3857.6	4991.9	5.78865	0.0902537	0.821436	0.852408	0.230521	-6.34878	6518-85	ghrelin	Appetite-regulating hormone	Ghrl	Q9UBU3
7160	seq.9728.4	1514.1	1383.5	1341	1309.2	1092	1138.4	1741.4	1214.6	1578.1	2035.3	1688.5	1762.1	4.28908	0.090079	0.629479	0.681323	0.494639	-6.35852	9728-4	CIP1	E3 ubiquitin-protein ligase CCNB1IP1	Ccnb1ip1	Q9NPC3
3608	seq.22772.125	4307.6	3405	3231.3	2176.6	2264	2758.5	2915.6	2406	2833.2	4493.1	3758.9	3102.2	5.35763	0.0899345	0.724193	0.767509	0.360953	-6.34897	22772-125	SAM50	Sorting and assembly machinery component 50 homolog	Samm50	Q9Y512
774	seq.12522.6	19414.8	18179.6	16423.7	15643.1	18103.5	16064	21543.1	11654.3	23338	28525.6	23989.5	20965.7	7.99258	0.0898927	0.70854	0.754426	0.382512	-6.29969	12522-6	RD23B	UV excision repair protein RAD23 homolog B	Rad23b	P54727
2733	seq.20091.138	4638.3	4254.5	3254.9	2267.9	1826.4	3297.1	2571.4	2486	4869.4	4364.9	3686.4	5162.1	5.50406	0.0887717	0.762503	0.800446	0.308912	-6.37431	20091-138	Ephrin-A1	Ephrin-A1	Efna1	P20827
4092	seq.24307.22	19346.9	26224.4	27978.4	27721.2	23950.1	29336.7	20778	22411.8	17309.7	115916	23611.7	17848.6	8.46073	0.0884113	0.871517	0.894842	0.165103	-6.44513	24307-22	KDM8	Lysine-specific demethylase 8	Kdm8	Q8N371
3153	seq.21476.43	327.2	160	225.6	230.9	254.1	223.3	335.1	227.2	328.3	461.7	267.9	445.8	1.90038	0.0882574	0.685601	0.7336	0.414457	-6.47836	21476-43	NEIL2	Endonuclease 8-like 2	Neil2	Q969S2
4473	seq.25444.29	16563.3	18618.8	15764.1	18559.5	7015.1	6542.7	15856.3	4321.7	8299.4	17466.4	23929.1	10580.1	7.34812	0.0882037	0.840292	0.869007	0.205782	-6.31785	25444-29	I5P1	Type I inositol 1,4,5-trisphosphate 5-phosphatase	Inpp5a	Q14642
5890	seq.6378.2	304.6	287.9	281.6	284.2	300.8	260.1	390.6	598.3	514.2	412.6	462.9	384.9	2.27536	0.0878569	0.761676	0.799791	0.310027	-6.51175	6378-2	CEI	Protein CEI	C5orf38	Q86SI9
913	seq.12720.71	31332	24801.2	22476.8	21875.7	19432.1	18370.3	28184.6	13387.6	30961	35006.1	30560.6	25978.1	8.35258	0.0865017	0.726076	0.769108	0.358372	-6.35085	12720-71	UBQL4	Ubiquilin-4	Ubqln4	Q9NRR5
1971	seq.17156.72	7409.6	6157.1	7299.5	5645.4	6846.6	11804.3	10078.5	6158	16166	12693.5	6843.5	10694.4	6.83144	0.0843659	0.808476	0.840797	0.247612	-6.2865	17156-72	DCAK1	Serine/threonine-protein kinase DCLK1	Dclk1	O15075
5344	seq.4891.50	591.1	470	538.7	552.4	574.1	720.4	1034.1	712.8	766.8	784.7	652.9	1107.7	3.20294	0.0839766	0.704576	0.750836	0.388002	-6.44609	4891-50	Glucagon	Glucagon	Gcg	P01275
5588	seq.5484.63	2411.1	2709.3	1322.8	1584.6	1897.4	1476.7	2854.8	1578.5	2883.9	2454.8	1769	2265.8	4.76647	0.0837646	0.758404	0.797355	0.314436	-6.41503	5484-63	RS3A	40S ribosomal protein S3a	Rps3a	P61247
2257	seq.18243.9	4960.8	1919.6	1759.1	1576.8	4396.2	1629.6	3273.7	1178.2	3206.8	5392.5	2195	3905.7	5.13834	0.08376	0.862862	0.887567	0.176345	-6.41134	18243-9	Cytidylate kinase	UMP-CMP kinase	Cmpk1	P30085
1152	seq.13435.31	97190.1	55821.8	87844.7	88337.3	79234.8	79474.1	145879	87656.7	104771	133736	96605.1	130965	10.3271	0.0834863	0.613759	0.666778	0.517694	-6.53005	13435-31	IL-20 Rb	Interleukin-20 receptor subunit beta	Il20rb	Q6UXL0
5202	seq.4271.75	2081.8	1938.3	2004.5	1611	2326.9	1539.1	3144.5	1217	2911.5	3156.6	2349.5	2688.5	4.85641	0.0829046	0.748018	0.788558	0.328476	-6.39007	4271-75	PFD5	Prefoldin subunit 5	Pfdn5	Q99471
3478	seq.22148.135	4718.7	3522.1	3478.7	3566.9	2791.7	4075.8	5097.8	4189.5	5159.3	5630.6	3733.8	4764.2	5.79678	0.0826081	0.696489	0.743898	0.39924	-6.30106	22148-135	FOXP3	Forkhead box protein P3	Foxp3	Q9BZS1
1339	seq.13719.19	8946.4	3039.7	3409.7	4132.4	9262.1	4115	10920.5	2320.2	7483.5	9364.3	4036.1	10243.2	6.24437	0.082536	0.872033	0.895131	0.164433	-6.32038	13719-19	PAK4	Serine/threonine-protein kinase PAK 4	Pak4	O96013
4168	seq.24490.16	5120.5	3851.3	2924.3	2536.3	1180.2	2513.3	2082.1	761.6	2045.6	3888.2	3250.5	3411	5.06881	0.0812901	0.854542	0.880627	0.187176	-6.42342	24490-16	THAP4	THAP domain-containing protein 4	Thap4	Q8WY91
3252	seq.21707.15	1061	1345.5	1324.9	1127.8	1181.3	1311.3	2052.1	1727.2	1439.9	1669.6	1583.4	1523.9	4.25211	0.0811766	0.765063	0.802682	0.305469	-6.43936	21707-15	C1QL3	Complement C1q-like protein 3	C1ql3	Q5VWW1
510	seq.11480.1	1127.9	543.2	1673.5	1506.4	891.5	1206.4	3121.2	834	2638.7	3205.3	711.5	4098.1	4.30638	0.0810334	0.879693	0.901774	0.154503	-6.46972	11480-1	Aldehyde dehydrogenase, class 3	Aldehyde dehydrogenase, dimeric NADP-preferring	Aldh3a1	P30838
2779	seq.20229.67	201117	109175	167151	181781	165153	163643	307509	174021	207443	262144	188533	255513	11.3302	0.0804064	0.623791	0.67584	0.502949	-6.68496	20229-67	TM2D1	TM2 domain-containing protein 1	Tm2d1	Q9BX74
6632	seq.8402.22	4018.9	2284	1523.8	1815.7	2878.2	4303.2	6427.1	2840.4	2311.9	1179.5	3201.9	5068.2	5.24096	0.0799111	0.877512	0.900146	0.157329	-6.43194	8402-22	CYTL1	Cytokine-like protein 1	Cytl1	Q9NRR1
4620	seq.2743.5	2539.8	1460.5	1313.1	1074.5	1238.2	1855.9	1759.3	1833.6	1518.3	1978.2	1539.3	2660.9	4.48642	0.0797506	0.723801	0.767233	0.361491	-6.42006	2743-5	Sonic Hedgehog	Sonic hedgehog protein	Shh	Q15465
638	seq.12022.12	939.9	1171	953.6	822	582.7	635.2	915.7	524.5	887.9	1082.4	1395.9	992.3	3.55425	0.0781335	0.79867	0.832423	0.260596	-6.47531	12022-12	SMAD4	Mothers against decapentaplegic homolog 4	Smad4	Q13485
3567	seq.22532.59	8975.6	6202.2	9574	9539.4	7160.1	9325.4	15869.5	7208.3	9538.1	11699.9	10752.4	13166.2	7.00768	0.078048	0.746575	0.787418	0.330432	-6.25809	22532-59	PL8L1	PLAC8-like protein 1	Plac8l1	A1L4L8
2107	seq.17729.20	2807	2407	1533.1	3181.4	1548.7	1685.1	2896.5	1371.8	2943.3	3054.5	2587.1	3509.9	4.97539	0.0780333	0.797289	0.831211	0.262428	-6.41082	17729-20	UBE2S	Ubiquitin-conjugating enzyme E2 S	Ube2s	Q16763
1667	seq.15391.114	341.7	336.6	367.3	477.6	406.4	352	383.8	383	370.6	1633.6	350.3	350.7	2.50025	0.0766763	0.863418	0.887846	0.175623	-6.52549	15391-114	GAS-6	Growth arrest-specific protein 6	Gas6	Q14393
4866	seq.3294.55	4211.6	2697	2310.6	3340.2	2538.5	2371.3	3839.2	2529.1	3554.7	4644.4	3339.5	3760.9	5.41289	0.0766077	0.72178	0.765625	0.364265	-6.33936	3294-55	CFC1	Cryptic protein	Cfc1	P0CG37
936	seq.12756.3	4876.4	4720.5	6562.2	5029.1	4599	5119.4	6057.8	5391	4448	12600.7	6044.2	5287.1	6.24142	0.0748678	0.815806	0.847643	0.237936	-6.30116	12756-3	BACH2	Transcription regulator protein BACH2	Bach2	Q9BYV9
3046	seq.21231.3	611.6	510.6	529.5	507.1	532.9	494.6	757.6	556	593.9	859.4	662	630.7	2.99752	0.070659	0.70241	0.748633	0.391006	-6.4482	21231-3	ACHA5	Neuronal acetylcholine receptor subunit alpha-5	Chrna5	P30532
7005	seq.9277.16	157527	89999.8	134532	139421	123866	111518	226906	123324	164269	215297	140787	210232	10.9507	0.0698743	0.649327	0.699714	0.465923	-6.64561	9277-16	PAP1	Regenerating islet-derived protein 3-alpha	Reg3a	Q06141
5490	seq.5140.56	1212.4	784.5	830.5	902.2	910.1	1004.7	1465.9	1020.3	1176.8	1168.1	1194.3	1307.5	3.83385	0.0698729	0.715628	0.760249	0.372727	-6.43273	5140-56	UNC5H4	Netrin receptor UNC5D	Unc5d	Q6UXZ4
6261	seq.7648.9	284438	155502	225327	244147	215213	237102	388195	188884	312663	332462	275482	320838	11.7509	0.0697853	0.663515	0.713385	0.445643	-6.77058	7648-9	MYPC1	Myosin-binding protein C, slow-type	Mybpc1	Q00872
7078	seq.9416.77	832.5	640.7	810.4	809.5	668.7	616.8	1544.7	793.1	1005	1136.6	753.1	974	3.51571	0.068956	0.74086	0.782368	0.338192	-6.4515	9416-77	CBPM	Carboxypeptidase M	Cpm	P14384
2991	seq.21129.95	4850.4	3370.6	3998	3514.5	3388.3	3847.6	5778.4	3475.7	3489.7	5421.5	4547.7	4038	5.77099	0.0683713	0.743332	0.784761	0.334833	-6.31318	21129-95	MD2BP	MAD2L1-binding protein	Mad2l1bp	Q15013
2568	seq.19280.29	1119.5	1181.6	964	918	960.9	1034.1	1325.9	958.7	1152	1724.4	1115.6	1040.6	3.89255	0.0683455	0.753149	0.7927	0.321532	-6.44799	19280-29	UB2D3	Ubiquitin-conjugating enzyme E2 D3	Ube2d3	P61077
2399	seq.18880.81	119938	103303	111730	91319.7	65156	95903.1	112646	141362	153365	123509	148189	124827	10.5666	0.0683035	0.801118	0.834631	0.25735	-6.6413	18880-81	Collagen Type III	Collagen Type III	Col3a1	P02461
2224	seq.18196.8	1499.3	1596.6	1771.3	1722	822.5	1805.6	2185.5	1309	1863.8	1890.7	1804.4	2002.1	4.46365	0.0678147	0.811365	0.843455	0.243797	-6.44919	18196-8	Afamin	Afamin	Afm	P43652
3754	seq.23261.27	1586.7	1519	1716.5	1353.7	1530.1	1680.5	2272.2	3477.5	3141.1	2277.3	2041.8	2613.7	4.75185	0.0661318	0.801832	0.835145	0.256405	-6.43645	23261-27	CA050	Uncharacterized protein C1orf50	C1orf50	Q9BV19
4059	seq.24236.46	2583.8	1463.3	1589	1655.7	1616.6	3305.7	1918.2	1879.9	2479.2	3522.6	1877.4	3532.1	4.86463	0.0655636	0.828232	0.858405	0.221588	-6.43996	24236-46	VAT1L	Synaptic vesicle membrane protein VAT-1 homolog-like	Vat1l	Q9HCJ6
1824	seq.15698.6	260.8	217.4	178.8	142.2	177.7	152.8	247.2	144.3	187.8	227.3	240	198	1.38192	0.0654673	0.752041	0.792303	0.323029	-6.51592	15698-6	TXLNA	Alpha-taxilin	Txlna	P40222
33	seq.10058.1	41055.3	41447.2	36175.3	32954.4	34610.6	33937.9	43743.1	17982.8	42110.7	58072.6	48698.2	37163.7	8.98169	0.0637285	0.789588	0.824655	0.272662	-6.46847	10058-1	RD23A	UV excision repair protein RAD23 homolog A	Rad23a	P54725
4305	seq.24971.2	3821.6	2379.1	2416.9	2314.8	1937.5	2414.2	3672	1487.9	2417.8	3400.3	2572.7	3785.3	5.13364	0.0620539	0.776777	0.813304	0.289758	-6.38991	24971-2	SAC2	Phosphatidylinositide phosphatase SAC2	Inpp5f	Q9Y2H2
4476	seq.25452.16	1884.5	1679.8	1475.2	1442	2248.7	1250	2357.3	1523.9	2855.8	2629.7	2271.3	2013.5	4.67725	0.061217	0.819615	0.850867	0.232919	-6.43398	25452-16	MSD2	Myb/SANT-like DNA-binding domain-containing protein 2	Msantd2	Q6P1R3
7122	seq.9544.24	863.4	569.6	571.9	633.2	733.6	567.8	1010.6	639.4	1020.4	1164.6	668.6	956.7	3.34719	0.0611879	0.764011	0.801911	0.306884	-6.46874	9544-24	CG069	Uncharacterized protein C7orf69	C7orf69	Q9H7B7
5767	seq.5918.5	1534.2	1124.8	874.4	827.6	851	916.3	1254.8	793.7	1119.7	1349.7	1070.7	1357.6	3.83603	0.0603468	0.732118	0.774213	0.350106	-6.44295	5918-5	PSME1	Proteasome activator complex subunit 1	Psme1	Q06323
4122	seq.24426.191	4462.9	2605.2	2562.1	2430	2399	3008	4060.8	2199.2	3551.3	3975.2	2742.7	4067	5.36854	0.0601163	0.758432	0.797355	0.314397	-6.36904	24426-191	CTNA1	Catenin alpha-1	Ctnna1	P35221
2519	seq.19215.7	3391.2	5409.3	1761	1644.3	1560.2	2194.8	2134.7	2272.9	2326.8	2543.8	2416.5	2366.5	4.98361	0.0585624	0.850012	0.877506	0.193084	-6.44488	19215-7	NDRG1	Protein NDRG1	Ndrg1	Q92597
4253	seq.24899.13	1974.1	653.4	1101.8	1704.9	1058.2	1013.6	3858.2	1129.2	1936.7	2868.3	546.2	3582	4.32359	0.0584923	0.914752	0.930181	0.109245	-6.4796	24899-13	ES8L1	Epidermal growth factor receptor kinase substrate 8-like protein 1	Eps8l1	Q8TE68
6141	seq.7090.17	967.4	875.3	910.7	858.8	788.1	788	1248.1	898.9	982.6	1514.3	953.2	995.8	3.69369	0.0555668	0.779725	0.816036	0.285817	-6.46443	7090-17	GALT1	Polypeptide N-acetylgalactosaminyltransferase 1	Galnt1	Q10472
5852	seq.6280.11	22993.6	11809.1	17116.7	21073.1	13599.1	11870.5	25881.2	9697.4	23517.3	25733.6	21638.2	22155.9	7.91381	0.0553461	0.834388	0.86396	0.213513	-6.35266	6280-11	PCDH8	Protocadherin-8	Pcdh8	O95206
5867	seq.6334.9	464	442.4	351.8	356.7	332.9	483.6	508.6	373.4	420.9	542	441.1	400.8	2.50095	0.0548772	0.780884	0.816911	0.284268	-6.51103	6334-9	GGT2	Inactive gamma-glutamyltranspeptidase 2	Ggt2	P36268
3818	seq.23330.12	1762.1	1359	1077	1154.6	1198.1	1092.9	1592.5	1201.1	1530.5	1924.9	1414.9	1630	4.21687	0.0547941	0.770351	0.807561	0.298366	-6.44586	23330-12	CV013	Uncharacterized protein C22orf13	Gucd1	Q96NT3
1511	seq.14131.37	4983.6	3261.7	3181.2	2720.8	2561.1	4277.3	4405	3373.5	3725.8	3837.8	3788.2	5460.4	5.63558	0.0542146	0.794239	0.828942	0.266477	-6.36745	14131-37	EFNB2:ECD	Ephrin-B2:Extracellular domain	Efnb2	P52799
1250	seq.13580.2	2092.2	1538.9	2073.9	1790.1	1404	1563.3	2382	1357.2	2456.6	2590.3	2430.9	2057.7	4.69468	0.0537008	0.805355	0.838215	0.25174	-6.42701	13580-2	Sperm-associated antigen 2	UDP-N-acetylhexosamine pyrophosphorylase	Uap1	Q16222
4321	seq.25042.3	11236.6	7193.7	4461.4	3604.6	14245	5390.3	9770	3871.8	5864.3	9641.3	7147.6	9115.2	6.55246	0.0531182	0.906406	0.924045	0.119993	-6.31429	25042-3	MAOM	NAD-dependent malic enzyme, mitochondrial	Me2	P23368
89	seq.10447.18	12336.3	18984.3	12162.3	9671.6	7083	6869.1	10377.3	3630.9	9706.2	14762	15904.2	8949.8	7.06997	0.0519397	0.900313	0.918573	0.127849	-6.3081	10447-18	PABP3	Polyadenylate-binding protein 3	Pabpc3	Q9H361
3912	seq.23545.6	8758.6	9702.1	9811.9	8008	8863.8	9834.5	13290.6	11200.3	11954.3	14155.7	10713.9	9967.3	7.12031	0.05189	0.847708	0.875366	0.19609	-6.29477	23545-6	NDEL1	Nuclear distribution protein nudE-like 1	Ndel1	Q9GZM8
5655	seq.5654.70	1865.4	1783.4	1469.2	1096.3	1237.8	3070	2246.6	1178.1	1402.9	1570.3	1633.4	1707.7	4.44249	0.0515427	0.850929	0.877976	0.191887	-6.4671	5654-70	TMX3	Protein disulfide-isomerase TMX3	Tmx3	Q96JJ7
4353	seq.25086.83	1675.7	1272.5	1418.8	1414.6	1252.6	1139.5	2526.7	1328.3	1927.5	2063.2	1402.9	1742	4.38142	0.0511122	0.795627	0.829821	0.264634	-6.44389	25086-83	GRM2B	GRAM domain-containing protein 2B	Gramd2b	Q96HH9
2720	seq.20071.53	325.3	200.6	277.7	225.9	195	259.7	488.2	324.8	255.6	221.6	326.7	304.1	1.88327	0.0510745	0.865864	0.89	0.172444	-6.55409	20071-53	IKB-epsilon	I-kappa-B-epsilon	Nfkbie	O00221
7266	seq.9898.161	1101.6	1108.4	834.8	870.4	808.5	944.5	1393.8	876.6	1099.2	1109.8	1094.9	958.9	3.75216	0.0505902	0.806449	0.839034	0.250293	-6.47523	9898-161	ARI1A	AT-rich interactive domain-containing protein 1A	Arid1a	O14497
426	seq.11313.100	610.1	698.4	732.5	741.1	687.9	850.8	666	804	769.5	668.4	2368.9	846.5	3.43356	0.0486287	0.919852	0.934492	0.102683	-6.50853	11313-100	PHS	Pterin-4-alpha-carbinolamine dehydratase	Pcbd1	P61457
1299	seq.13660.76	174447	111362	168428	157031	156025	161240	263728	155896	204800	231935	193240	219000	11.2267	0.0481693	0.749542	0.78989	0.326411	-6.745	13660-76	Angiopoietin-2	Angiopoietin-2	Angpt2	O15123
6427	seq.7965.25	1462.1	1343.7	1123.7	1080.1	1111.8	1374.3	1553.7	1071.1	1378.7	1917	1302.2	1274.4	4.13939	0.048002	0.807589	0.83999	0.248785	-6.46219	7965-25	HBAT	Hemoglobin subunit theta-1	Hbq1	P09105
5390	seq.4984.83	953.2	883.4	840.2	762.9	971.6	796.1	1234.4	1015	893.2	979.5	1466.8	988.9	3.69591	0.0478103	0.860584	0.885532	0.179308	-6.49059	4984-83	Esterase D	S-formylglutathione hydrolase	Esd	P10768
1912	seq.16810.3	85442.6	61882.7	63092.6	76201.4	126301	50877.2	126082	46536.7	75090.8	148487	91004.2	92137.7	10.0983	0.046502	0.851903	0.878622	0.190617	-6.64816	16810-3	RhoGDI	Rab GDP dissociation inhibitor alpha	Gdi1	P31150
2491	seq.19168.71	2348.4	2758.9	2335.7	2433.2	1943.8	2508.7	3174.1	2774.5	2635.9	3826	2603.5	2437.8	5.13028	0.0464215	0.857461	0.883036	0.183374	-6.41632	19168-71	PPIP1	Proline-serine-threonine phosphatase-interacting protein 1	Pstpip1	O43586
4539	seq.25951.17	2540.2	2337.4	1992.7	1857.3	1819.4	2502.4	2901.9	2777.6	3909.8	2988.9	2222.8	4417	5.1195	0.0457771	0.803153	0.836178	0.254655	-6.41809	25951-17	PRAME	Preferentially expressed antigen of melanoma	Prame	P78395
2127	seq.17760.128	10559.7	7272.1	5872	6309.4	8414.2	6883	9650.6	5094.4	10021.9	11125.1	8315.5	10434.4	6.7603	0.0455059	0.85427	0.880627	0.187531	-6.29876	17760-128	WDR5	WD repeat-containing protein 5	Wdr5	P61964
3228	seq.21661.82	134989	100391	129038	136110	104291	100411	180079	122201	137157	182338	161189	159918	10.8169	0.0454881	0.756645	0.795719	0.316808	-6.68929	21661-82	DMP4	Dentin matrix protein 4	Fam20c	Q8IXL6
3375	seq.21942.14	154500	91778.5	163215	173311	155973	142942	289558	162747	174623	249989	170891	231458	11.1805	0.0446391	0.796487	0.830489	0.263493	-6.76896	21942-14	WNT16	Protein Wnt-16	Wnt16	Q9UBV4
4026	seq.23705.42	5235.2	7388.4	7313.8	4327.2	1511.9	2148.9	4875.6	1811.2	5119.4	4108.3	6550.3	4484.5	5.77554	0.0435807	0.940177	0.951197	0.076579	-6.37021	23705-42	PYRG1	CTP synthase 1	Ctps1	P17812
194	seq.10721.76	36056	21354.7	37480.8	40112.3	20569.4	36347.2	49606.2	24239.5	62983.2	57475.4	30573.7	78077.2	8.99139	0.042893	0.898492	0.917084	0.130199	-6.47971	10721-76	HSP 70	Heat shock 70 kDa protein 1A	Hspa1a	P0DMV8
3028	seq.21189.9	4069.4	10363.5	3170.8	2852.8	2703.7	6921	4179.4	2506.9	3484	4263.4	3870.2	3826	5.74224	0.0426029	0.898352	0.917065	0.13038	-6.39211	21189-9	NUBP1	Nucleotide-binding protein 1	Nubp1	P53384
256	seq.10907.116	8411.9	5147.1	6703.7	5882.1	6188.4	5905.7	10240.5	5640.5	7623.9	7946.5	8500.9	8939.5	6.57367	0.0422827	0.844916	0.872838	0.199737	-6.29995	10907-116	NTRI	Neurotrimin	Ntm	Q9P121
3127	seq.21391.17	3129	1737.9	1521.8	1631.9	1916.4	1949.7	1973.9	1588	1861.6	3415.5	2001.4	1774.3	4.7283	0.0416395	0.869029	0.89265	0.168332	-6.44848	21391-17	b-CF	Choriogonadotropin subunit beta 3	Cgb3	P0DN86
1550	seq.14268.4	2534.3	2023.3	1863.8	1774	1620.2	1583.1	2286.4	1252.2	1905.6	2849.2	2310.7	2009.8	4.71281	0.0405655	0.83636	0.865872	0.210929	-6.43654	14268-4	SRXN1	Sulfiredoxin-1	Srxn1	Q9BYN0
4137	seq.24445.38	694.6	561.2	665.7	575.2	671.9	771.2	951.7	662.2	808.3	951.3	803.9	815.6	3.29985	0.0404953	0.843542	0.871893	0.201533	-6.49764	24445-38	AF1L2	Actin filament-associated protein 1-like 2	Afap1l2	Q8N4X5
4311	seq.24982.33	588.1	572.5	506.3	761	418	445.7	889.5	304	447	737.1	690.7	540.6	2.88907	0.0395039	0.859122	0.884267	0.181211	-6.50949	24982-33	MPP5	MAGUK p55 subfamily member 5	Mpp5	Q8N3R9
2040	seq.17411.55	26626.2	22576.2	21038.9	22232	11954.1	12834	17940.6	7397.3	19850.5	30829.1	29651.1	18807.1	7.97738	0.0394462	0.915098	0.930409	0.108799	-6.37749	17411-55	UFD1	Ubiquitin recognition factor in ER-associated degradation protein 1	Ufd1	Q92890
2068	seq.17512.2	7390.6	3149.7	3532.5	3594.9	12427.2	3564.9	9397.2	3069.3	6854.4	7803.6	6161.3	9055.6	6.2504	0.0394238	0.933887	0.945967	0.0846509	-6.32647	17512-2	NMI	N-myc-interactor	Nmi	Q13287
2555	seq.19265.9	5444.1	6134.8	4820	4238.1	4690.2	7538.8	5761.3	11701.7	11694.4	6566.3	7064.9	11781.9	6.51746	0.039022	0.891747	0.912162	0.138908	-6.33584	19265-9	TCPA	T-complex protein 1 subunit alpha	Tcp1	P17987
3081	seq.21326.28	6829.5	6636.3	5260.7	4251.6	3617.9	5845.6	5784.9	5008.6	5344.7	6009.3	6469.2	7398	6.23043	0.0383719	0.872166	0.895145	0.164261	-6.33806	21326-28	TBCC	Tubulin-specific chaperone C	Tbcc	Q15814
6121	seq.7049.2	7334.5	5373.5	7941.3	6774.7	8948.7	8169.2	12362.4	8204.4	10607.8	10486.6	10436.2	11439.1	6.8781	0.0365971	0.88288	0.904427	0.150376	-6.30186	7049-2	ADAM 23	Disintegrin and metalloproteinase domain-containing protein 23	Adam23	O75077
4755	seq.3009.3	1351.4	986.1	775.5	842.2	837.3	1536	1087.5	987.2	1204.9	1344.4	1046.7	1229.8	3.85553	0.0363106	0.866669	0.890708	0.171397	-6.49395	3009-3	TGF-b R III	Transforming growth factor beta receptor type 3	Tgfbr3	Q03167
3056	seq.21244.57	3671.5	3263	3130.6	3255.8	2999.3	3389.2	5166.3	3442.1	3773.4	4464.6	3716.6	3048.4	5.57849	0.0361643	0.878521	0.900938	0.156021	-6.3789	21244-57	NPM1	Nucleophosmin	Npm1	P06748
966	seq.12801.33	934.7	934.1	770	770.6	607.8	711	1139.4	744.7	895.9	1009.2	877.1	887.3	3.50334	0.0355536	0.857022	0.882823	0.183946	-6.49674	12801-33	IRF2	Interferon regulatory factor 2	Irf2	P14316
3025	seq.21183.1	635.7	1474	461.7	485.8	494	848.2	511.8	488.8	712.9	627.7	952.7	557.2	3.11408	0.0350834	0.928555	0.942073	0.0914975	-6.52948	21183-1	DUS10	Dual specificity protein phosphatase 10	Dusp10	Q9Y6W6
861	seq.12659.13	10255.9	16216.2	10084.2	10367.1	4360.1	7306.6	7823.4	2585.4	6284.9	11981.9	13588.1	7838.6	6.77676	0.0348888	0.938409	0.949788	0.0788468	-6.31056	12659-13	GTPB9	Obg-like ATPase 1	Ola1	Q9NTK5
4323	seq.25048.30	6386.1	6150.2	3635.7	3365.5	8920.9	3461.4	6352.8	3992.4	4889.9	6731.6	7130.3	4960.4	6.13681	0.0338142	0.930393	0.943434	0.089137	-6.33733	25048-30	PACN2	Protein kinase C and casein kinase substrate in neurons protein 2	Pacsin2	Q9UNF0
6157	seq.7121.2	1060.4	592.6	621.4	634.9	1163.3	625.1	859	1548.8	1517.9	1230.6	1203	1045.8	3.67629	0.0327764	0.927288	0.941166	0.0931245	-6.5072	7121-2	SYT7	Synaptotagmin-7	Syt7	O43581
4680	seq.2849.49	6570.6	2812.6	2732.7	2716.9	3395.8	2424.5	4002.4	2229.9	4896.5	5140.2	3418.1	3256.5	5.53043	0.0319965	0.918278	0.933143	0.104707	-6.39422	2849-49	AIF1	Allograft inflammatory factor 1	Aif1	P55008
1231	seq.13552.7	872.6	789	909.1	832.4	838.2	703.6	1270.3	823.9	1089.9	1061.4	1296.6	817.4	3.63331	0.0308968	0.895722	0.915611	0.133775	-6.49816	13552-7	SWP70	Switch-associated protein 70	Swap70	Q9UH65
7243	seq.9867.23	32649.7	17442.2	60149.7	68555.8	43118.1	14961.9	50546.6	20419.7	43609.1	79787.4	130103	40098.6	9.12958	0.0308819	0.933647	0.94585	0.084959	-6.58946	9867-23	F16P2	Fructose-1,6-bisphosphatase isozyme 2	Fbp2	O00757
3333	seq.21848.18	10801	11680.3	9909.7	9257.7	7262.8	8967	12587.4	7879.9	9062.8	13841.9	10594.9	10984	7.07694	0.0308681	0.892615	0.912926	0.137787	-6.30421	21848-18	UB2R2	Ubiquitin-conjugating enzyme E2 R2	Ube2r2	Q712K3
3602	seq.22589.3	7089.4	4859.7	4553.9	3970.2	5377.5	7878.8	6558.5	6301.3	7789.3	6850.6	5985.6	8749	6.36996	0.0300616	0.903083	0.921152	0.124276	-6.33746	22589-3	FZD2	Frizzled-2	Fzd2	Q14332
5940	seq.6455.52	8952.7	12500.4	20896.3	21407.6	11617.7	10941.3	18239.8	23319.5	25368	29970.9	27178.4	17803.9	7.89636	0.029872	0.936095	0.947824	0.081817	-6.37536	6455-52	HPLN4	Hyaluronan and proteoglycan link protein 4	Hapln4	Q86UW8
6302	seq.7770.25	1844.2	3336	1322.2	1385.6	1943.9	1452.1	2135.5	1285.3	1771.1	2391	1923	1919.3	4.6127	0.0286754	0.927898	0.941533	0.092341	-6.46781	7770-25	NFU1	NFU1 iron-sulfur cluster scaffold homolog, mitochondrial	Nfu1	Q9UMS0
2665	seq.19601.15	62927.7	57404.3	69046.7	61225.4	50985.7	55545.2	70774.6	53970	88246.8	116712	72260.4	82756.3	9.8367	0.0284336	0.896837	0.916011	0.132334	-6.59369	19601-15	ASB9	Ankyrin repeat and SOCS box protein 9	Asb9	Q96DX5
5258	seq.4471.50	294.2	186.9	268.3	241.9	305	233.7	403.6	314.9	397.9	358.9	375.8	371.4	2.03304	0.0283148	0.888899	0.909493	0.142589	-6.55539	4471-50	TGM3	Protein-glutamine gamma-glutamyltransferase E	Tgm3	Q08188
4494	seq.25484.120	1451.3	1091.5	743.8	766.2	2805.7	1191.4	1521.9	1139.9	1930.6	1595.5	1810.4	1093.9	4.16141	0.0279835	0.952589	0.960683	0.0606671	-6.48998	25484-120	ARI3C	AT-rich interactive domain-containing protein 3C	Arid3c	A6NKF2
3782	seq.23291.18	1938.2	1925.2	1327.8	1296.4	1234.4	1366.6	1670.7	1283.2	1415.8	1614.8	2142.5	1534.4	4.36554	0.027566	0.909503	0.926705	0.116003	-6.47874	23291-18	PCLI1	PTB-containing, cubilin and LRP1-interacting protein	Pid1	Q7Z2X4
4517	seq.25889.108	3377.3	2703.5	2736.3	2615.1	2375.9	2708.7	3969.6	2556.9	2967.7	4077	2897.8	3150.1	5.3152	0.0271448	0.885762	0.90665	0.146647	-6.40572	25889-108	AIM2	Absent in melanoma 2	Aim2	O14862
1806	seq.15636.49	701.3	761.7	750	674.3	785.9	902.9	997.1	960.7	920.9	1038.8	1051.2	1052.4	3.5483	0.0266211	0.914106	0.93001	0.110076	-6.50717	15636-49	SORC1	VPS10 domain-containing receptor SorCS1	Sorcs1	Q8WY21
4763	seq.3030.3	4297.6	4808.3	4317.9	4659	2113.6	5132.5	5105.1	3198.7	4600.4	4734.5	4746.3	4734.1	5.83651	0.0261318	0.93035	0.943434	0.0891917	-6.37437	3030-3	DC-SIGNR	C-type lectin domain family 4 member M	Clec4m	Q9H2X3
4939	seq.3412.7	4010.1	2754.9	2185.5	2326.4	3928.5	2385	3741.2	2289.6	3267.2	4723	3124.7	3529.6	5.37376	0.0257361	0.922552	0.936608	0.0992118	-6.40494	3412-7	Bcl-2	Apoptosis regulator Bcl-2	Bcl2	P10415
6460	seq.8018.43	46785.5	23190.9	37464.9	28386.5	35217.7	36688.9	51665.5	37134.7	44981.6	51216	38490.7	48598.2	9.0293	0.025375	0.907993	0.925414	0.117949	-6.49185	8018-43	VSIG2	V-set and immunoglobulin domain-containing protein 2	Vsig2	Q96IQ7
4404	seq.2524.56	18318.7	7203.5	8198.4	9408.9	9227.1	8072.4	14368.2	5478.8	9241	12561.1	10781.1	15204.6	7.08171	0.0244693	0.933615	0.94585	0.085	-6.31066	2524-56	HMG-1	High mobility group protein B1	Hmgb1	P09429
131	seq.10557.6	2262.3	2551.1	2020.2	1836.8	1487.6	1839.3	2395.8	1460.9	1955.5	3014.5	2084.1	2074.3	4.77408	0.0236996	0.913198	0.929347	0.111245	-6.45308	10557-6	TEX29	Testis-expressed sequence 29 protein	Tex29	Q8N6K0
6576	seq.8314.71	4595.3	35356.2	2617.2	2667.5	2536.9	2458.3	4219.7	2238.3	2948.3	4327.2	2670.7	5284.9	5.70465	0.0229807	0.972773	0.977122	0.0348238	-6.41469	8314-71	GNS	N-acetylglucosamine-6-sulfatase	Gns	P15586
1241	seq.13568.30	937.1	740.3	712.1	635.9	640.6	643.8	975.8	641.1	765.9	967.3	837.2	817.2	3.36158	0.0228367	0.896157	0.915708	0.133213	-6.5082	13568-30	PSMD4	26S proteasome non-ATPase regulatory subunit 4	Psmd4	P55036
390	seq.11257.1	11371.6	11481	7554.7	7282.3	4224.5	5403.7	5498.3	3048.1	6866.9	10535.7	10796.9	7601.4	6.57166	0.0220853	0.95637	0.963601	0.0558231	-6.32026	11257-1	DHPR	Dihydropteridine reductase	Qdpr	P09417
3151	seq.21464.2	564.3	486.2	324.5	335.9	226.1	432.3	607.6	445.6	355.9	243.1	451	386.1	2.38336	0.0218201	0.948267	0.957851	0.066205	-6.56125	21464-2	cIAP-1	Baculoviral IAP repeat-containing protein 2	Birc2	Q13490
4408	seq.25245.22	1007.7	733.8	832.6	764.8	963	668.4	1181	847	1060.8	1167.9	1204	1030.6	3.65341	0.0215388	0.916084	0.931225	0.10753	-6.50213	25245-22	RIC8A	Synembryn-A	Ric8a	Q9NPQ8
7264	seq.9896.21	331.6	182.9	214.9	240.4	138.2	257.3	440.2	277.9	253.8	213.5	207	339.1	1.73068	0.0214343	0.940914	0.951816	0.0756333	-6.56864	9896-21	FOXGB	Forkhead box protein G1	Foxg1	P55316
6063	seq.6919.3	2253.1	1677.5	1374	1471.3	1397.3	1460.3	2217.8	1485.4	2231.5	2204.8	1570.9	1957.3	4.54498	0.0204604	0.912539	0.92898	0.112094	-6.47216	6919-3	HBAZ	Hemoglobin subunit zeta	Hbz	P02008
5793	seq.6049.64	45789.7	40963.8	51922.7	51697.2	44498.1	66395.7	70702.2	56912.1	56903.4	79550.5	57561.7	67304.3	9.56363	0.0202981	0.931373	0.944302	0.0878785	-6.56328	6049-64	PTPRS	Receptor-type tyrosine-protein phosphatase S	Ptprs	Q13332
3154	seq.21477.105	60154.4	996.8	1142	1101	1000.6	942.9	1538.5	854.7	1361.4	1727.4	1282.7	1397	4.46354	0.0202347	0.98317	0.986025	0.0215235	-6.49655	21477-105	MAEA	Macrophage erythroblast attacher	Maea	Q7L5Y9
6307	seq.7779.86	3060.4	3370.4	3076.5	2960	3498.2	3264.2	4862.7	2829.5	2639.2	5863.6	3071.7	2749	5.48455	0.0196387	0.942013	0.952769	0.0742242	-6.38747	7779-86	CHSTB	Carbohydrate sulfotransferase 11	Chst11	Q9NPF2
6869	seq.9018.38	2129.4	1735	1508	1610.6	1475	1777.8	2359.8	1966.5	2309.8	2129.2	1924.8	2393.3	4.68417	0.0195427	0.913732	0.929767	0.110557	-6.46607	9018-38	PCD10:ECD	Protocadherin-10:Extracellular domain	Pcdh10	Q9P2E7
219	seq.10800.15	1319.8	2640.7	1096.6	1217.2	1080.2	8121.3	1634.3	1222	1217.8	2033.7	1176.1	1442.5	4.44655	0.0185771	0.970672	0.975643	0.0375122	-6.49343	10800-15	Collagen-binding protein	Serpin H1	Serpinh1	P50454
2902	seq.20912.10	937.2	839.6	903.9	985.3	1135.5	795.6	2168	935.4	1358.1	1628	784.1	1672.6	3.90313	0.01802	0.945079	0.955012	0.070292	-6.49791	20912-10	HDHD1	Pseudouridine-5'-phosphatase	Pudp	Q08623
4856	seq.3236.12	14044.9	11110.3	7928.1	7534.8	19155.1	5103.5	12022.6	3763.3	10633.8	17009.8	15159	13761	7.11955	0.0169138	0.971089	0.975842	0.0369792	-6.31994	3236-12	GSK-3 beta	Glycogen synthase kinase-3 beta	Gsk3b	P49841
4360	seq.25094.9	12372.3	7323.9	8196.6	7909.7	7317.2	7598.7	7907.3	8880.8	15990.5	17039.4	9475.2	14235	7.04588	0.0164893	0.9549	0.962375	0.0577062	-6.31177	25094-9	ACSA	Acetyl-coenzyme A synthetase, cytoplasmic	Acss2	Q9NR19
6438	seq.7986.98	3807.9	2531.1	3409.4	3119.8	3382.2	3343.9	4315.3	4586.9	4527.2	5090	4375.3	5140.1	5.70324	0.016324	0.942232	0.952769	0.0739425	-6.38293	7986-98	NALD2	N-acetylated-alpha-linked acidic dipeptidase 2	Naalad2	Q9Y3Q0
2641	seq.19553.14	1033.7	641.4	805.4	787.9	766.9	717.6	1164.7	801.5	1144.9	1159.3	965.4	1219.3	3.6147	0.0148027	0.929772	0.943182	0.0899345	-6.50705	19553-14	STX1a	Syntaxin-1A	Stx1a	Q16623
2428	seq.18918.86	696.2	1053.1	502.6	557.3	495.4	537.5	717.3	547.7	624.4	770.3	671.8	798.3	3.12092	0.0147121	0.953696	0.961417	0.059248	-6.52795	18918-86	PDE4A	cAMP-specific 3',5'-cyclic phosphodiesterase 4A	Pde4a	P27815
4498	seq.25492.7	1884.9	1635.9	1217.9	1254.5	870.4	1161	1294.8	1157.7	1227.9	1577.7	1725.5	1297.8	4.15766	0.0146323	0.953631	0.961417	0.059332	-6.49415	25492-7	TOM1	Target of Myb protein 1	Tom1	O60784
2630	seq.19491.11	1205.3	1330	1038.2	1020	685.2	2179.3	1030.9	1005	1633.5	1353.2	1380.6	958.7	3.9902	0.0142086	0.967765	0.973274	0.0412334	-6.50514	19491-11	DHB8	Estradiol 17-beta-dehydrogenase 8	Hsd17b8	Q92506
2337	seq.18392.19	2078.3	1922.7	1274.2	1358	1787.8	1156	1769.6	854.4	1661.7	2057.3	2251	1885.4	4.4359	0.0138457	0.960574	0.966811	0.0504386	-6.4755	18392-19	MAT2B	Methionine adenosyltransferase 2 subunit beta	Mat2b	Q9NZL9
3191	seq.21547.6	18543.8	14104.1	18846.2	18415.8	14721.6	14529.6	22875.6	16898.7	16867.6	26706.7	22629.7	18945	7.9415	0.0137616	0.949138	0.958333	0.0650891	-6.37402	21547-6	DMP4	Dentin matrix protein 4	Fam20c	Q8IXL6
2593	seq.19332.1	4569.2	3789.6	3598.2	3742.7	2560.8	4514.9	4665.5	2560.5	3452.4	5093	3859.7	3442.2	5.6482	0.0131396	0.951289	0.959882	0.0623322	-6.38567	19332-1	MOBL3	MOB-like protein phocein	Mob4	Q9Y3A3
2487	seq.19159.9	1083.5	779.3	977.3	909.8	1277	1332.2	1786	906.7	1238.1	1740.5	983.5	1298.7	3.95415	0.0128837	0.96048	0.966811	0.050559	-6.49735	19159-9	DNA polymerase subunit delta 4	DNA polymerase delta subunit 4	Pold4	Q9HCU8
7166	seq.9744.139	91922.3	52592.7	67843.6	77391.1	70155.5	54089.1	102484	45658	85510.1	111652	85964.4	81310.7	9.96702	0.0124209	0.944615	0.95467	0.0708871	-6.63183	9744-139	DNJA4	DnaJ homolog subfamily A member 4	Dnaja4	Q8WW22
7241	seq.9864.38	518.8	578.8	396.8	377.4	337.3	345	499.6	384.7	415.2	484.7	551.8	450.4	2.55617	0.012308	0.95871	0.965447	0.0528253	-6.54942	9864-38	TTC1	Tetratricopeptide repeat protein 1	Ttc1	Q99614
4479	seq.25456.73	7478.8	7999.8	7472.7	6133	8753.2	9192.8	8930.6	7961.9	8183.7	11633.8	10322.8	8615.6	6.82374	0.0121075	0.966233	0.971862	0.0431941	-6.31346	25456-73	PRS8	26S protease regulatory subunit 8	Psmc5	P62195
6168	seq.7136.107	2309.7	1550.8	1319.5	1371.2	1407.1	1523	1816.8	1294.1	1507.4	2003.6	1853.6	1523	4.42162	0.0118516	0.951544	0.960011	0.0620062	-6.47976	7136-107	Hemoglobin epsilon chain	Hemoglobin subunit epsilon	Hbe1	P02100
5850	seq.6274.15	811.9	676.4	717.2	707.4	477.6	600.1	932.7	535.5	1050.6	842.7	817	759.9	3.28614	0.0107538	0.962475	0.968211	0.0480041	-6.51915	6274-15	WSCD2	WSC domain-containing protein 2	Wscd2	Q2TBF2
5330	seq.4842.62	662.1	696.3	516.6	469.9	661.8	769.7	756	606.1	818.4	877.4	645.4	1010.3	3.21603	0.0106832	0.961508	0.967623	0.0492428	-6.52591	4842-62	Glypican 3	Glypican-3	Gpc3	P51654
2295	seq.18309.18	2378.9	2279.5	1104.1	1225.1	3239.9	1663.1	1869.3	819.6	1375.5	1988.2	3072.3	1584.5	4.54943	0.0097604	0.981201	0.984181	0.0240419	-6.46714	18309-18	CISY	Citrate synthase, mitochondrial	Cs	O75390
2639	seq.19523.215	25926.7	68856.2	41399.4	33026.3	8515.5	10942.2	22366.8	7353.9	13365.8	32810.3	45102.3	24595.3	8.24568	0.00965254	0.988618	0.990052	0.0145548	-6.42753	19523-215	PARK7	Protein DJ-1	Park7	Q99497
6836	seq.8971.9	2449.4	1968.7	2175.6	1859.9	2005.8	1898.9	3033.9	2181.5	2463.2	2656.1	2652.2	2908.8	4.96136	0.0090603	0.962091	0.967953	0.0484964	-6.44621	8971-9	NRX1A	Neurexin-1	Nrxn1	Q9ULB1
2633	seq.19503.2	12353.9	9908.5	7190.8	7559.8	5462.2	10117	8791.1	8619.1	9460	11730.3	7606.4	11238.4	6.90645	0.00877673	0.968887	0.974274	0.0397963	-6.31697	19503-2	SNX3	Sorting nexin-3	Snx3	O60493
4621	seq.2744.57	837.3	877.1	847.7	589.3	526	801.1	952.3	607.1	746.3	871.4	836.2	595.3	3.31947	0.00842674	0.973006	0.977122	0.0345257	-6.51852	2744-57	IgG	Immunoglobulin G	Ighg1	P01857
1051	seq.12990.39	910.9	625	2003.7	423.2	395.4	521.5	897.3	450.7	778.9	1215.3	811.9	840.8	3.30677	0.00800089	0.986824	0.988907	0.0168493	-6.51576	12990-39	MAP3K3	Mitogen-activated protein kinase kinase kinase 3	Map3k3	Q99759
1015	seq.12878.60	4774.1	5558.8	3684.7	3440.5	2918.3	3826.1	3672	3736.1	3720	4550.3	5696.2	3499.2	5.74889	0.00790098	0.979144	0.982979	0.0266729	-6.38505	12878-60	OSB11	Oxysterol-binding protein-related protein 11	Osbpl11	Q9BXB4
2985	seq.21121.31	211.1	201.9	173.7	187.7	124.8	173.5	214.4	145.7	188.2	218.8	229.8	186.5	1.31775	0.00759168	0.970762	0.975643	0.0373972	-6.56986	21121-31	UBA3	NEDD8-activating enzyme E1 catalytic subunit	Uba3	Q8TBC4
3509	seq.22402.12	1189.6	962.5	845.7	1048.9	806.4	1091.7	1345.7	1103.4	1561.9	1324.9	1056.7	1301.3	3.90487	0.00665355	0.972779	0.977122	0.0348162	-6.50569	22402-12	H2A1A	Histone H2A type 1-A	H2ac1	Q96QV6
5998	seq.6561.77	1396.3	1320.3	1153.3	1061	1140.9	1263.8	1613.7	903.7	1263	2275.7	1009.2	1122.7	4.07411	0.00614939	0.979343	0.982979	0.0264178	-6.49469	6561-77	Ig K chain V-I region HK102-like	Ig Kappa chain V-I region HK102- like	Igkv1-5	P01602
5930	seq.6440.31	2843.8	1329.1	2108	2174.4	2000.4	1883	4213.2	2060.9	4181.7	3392.1	1725.5	4196.7	5.06379	0.00562467	0.983915	0.986512	0.0205703	-6.44235	6440-31	MFAP5	Microfibrillar-associated protein 5	Mfap5	Q13361
4805	seq.3132.1	4010.2	2577.4	3025.8	2527.4	4324.1	3008.9	4125.8	1973.8	3427.3	5810.7	3654.3	3754.7	5.50513	0.00550497	0.983423	0.986149	0.0211999	-6.38935	3132-1	VEGF-C	Vascular endothelial growth factor C	Vegfc	P49767
1786	seq.15604.18	59639.5	63887	51205.1	50003.3	42865.2	31877.6	55261	19083.3	49465.8	73370.3	72739.5	55510.8	9.36787	0.00495501	0.987035	0.988988	0.0165791	-6.56202	15604-18	JNK2	Mitogen-activated protein kinase 9	Mapk9	P45984
1639	seq.15331.47	18499.9	13103.3	12898.3	12727.5	15444.5	13311.3	21412.4	11844.2	24163	18936.7	16377.6	18514.5	7.74716	0.00428359	0.985534	0.987875	0.0184991	-6.34221	15331-47	RBBP4	Histone-binding protein RBBP4	Rbbp4	Q09028
2321	seq.18340.2	2582.2	1395.4	1919.6	2428.3	2677	1958.9	4021.1	1736.9	2927.8	3697.9	2233.3	2940.4	5.02943	0.00420191	0.98612	0.988332	0.0177494	-6.43057	18340-2	Proteasome beta chain	Proteasome subunit beta type-4	Psmb4	P28070
1876	seq.16607.78	134863	120547	120371	162344	53478.5	121631	167751	87722.8	107370	145732	113133	126032	10.6185	0.00382603	0.989425	0.990468	0.0135232	-6.70102	16607-78	Gelsolin	Gelsolin	Gsn	P06396
2193	seq.18156.7	908	636.7	606.8	583.9	614.8	640.8	787.3	677.5	844.8	956	756.6	790.6	3.27978	0.00289438	0.987686	0.98951	0.0157472	-6.52193	18156-7	ATG3	Ubiquitin-like-conjugating enzyme ATG3	Atg3	Q9NT62
1649	seq.15364.101	2403.7	2341.8	2841.6	2581.6	1203.5	2384.3	3003.4	2198.1	2671.6	3147.2	2425.7	3083.1	5.04356	0.00274174	0.992322	0.993237	0.00981813	-6.44468	15364-101	Apo C-I	Apolipoprotein C-I	Apoc1	P02654
2898	seq.20590.13	1816.7	3149.5	1808	1072.7	1320.1	2068.8	1841.4	1396	1786.1	1641.5	2187.4	1568.8	4.54604	0.00190395	0.995378	0.995816	0.00591096	-6.482	20590-13	NPY	Neuropeptide Y	Npy	P01303
480	seq.11421.10	12283.9	12479.5	8600.2	8372.1	8793	13830.5	10105.8	10149.7	9591.2	10955.6	15019.8	9166.9	7.14926	0.00176094	0.995453	0.995816	0.00581436	-6.31343	11421-10	EHD4	EH domain-containing protein 4	Ehd4	Q9H223
4880	seq.3316.58	3616.3	3342	2834.3	2867	1564.3	3523.7	2988.7	2555.3	2854	3266.3	3328.2	3088.4	5.2943	0.000993198	0.996973	0.996973	0.00387138	-6.43088	3316-58	Heparin cofactor II	Heparin cofactor 2	Serpind1	P05546
2293	seq.18307.71	1163.2	909.2	903.7	883.1	807.5	883.9	1344.4	737	982.2	1473.2	847.1	963.7	3.70316	-0.00119759	0.994869	0.995524	-0.00656164	-6.50789	18307-71	PPase 2	Inorganic pyrophosphatase 2, mitochondrial	Ppa2	Q9H2U2
3285	seq.21752.10	7615.6	5241.7	3614.1	3482.7	3482.7	4230.7	3900.1	1853.2	4351.9	4252.9	6645.4	4300.2	5.80746	-0.00142284	0.996425	0.996556	-0.00457161	-6.37872	21752-10	MIRO1	Mitochondrial Rho GTPase 1	Rhot1	Q8IXI2
1788	seq.15607.56	6983.5	6037.5	4828.2	7860.7	3862.5	5286.5	8033	5145.8	4894.1	8159.9	5770.1	12726	6.40146	-0.00174854	0.995554	0.995816	-0.00568572	-6.33318	15607-56	KPYR	Pyruvate kinase PKLR	Pklr	P30613
4689	seq.2867.52	5981.3	5631.3	5859.8	5724.5	3563.6	3774.5	5126.1	2203.6	4682.4	7052.9	8373.1	5312.2	6.07038	-0.00212768	0.994856	0.995524	-0.00657754	-6.33978	2867-52	PKB	RAC-alpha serine/threonine-protein kinase	Akt1	P31749
1474	seq.14083.25	211127	136121	177930	183124	199114	171547	272411	152473	245708	257964	240176	235532	11.4064	-0.00279264	0.985053	0.987523	-0.0191143	-6.83276	14083-25	SPS1	Selenide, water dikinase 1	Sephs1	P49903
6801	seq.8913.22	18619.6	12383.3	12244.2	11035.2	14429.1	16728.2	16455.2	13476.1	18357.5	21025.4	14533.4	19948.9	7.69504	-0.00310122	0.989243	0.990416	-0.0137563	-6.33283	8913-22	SIG11:CD	Sialic acid-binding Ig-like lectin 11:Cytoplasmic domain, Isoform 2	Siglec11	Q96RL6
1059	seq.13027.20	1460.7	988.4	979.2	1593.8	820.1	1008.2	1538	983.3	1339.2	1706.4	1256.5	1421.6	4.03865	-0.00315999	0.988767	0.99007	-0.0143651	-6.49693	13027-20	CBX7	Chromobox protein homolog 7	Cbx7	O95931
4584	seq.2654.19	1433.2	1141.4	839.5	839.8	1418.1	879.4	1335.9	849.1	1253.7	1675.4	1154.1	1357.3	3.94709	-0.0037982	0.987827	0.98952	-0.0155672	-6.50118	2654-19	TNF sR-I	Tumor necrosis factor receptor superfamily member 1A	Tnfrsf1a	P19438
4296	seq.24957.6	1052.3	647	731.1	831.8	649.6	758.1	1140.4	755.4	916.7	1164.8	767.1	1333.5	3.54677	-0.00437098	0.980994	0.984132	-0.0243067	-6.51374	24957-6	ESPN	Espin	None	B1AK53
2453	seq.19114.8	1300.5	983.9	1119.4	1043.5	1243.7	1122.2	1686.4	1237.7	1572.4	1528.4	1446.3	1354.3	4.10809	-0.00525697	0.979518	0.98298	-0.0261947	-6.4943	19114-8	KITM	Thymidine kinase 2, mitochondrial	Tk2	O00142
1764	seq.15566.10	9619.1	3528.8	4162	3838.2	3266	3431.8	4204	4450.3	3669.3	9463.9	3405.9	9615.8	5.9901	-0.00568313	0.988615	0.990052	-0.0145585	-6.37067	15566-10	Calponin-1	Calponin-1	Cnn1	P51911
6361	seq.7865.126	2548.6	2394.4	1718.1	1641.3	1600.9	2067.9	2339.6	1428.5	1542.1	2665.6	1858.9	1777.8	4.68952	-0.00649245	0.972894	0.977122	-0.0346692	-6.46622	7865-126	HRSL3	HRAS-like suppressor 3	Plaat3	P53816
6285	seq.7748.11	12164.2	8628.4	5158	5032.8	9476.4	8830.2	7722.6	5909.6	7538	10298.3	7949.9	8031	6.70999	-0.00734584	0.979615	0.98298	-0.0260697	-6.32064	7748-11	NDUV2	NADH dehydrogenase [ubiquinone] flavoprotein 2, mitochondrial	Ndufv2	P19404
5607	seq.5586.66	1147.2	1111.7	941.5	974	696.5	1266.3	1059.9	1007.1	1104.3	1293.7	1184.3	1031	3.82357	-0.00815777	0.972797	0.977122	-0.0347935	-6.50761	5586-66	MINP1	Multiple inositol polyphosphate phosphatase 1	Minpp1	Q9UNW1
2496	seq.19175.18	10003	6485.7	7864.9	7681.8	7148.8	7264.1	10855.4	5697.9	7882.7	10262.6	9860.2	6809.4	6.74391	-0.0105161	0.96183	0.967819	-0.0488299	-6.31255	19175-18	MARCKSL1	MARCKS-related protein	Marcksl1	P49006
1790	seq.15610.72	7133.9	3221.6	2037	1855.8	2444.2	4402.5	2674.2	2532.6	4901	2989.8	2912.7	2825.5	5.37319	-0.0105576	0.970748	0.975643	-0.0374153	-6.44297	15610-72	LAP	Cytosol aminopeptidase	Lap3	P28838
4244	seq.24725.4	4495.6	5604	3507.5	3171.1	4206.8	2038.6	4168.3	1315.7	3569.9	5754.9	4920.3	4127.4	5.61052	-0.0109484	0.978163	0.982171	-0.0279283	-6.37553	24725-4	CSN5	COP9 signalosome complex subunit 5	Cops5	Q92905
1219	seq.13534.20	174214	109702	164459	160627	159681	147021	279834	119517	194385	200573	190170	198515	11.154	-0.0117588	0.942763	0.953178	-0.073262	-6.79586	13534-20	MYOM2	Myomesin-2	Myom2	P54296
4522	seq.25902.27	883.5	920.8	821.6	892.5	716.5	837.9	1123.8	884.1	863.5	1303.1	908.7	992.8	3.62278	-0.0124703	0.952088	0.960306	-0.0613081	-6.50884	25902-27	DHE3	Glutamate dehydrogenase 1, mitochondrial	Glud1	P00367
6664	seq.8474.6	578.2	374.7	461.9	379.7	494.1	638.1	629.1	653.3	654.5	597.1	582.9	670.2	2.88096	-0.0127202	0.959192	0.965804	-0.0522086	-6.53823	8474-6	ROR1	Inactive tyrosine-protein kinase transmembrane receptor ROR1	Ror1	Q01973
5621	seq.5610.32	353.4	461.7	434.4	332.1	394.4	362.6	470.6	358.2	494.9	650.3	470.1	430.7	2.51921	-0.0128752	0.958525	0.965388	-0.0530629	-6.54741	5610-32	CJ038	Protein FAM171A1	Fam171a1	Q5VUB5
5343	seq.4890.10	2448	1719.3	1538.3	1533.6	1949.7	2662.8	2780.2	2195	2545.3	1791.6	2320.9	3876.6	4.88274	-0.0129582	0.959757	0.966244	-0.0514855	-6.4653	4890-10	ACTH	Corticotropin	Pomc	P01189
5736	seq.5764.4	547.2	686.4	614.8	492.4	493.4	539.1	791.2	527	505.5	901.2	530.7	568.7	2.98134	-0.0139103	0.954341	0.96194	-0.0584216	-6.52699	5764-4	GALT2	Polypeptide N-acetylgalactosaminyltransferase 2	Galnt2	Q10471
5570	seq.5451.1	3281.6	2400.6	2998.7	2680.7	2982.8	2320.8	4427.8	4024.3	3455.7	3420.9	3960.1	4087.5	5.45393	-0.0139978	0.953143	0.961115	-0.0599564	-6.40274	5451-1	ALCAM	CD166 antigen	Alcam	Q13740
3799	seq.23309.11	1256.4	999.8	996.2	853.7	835.6	887.2	1258.4	698.6	1144.4	1244.2	1139.9	1034.4	3.7639	-0.0152685	0.934568	0.94653	-0.0837767	-6.50319	23309-11	HOP2	Homologous-pairing protein 2 homolog	Psmc3ip	Q9P2W1
4514	seq.25879.6	4602.6	3504.4	2590.6	2418.4	2131.7	2564	3131.5	2398.3	2869.7	3182.4	3329.2	3295.1	5.30006	-0.0153153	0.943079	0.953371	-0.0728571	-6.4267	25879-6	KAT5	Histone acetyltransferase KAT5	Kat5	Q92993
1720	seq.15483.377	4760.5	5331.7	4895.4	3552.3	5041.4	4863.9	4776	6270.3	6427.4	6822.4	6705.5	6768.7	6.18329	-0.0153866	0.958191	0.965179	-0.053491	-6.34948	15483-377	Agrin	Agrin	Agrn	O00468
1590	seq.14662.6	568.7	597.2	634.5	534.3	472.3	564.6	590.3	492.9	475.4	1389.6	491.2	502.8	2.96051	-0.0172488	0.957105	0.964214	-0.0548812	-6.526	14662-6	MZF1	Myeloid zinc finger 1	Mzf1	P28698
3752	seq.23258.56	4677.5	2607.6	3806.9	3724	3369.4	2615.4	5720.7	2799.8	3259.7	5275.3	3976.9	4150.5	5.63827	-0.0176662	0.931751	0.944559	-0.0873927	-6.37115	23258-56	COA7	Cytochrome c oxidase assembly factor 7	Coa7	Q96BR5
4907	seq.3357.67	1733.3	1006.7	1993.2	1900.5	1502.4	1397.1	3529.1	1846.6	3378.8	2066.7	1960.5	1849.3	4.67486	-0.0178027	0.951789	0.960131	-0.0616919	-6.45822	3357-67	CDK2/cyclin A	Cyclin-dependent kinase 2:Cyclin-A2 complex	Cdk2|Ccna2	P24941|P20248
758	seq.12500.88	3724.6	3808.9	2785.1	2748.4	2156.5	3339.1	5171.4	3465.5	3523.8	2603.8	3061.4	3880	5.45652	-0.0179978	0.945749	0.955561	-0.0694336	-6.41804	12500-88	SAE2	SUMO-activating enzyme subunit 2	Uba2	Q9UBT2
4278	seq.24935.62	848.8	678	756	680.7	754.7	777.2	1043	832.6	935.3	1063.6	876.1	978.4	3.49872	-0.0181284	0.92247	0.936608	-0.0993163	-6.50925	24935-62	FOXP1	Forkhead box protein P1	Foxp1	Q9H334
4389	seq.25211.14	283.2	459.4	346.5	361.8	242.2	271.5	389.5	284.9	283.6	431.2	448.7	358.4	2.18785	-0.0187196	0.947824	0.957531	-0.0667727	-6.55903	25211-14	GBG12	Guanine nucleotide-binding protein G(I)/G(S)/G(O) gamma-12 subunit	Gng12	Q9UBI6
254	seq.10902.53	660.5	1215.9	430.5	463.5	416.9	490.2	740.5	543.5	598.9	625.4	450.4	674.9	2.96402	-0.0193331	0.94925	0.958333	-0.0649459	-6.5384	10902-53	APRV1	Retroviral-like aspartic protease 1	Asprv1	Q53RT3
3584	seq.22563.4	888.4	626.1	803.5	631.2	741.1	961	992.2	1032.8	1033.2	949.3	993.5	991.1	3.55106	-0.0196076	0.937115	0.94873	-0.0805077	-6.51146	22563-4	KIRR1	Kin of IRRE-like protein 1	Kirrel1	Q96J84
3633	seq.22808.59	4360	3233.6	2878.3	2786.2	2950	4920.6	3750.8	1962	3918.3	4944.5	3191.2	3685.6	5.52731	-0.0197171	0.93567	0.94752	-0.0823616	-6.40164	22808-59	THB	Thyroid hormone receptor beta	Thrb	P10828
5797	seq.6064.4	8714.9	8104.6	7715.6	7859.4	5861.6	13553.1	10365.1	9725.6	8668	9137.3	9341	8493.8	6.88193	-0.0197943	0.949522	0.958481	-0.0645968	-6.31333	6064-4	TXNDC4	Endoplasmic reticulum resident protein 44	Erp44	Q9BS26
546	seq.11567.23	3794.3	3663.1	3719.8	3872.3	3839.9	6766.8	4576.2	6979.8	6901.6	5514.2	5376.3	4683.6	6.01511	-0.0219978	0.951161	0.959881	-0.062496	-6.36746	11567-23	ZNF10	Zinc finger protein 10	Znf10	P21506
7075	seq.9402.18	1116.7	1040	745.3	907.6	642.9	707.7	1017	564.1	1069.7	1204.8	879	996.7	3.56935	-0.0227634	0.917082	0.932051	-0.106247	-6.50725	9402-18	DCBD1	Discoidin, CUB and LCCL domain-containing protein 1	Dcbld1	Q8N8Z6
7038	seq.9335.28	673.4	481.8	521	460.4	506.6	573.8	783.8	536.1	608.9	744.7	518	619	2.9541	-0.0228165	0.903435	0.921387	-0.123823	-6.5248	9335-28	PSG9	Pregnancy-specific beta-1-glycoprotein 9	Psg9	Q00887
3847	seq.23372.112	5473.9	5223.8	6497.1	6369.5	4580.4	5049.4	9518.8	5109.9	6335.3	6908.1	7111.2	7660.3	6.37482	-0.0228544	0.920794	0.935074	-0.101471	-6.32141	23372-112	ERGI1	Endoplasmic reticulum-Golgi intermediate compartment protein 1	Ergic1	Q969X5
779	seq.12530.14	10729	8064	6058.3	5306.9	7015.1	8687.8	9193.8	6914.8	8321.7	8734.1	6971.2	8915.9	6.70308	-0.02344	0.914216	0.93001	-0.109935	-6.31653	12530-14	CKS-1	Cyclin-dependent kinases regulatory subunit 1	Cks1b	P61024
2577	seq.19294.26	5271.8	4627	4331.7	4437.8	3400.8	4639.5	5257	4582.7	4864.1	6214	4921.5	5230.1	5.99849	-0.0234923	0.914412	0.930085	-0.109681	-6.35634	19294-26	CRIPT	Cysteine-rich PDZ-binding protein	Cript	Q9P021
6274	seq.7735.17	8944.5	8886.3	6596.5	6599.3	3527.8	9771.3	6771.2	6065.4	6681.4	8071	6878.5	7103.1	6.54347	-0.0239329	0.932261	0.944824	-0.0867376	-6.32848	7735-17	PEDF	Pigment epithelium-derived factor	Serpinf1	P36955
208	seq.10756.34	3107.4	2309	2168.8	1833	2198	2319.2	2831.3	1844.3	2127.9	2444.2	3072	2486.4	4.98476	-0.0251358	0.908319	0.925622	-0.117528	-6.43923	10756-34	UCN3	Urocortin-3	Ucn3	Q969E3
2377	seq.18831.6	211.3	217.2	239.7	220.3	255.9	211.9	622.1	290.4	251	212.9	251.8	277.9	1.79519	-0.0263535	0.937761	0.949259	-0.079678	-6.56683	18831-6	LRIG1	Leucine-rich repeats and immunoglobulin-like domains protein 1	Lrig1	Q96JA1
5695	seq.5717.2	35906.4	26350.2	26306.2	26703.4	28606.3	22369.9	37603.3	15351.6	40375.5	40280.9	32616.8	36555.4	8.63811	-0.0271515	0.909805	0.926764	-0.115614	-6.45123	5717-2	CILP	Cartilage intermediate layer protein 1	Cilp	O75339
4019	seq.23695.1	426.4	444.3	406.1	373.1	371.2	401.9	484.7	367.6	376.3	519.4	544.5	400.1	2.50366	-0.0275632	0.899504	0.917995	-0.128893	-6.5408	23695-1	FSD1	Fibronectin type III and SPRY domain-containing protein 1	Fsd1	Q9BTV5
438	seq.11336.9	912.9	941	958	1009.5	963.3	1050	1005.1	1012.7	1029.8	2396.9	952	993.8	3.82829	-0.0277358	0.930208	0.943434	-0.0893746	-6.49871	11336-9	FANCF	Fanconi anemia group F protein	Fancf	Q9NPI8
7249	seq.9875.107	1670.6	1321.3	1345.9	1436.1	1284.1	1265.4	2061.7	1385.5	1836.2	2090.9	1416	1672.1	4.36922	-0.0279796	0.879151	0.901462	-0.155205	-6.47078	9875-107	THOC1	THO complex subunit 1	Thoc1	Q96FV9
3117	seq.21379.30	2634.3	2283.4	1970	1852.8	2314.3	2011	3880.3	1837.7	2030.1	2964.5	1832.9	2076	4.9136	-0.028074	0.906339	0.924045	-0.120079	-6.43957	21379-30	EKI2	Ethanolamine kinase 2	Etnk2	Q9NVF9
2171	seq.17818.22	7234.5	9155	7235.4	6303.3	4859.5	6143.9	6418.3	5713.6	6315.9	8567.8	9772.5	6617.4	6.53036	-0.0285295	0.925518	0.939494	-0.0953996	-6.31855	17818-22	SUGT1	Protein SGT1 homolog	Sugt1	Q9Y2Z0
2592	seq.19331.18	2177.8	1486.3	1399.6	1730	1462.9	1617.7	2694.7	1321.5	2023.4	2514.3	1296.7	2523.7	4.58673	-0.028625	0.89597	0.915708	-0.133454	-6.46492	19331-18	BAIP2	Brain-specific angiogenesis inhibitor 1-associated protein 2	Baiap2	Q9UQB8
3019	seq.21172.11	583.6	504.8	466.7	473.1	407.5	513.2	603.8	567.9	681	597.3	607.5	545.9	2.85958	-0.0286436	0.893913	0.914008	-0.13611	-6.52944	21172-11	MESD1	Mesoderm development candidate 1	Tlnrd1	Q9H1K6
6979	seq.9237.54	279.6	265.1	266.9	223.7	240.1	247.5	301.3	203.3	269.3	345.4	336.2	5140.3	2.20035	-0.0292459	0.969241	0.974501	-0.0393439	-6.5691	9237-54	Lysosomal acid phosphatase	Lysosomal acid phosphatase	Acp2	P11117
2329	seq.18380.78	1421.3	1459.2	1506.9	1497.8	893.4	1701	1831.4	1212.7	1641.7	1612.9	1653.3	1756.4	4.32195	-0.0306987	0.899956	0.918332	-0.12831	-6.47977	18380-78	Albumin	Serum albumin	Alb	P02768
2151	seq.17791.25	2491.3	1856.1	1923.7	1721	2166.3	2221.1	2442.9	2323.5	3164.5	2893.7	2461	2925.8	4.97395	-0.0307416	0.883905	0.905237	-0.149049	-6.44178	17791-25	HPCL1	Hippocalcin-like protein 1	Hpcal1	P37235
3090	seq.21341.19	648.6	535.5	423.1	395.7	308.1	575.6	498.3	366.5	444.5	481.5	520.1	448	2.63115	-0.0309432	0.876444	0.899172	-0.158713	-6.53822	21341-19	CHM4A	Charged multivesicular body protein 4a	Chmp4a	Q9BY43
7251	seq.9877.28	598.3	561.5	626.6	473.1	500.4	949.3	722.5	449.3	599.5	966.1	519.4	528.6	3.02249	-0.0314313	0.911346	0.928085	-0.113629	-6.52233	9877-28	CRKL	Crk-like protein	Crkl	P46109
1900	seq.16769.20	1647.7	1508.6	1297.7	1218.4	1174.9	1207.9	1623	1486.7	1356.9	1498.3	1838.9	1326.9	4.25001	-0.0327079	0.896213	0.915708	-0.133141	-6.481	16769-20	RAC3	Ras-related C3 botulinum toxin substrate 3	Rac3	P60763
1774	seq.15582.25	47520.5	25991.4	36453.7	31653.4	38558.4	38883.8	56593.1	38913.8	43462.3	50719.5	37173.2	48895.5	9.08039	-0.0328416	0.875806	0.898639	-0.159539	-6.49259	15582-25	FCN1	Ficolin-1	Fcn1	O00602
5106	seq.3849.56	308.2	191	188.4	209.3	236.4	241.8	291	189.5	256.9	318.8	244	281.6	1.70296	-0.0331418	0.851867	0.878622	-0.190663	-6.55244	3849-56	GFP_AEQVI	Green fluorescent protein_AEQVI	Gfp	P42212
2947	seq.20976.19	3880.7	3496.5	3462.1	3554.1	3116.6	2691.1	4151.5	2186.5	4043.9	5199.8	4269.7	3814.6	5.58243	-0.0336025	0.879962	0.901849	-0.154154	-6.37292	20976-19	3	U6 snRNA-associated Sm-like protein LSm3	Lsm3	P62310
3568	seq.22533.95	3992.3	2628.1	2290.7	2372.6	3562.2	2269.9	3689.7	1396.3	4826	3831.9	3318.1	3190.3	5.31358	-0.0336267	0.919991	0.934508	-0.102504	-6.40896	22533-95	PP1RA	Serine/threonine-protein phosphatase 1 regulatory subunit 10	Ppp1r10	Q96QC0
5337	seq.4876.32	19324.4	20954.1	13769.1	14505.9	10457.9	25349.5	15850.7	16804.4	23569.4	20441.7	15696.6	21668.9	7.8889	-0.0342391	0.898216	0.91705	-0.130554	-6.32495	4876-32	Coagulation Factor IX	Coagulation factor IX	F9	P00740
2176	seq.17823.40	2539	2498.3	2192.4	2209.5	2387.6	2737.5	3820.2	2450.8	2961.4	2929.3	2510	3029.5	5.15472	-0.0345363	0.871733	0.894943	-0.164823	-6.42154	17823-40	SMD2	Small nuclear ribonucleoprotein Sm D2	Snrpd2	P62316
2540	seq.19249.18	102947	71295.5	101949	127906	81536.3	43742.5	163031	33751.5	96359.2	146502	107277	95080.6	10.2311	-0.0347113	0.897565	0.916508	-0.131395	-6.69004	19249-18	SYK	Lysine--tRNA ligase	Kars1	Q15046
1372	seq.13934.3	2630.3	2618	1846.3	1774.5	1545.9	2068.4	2115.8	2484	1982.2	1798.8	3137.6	2078.5	4.83692	-0.0348354	0.912455	0.92898	-0.112201	-6.45841	13934-3	MCF2L	Guanine nucleotide exchange factor DBS	Mcf2l	O15068
4263	seq.24910.18	1732.6	1480.8	1534.4	1581.1	1224.3	1173	2020.6	959.4	2307.7	2041.8	1734.4	1712.8	4.40506	-0.0348457	0.882995	0.904427	-0.150228	-6.46739	24910-18	NonO protein	Non-POU domain-containing octamer-binding protein	Nono	Q15233
819	seq.12593.33	9289.7	8740.5	6784.7	7359.9	4857	4693.8	8338.6	3456.3	8574	9995	7002	7626.5	6.53662	-0.0356816	0.90756	0.925098	-0.118505	-6.31422	12593-33	PDRG1	p53 and DNA damage-regulated protein 1	Pdrg1	Q9NUG6
1500	seq.14115.34	1217.8	1101.8	951	861.5	860.4	1154.7	1135.3	683.8	856.7	1705	880.5	919.8	3.74551	-0.0362184	0.865058	0.889292	-0.173491	-6.49147	14115-34	Adrenomedullin	Adrenomedullin	Adm	P35318
6572	seq.8307.47	4545.1	4362.7	2711.9	2612.6	2558	2673.7	2884.6	2366.2	2891.6	4251.4	3519.7	3858.2	5.4165	-0.0363899	0.881213	0.902967	-0.152535	-6.40547	8307-47	CK068	UPF0696 protein C11orf68	C11orf68	Q9H3H3
3213	seq.21604.2	1865.6	1620.8	1387.1	1259.5	1088.9	1578.8	1737.7	1295.5	1354.1	1586.9	1649.8	1392	4.29963	-0.0373638	0.857249	0.882938	-0.18365	-6.47213	21604-2	CUTA	Protein CutA	Cuta	O60888
2946	seq.20975.2	1989.6	690.3	1438.2	627.3	453.4	689.3	661.4	304.5	714.6	1629.3	909.7	1604.7	3.50246	-0.0374674	0.94407	0.954246	-0.0715859	-6.51144	20975-2	RCAN2	Calcipressin-2	Rcan2	Q14206
1708	seq.15466.30	820.5	286.5	307.6	307.7	283.3	336.2	399.3	583.3	408.9	365.5	438.7	379.3	2.38684	-0.037685	0.912697	0.92898	-0.11189	-6.55701	15466-30	CO9A1	Collagen alpha-1(IX) chain	Col9a1	P20849
5744	seq.5813.58	551	514.3	550.5	563.8	546	605.4	679.1	642.1	1320.3	864.8	692.1	627.2	3.13602	-0.0379688	0.896525	0.915815	-0.132738	-6.51755	5813-58	Epo	Erythropoietin	Epo	P01588
137	seq.10565.19	787.2	887	1662.7	1517.4	867.1	841.7	1332.4	976.9	903.3	1741.1	2225.7	888	3.94333	-0.0380154	0.910983	0.927839	-0.114097	-6.48006	10565-19	SLIK3	SLIT and NTRK-like protein 3	Slitrk3	O94933
1554	seq.14284.23	48	34.5	33.7	32.3	25.3	33.7	58.6	42.2	30.9	29.4	38.9	34.9	-1.03239	-0.0382579	0.896299	0.915708	-0.13303	-6.504	14284-23	E2AK4	eIF-2-alpha kinase GCN2	Eif2ak4	Q9P2K8
5291	seq.4560.34	1062.9	1040	825.4	602.5	611.1	722	792.1	612.8	729.5	829.4	1102.2	646.7	3.38705	-0.0393892	0.885033	0.906026	-0.147589	-6.5062	4560-34	LCK	Tyrosine-protein kinase Lck	Lck	P06239
85	seq.10439.57	33233	20566.2	32030.4	27415.1	45122.1	30373.7	50518.3	40522	34860.6	43600.3	42988.3	41471.8	8.90982	-0.0395906	0.880003	0.901849	-0.154101	-6.48648	10439-57	Alpha-amylase 2B	Alpha-amylase 2B	Amy2b	P19961
6201	seq.7186.111	1047.4	877.1	855	874.6	875.1	1474.5	1234	1020.9	1843.3	1260.5	1006.6	1384.9	3.89965	-0.0396247	0.874705	0.89763	-0.160968	-6.49478	7186-111	STX3	Syntaxin-3	Stx3	Q13277
3516	seq.22429.13	1538.9	990.1	1226.5	1144	1308.2	1034.5	2163.1	860.1	1506.3	1688.8	1209.8	1428.6	4.12538	-0.0396368	0.846353	0.874204	-0.19786	-6.46997	22429-13	KDM1A	Lysine-specific histone demethylase 1A	Kdm1a	O60341
2177	seq.17826.341	171428	116518	161798	187892	145680	109322	248471	65480.2	151765	245154	172916	187867	11.0192	-0.0397483	0.839449	0.868254	-0.206885	-6.77733	17826-341	EF1D	Elongation factor 1-delta	Eef1d	P29692
2091	seq.17698.15	842.9	873.2	684.8	640.5	725.9	709.8	846.2	746	908.9	1003.7	895.3	921.8	3.44023	-0.0399959	0.846525	0.874263	-0.197634	-6.49649	17698-15	WBP2	WW domain-binding protein 2	Wbp2	Q969T9
6563	seq.8296.117	640.3	596.3	601.6	587.4	843.7	578.9	1683.5	688.7	671.4	680.8	624.9	908.5	3.27408	-0.0404753	0.897562	0.916508	-0.131399	-6.50879	8296-117	KDEL2	KDEL motif-containing protein 2	Poglut3	Q7Z4H8
1980	seq.17175.5	2740.7	19492	2373.9	2120.1	1496.2	2186.5	1979.3	1841.8	1805.9	2652.3	3334.2	2186.7	5.14246	-0.0404853	0.948863	0.958228	-0.0654414	-6.45044	17175-5	MP2K6	Dual specificity mitogen-activated protein kinase kinase 6	Map2k6	P52564
5324	seq.4815.25	868.4	831.6	713.7	719.1	743	821.1	1053.9	612.9	822	1129.7	766.2	779.7	3.44319	-0.0405468	0.829058	0.85903	-0.220504	-6.48932	4815-25	TXD12	Thioredoxin domain-containing protein 12	Txndc12	O95881
6983	seq.9244.27	509.5	351	329.2	318.6	329.1	280.3	424	400.7	443.8	421	457.9	433.4	2.37253	-0.0419323	0.844722	0.872757	-0.19999	-6.53856	9244-27	PPT1	Palmitoyl-protein thioesterase 1	Ppt1	P50897
3195	seq.21555.17	3572.6	2700.8	1609.7	1374.5	1630.1	1705.8	1873.8	1304.1	1444.6	1974	2296.7	1596.1	4.62535	-0.0420622	0.868566	0.892415	-0.168934	-6.45965	21555-17	FAM3A	Protein FAM3A	Fam3a	P98173
3696	seq.23006.19	788.5	1306.5	768.7	743	659.9	630.3	974	556.7	647.5	865.9	1059.6	905.6	3.42799	-0.0421991	0.884681	0.905787	-0.148045	-6.50358	23006-19	PI42B	Phosphatidylinositol 5-phosphate 4-kinase type-2 beta	Pip4k2b	P78356
2029	seq.17391.10	1925.7	1106.8	1032.6	1122.8	4097.4	1217.8	3071.7	1036	2113.9	2743	1376.4	2185	4.52974	-0.0425092	0.927874	0.941533	-0.0923717	-6.46179	17391-10	SPF45	Splicing factor 45	Rbm17	Q96I25
2307	seq.18322.15	7961.2	8427.3	5795	6489.2	4881.8	8635.2	6515.7	9206.6	7630.7	7204.2	9176.9	6920.2	6.60907	-0.0425804	0.89461	0.914597	-0.13521	-6.31851	18322-15	JMJD6	Bifunctional arginine demethylase and lysyl-hydroxylase JMJD6	Jmjd6	Q6NYC1
6897	seq.9065.28	3416.6	2569.6	1898	2066.5	2347.1	2292	2295.4	2214	3378.1	3668.8	2586	2509.9	5.09541	-0.0428569	0.862913	0.887567	-0.17628	-6.42885	9065-28	TXLNA	Alpha-taxilin	Txlna	P40222
733	seq.12461.8	4939	3618.4	4227.2	3792.2	3786	4017.8	5177.6	3337.9	4039.5	6176.9	4506.5	4281	5.83722	-0.0431116	0.830143	0.860033	-0.21908	-6.34117	12461-8	SIRT5	NAD-dependent protein deacylase sirtuin-5, mitochondrial	Sirt5	Q9NXA8
7031	seq.9322.15	194.8	172.8	160	166	124.2	231.3	252.6	211.4	205.8	172.3	180.5	174.3	1.30807	-0.0432999	0.870394	0.89381	-0.16656	-6.55495	9322-15	RCN1	Reticulocalbin-1	Rcn1	Q15293
1018	seq.12881.17	4178.9	4709.7	4286.1	4227.5	4087.4	4473.9	5961.6	4141.2	4210.7	6478.1	4565.5	4412.9	5.94447	-0.0433228	0.855644	0.881523	-0.185741	-6.34021	12881-17	RDH16	Retinol dehydrogenase 16	Rdh16	O75452
5342	seq.4889.82	22885.8	13076.8	27003.6	25407.2	26474.7	21638.1	36483.3	29636.5	27005.8	39434.1	29894.9	35501.8	8.49413	-0.0438399	0.844539	0.872687	-0.200229	-6.42977	4889-82	WNT7A	Protein Wnt-7a	Wnt7a	O00755
6666	seq.8476.11	67512.5	42849.8	60496.1	56845.9	53792	59928.9	83255.4	64977.7	71463.1	77057.1	68615.4	70759.3	9.74227	-0.0442614	0.816599	0.8482	-0.236892	-6.5598	8476-11	CgA	Chromogranin-A	Chga	P10645
2921	seq.20941.7	9845.3	8889.3	9357	8298.9	11599.5	7723.5	13181.8	7057.8	10562.2	10794	15101.1	9656.7	7.0592	-0.0445979	0.868955	0.89265	-0.168428	-6.30061	20941-7	UBL3	Ubiquitin-like protein 3	Ubl3	O95164
7068	seq.9388.18	6600.5	4576.7	2353.1	2132.9	6156.9	4277.8	4288	1701.7	2931.8	4719.6	3652.3	4258.3	5.62631	-0.0452056	0.904552	0.922402	-0.122383	-6.38688	9388-18	MCEE	Methylmalonyl-CoA epimerase, mitochondrial	Mcee	Q96PE7
102	seq.10473.2	32653.8	16878.6	24622.7	19967.2	14182.4	26521.4	33721.7	20061.1	26873.1	28608.3	16726.2	37305.7	8.3175	-0.045657	0.866963	0.890889	-0.171016	-6.37395	10473-2	Trefoil factor 2	Trefoil factor 2	Tff2	Q03403
2447	seq.19108.50	964.6	558.2	851.2	745.6	769.3	732.1	1087.3	988.6	916.2	1086	975.4	1206.2	3.57475	-0.0458684	0.821921	0.852795	-0.229883	-6.48436	19108-50	MECP2	Methyl-CpG-binding protein 2	Mecp2	P51608
6214	seq.7200.4	540.3	498.1	520.6	446.3	452.7	475.9	659.4	519.9	568.9	575.4	651.5	587.1	2.84943	-0.0458877	0.824042	0.854879	-0.227093	-6.509	7200-4	LRFN2	Leucine-rich repeat and fibronectin type-III domain-containing protein 2	Lrfn2	Q9ULH4
28	seq.10048.7	2066.6	1732.3	1514	1351.7	1317.8	1814.6	1800.7	1562.2	1730.1	2142.3	1647.5	1683.7	4.49359	-0.0461148	0.818159	0.849704	-0.234837	-6.45299	10048-7	PEBB	Core-binding factor subunit beta	Cbfb	Q13951
1955	seq.16922.53	579.5	519.3	587.6	576	516.3	521.2	1045.7	514.4	626.2	799	495.9	752.9	3.03693	-0.0462502	0.82105	0.852124	-0.231029	-6.49822	16922-53	PLXB3	Plexin-B3	Plxnb3	Q9ULL4
6197	seq.7182.1	1066.3	963.7	810.9	800.8	896	891.6	1152.2	812.9	1036.8	1384.5	861.8	955.8	3.68182	-0.0468575	0.813703	0.84577	-0.240711	-6.47956	7182-1	carboxylesterase, liver	Liver carboxylesterase 1	Ces1	P23141
7218	seq.9836.20	6104.1	5653.4	5964.9	5886.2	4743.6	5731.6	7631	6490.1	5942.5	8610.3	5970.5	5655	6.36056	-0.0471468	0.853366	0.879893	-0.188709	-6.31196	9836-20	DCK	Deoxycytidine kinase	Dck	P27707
2623	seq.19438.68	5091.8	3886.9	3705.6	4249.9	3234	3911.2	5319.7	3743.9	4873.7	5409.6	4153.2	5448.2	5.86802	-0.0481769	0.79954	0.833215	-0.259442	-6.33864	19438-68	SYF2	Pre-mRNA-splicing factor SYF2	Syf2	O95926
4697	seq.2879.9	5371.2	5233.3	5843.8	5654.6	2753.7	5253.8	6412.1	4890.4	5756.9	6489.5	5096.6	6820.5	6.16352	-0.048481	0.861914	0.88678	-0.177579	-6.33419	2879-9	a1-Antichymotrypsin	Alpha-1-antichymotrypsin	Serpina3	P01011
4813	seq.3170.6	45018.2	42356.2	42639.7	48850.3	30921.6	26358.5	55346.6	15889.5	37862.2	54371.1	50893.6	38662.8	9.02129	-0.049667	0.843667	0.871904	-0.201369	-6.50617	3170-6	AMPM2	Methionine aminopeptidase 2	Metap2	P50579
6192	seq.7175.4	1077	891.9	763.1	731.8	1129.8	898.7	1200.1	708.3	1260.4	1132	1085.6	1079.4	3.71437	-0.0503526	0.828142	0.858405	-0.221707	-6.48322	7175-4	PCDG2	Protocadherin gamma-A2	Pcdhga2	Q9Y5H1
5479	seq.5124.62	5880.4	4793.7	4816	4829.5	4616.9	4930.6	6881.3	5026.9	6777.9	7134.5	5127.3	6445.6	6.21288	-0.0506598	0.80036	0.833956	-0.258355	-6.30968	5124-62	sICAM-5	Intercellular adhesion molecule 5	Icam5	Q9UMF0
4421	seq.25260.62	854.1	683.5	714.5	791	758.4	688	993.8	748.8	1006.3	1144.9	877.2	1139.5	3.5152	-0.0525684	0.752814	0.792568	-0.321984	-6.45923	25260-62	CO017	Uncharacterized protein C15orf17	Fam219b	Q5XKK7
2509	seq.19197.95	3284.3	4746.3	980.3	1098.7	2235.8	1870.7	1128.3	786	1099.2	1394.5	3472.6	1038.2	4.44716	-0.0534423	0.916146	0.931225	-0.107451	-6.47914	19197-95	THIL	Acetyl-CoA acetyltransferase, mitochondrial	Acat1	P24752
2477	seq.19143.38	1349.3	783.1	898.2	812.7	724.4	799.5	997.4	831.3	1620.5	1329.8	924.6	1854.7	3.78288	-0.0543935	0.802299	0.835517	-0.255786	-6.47696	19143-38	NB5R2	NADH-cytochrome b5 reductase 2	Cyb5r2	Q6BCY4
1332	seq.13707.27	28127.7	18835.4	27478.9	23658.5	23674.3	25678.7	38281.8	17965.6	21876.9	37233.8	24703.7	25663.6	8.4149	-0.0552198	0.780109	0.816326	-0.285303	-6.39654	13707-27	SPARCL1	SPARC-like protein 1	Sparcl1	Q14515
4239	seq.24720.10	235.6	219.6	222.7	225.3	270.4	252.6	256.5	226.5	249.5	543.9	225.3	272.4	1.79106	-0.0563416	0.841295	0.86973	-0.20447	-6.54843	24720-10	ANR16	Ankyrin repeat domain-containing protein 16	Ankrd16	Q6P6B7
719	seq.12446.49	4478.8	4094.5	3179.3	3253.5	3253.6	3726.9	4109.3	3641.4	5055.9	4957.3	3806.3	4384.6	5.7262	-0.0564742	0.787231	0.822532	-0.275801	-6.35208	12446-49	GST A1-1	Glutathione S-transferase A1	Gsta1	P08263
7230	seq.9848.22	9925	5832.4	6111.6	6493.1	7844.8	5301.3	9675.3	3396.7	10422.8	11390.1	6549.1	8913.3	6.60625	-0.05648	0.858096	0.883486	-0.182547	-6.29983	9848-22	Cyclin H	Cyclin-H	Ccnh	P51946
6212	seq.7198.197	994.6	918.4	800.3	809.5	670.5	907.5	972.6	752	735.3	1078.7	954.3	1059	3.55825	-0.0566039	0.771612	0.80866	-0.296675	-6.46736	7198-197	FA20B	Glycosaminoglycan xylosylkinase	Fam20b	O75063
2917	seq.20935.4	4395.6	3805.6	3749.2	3170	2447.7	2835.7	3981.6	2586.8	3498.1	4676.3	3588.3	4226.5	5.55709	-0.0567468	0.795293	0.8297	-0.265078	-6.36145	20935-4	PDCL3	Phosducin-like protein 3	Pdcl3	Q9H2J4
6757	seq.8840.61	9520.5	12334.6	8282.1	7846.9	4319.7	12649.9	7843.7	9316.4	11349.1	9647.2	8505.4	10966.1	6.92609	-0.057082	0.855407	0.881399	-0.186049	-6.30091	8840-61	C1s	Complement C1s subcomponent	C1s	P09871
5135	seq.3902.21	5107.6	3096.8	3219.7	3195.8	3245.7	3142.8	4386.8	3414.1	4111.7	4458.9	3921.1	4426	5.65423	-0.0572581	0.772697	0.809685	-0.295221	-6.3467	3902-21	SKP1	S-phase kinase-associated protein 1	Skp1	P63208
3063	seq.21272.100	348	243.8	169.9	170.8	244.8	207.6	308.9	167.2	204.3	232.6	227.6	209.9	1.57919	-0.0588467	0.786734	0.822352	-0.276463	-6.53152	21272-100	CN166	UPF0568 protein C14orf166	Rtraf	Q9Y224
2137	seq.17773.26	4646.1	4167.5	2779.9	2630.1	2430.8	2449	3445.3	2318.7	5331.4	3267.8	3579.4	4038.2	5.46907	-0.0592016	0.82742	0.857914	-0.222655	-6.39361	17773-26	SNAG	Gamma-soluble NSF attachment protein	Napg	Q99747
3679	seq.22972.26	1201	1186.3	1663.3	2195.4	2846.9	1627.9	3121.2	1055.8	10420.6	3513.3	2198.4	3153.3	4.93641	-0.0594016	0.914545	0.930096	-0.109511	-6.43471	22972-26	Gro-b	Gro-beta	Cxcl2	P19875
4888	seq.3326.58	1745.8	1411	1643.2	1429.7	2220.4	1407.5	2596.6	2302.4	2126	2175.7	2114.8	2358.1	4.68516	-0.0603385	0.805441	0.838215	-0.251626	-6.43139	3326-58	Nectin-like protein 2	Cell adhesion molecule 1	Cadm1	Q9BY67
4643	seq.2778.10	2111.4	1402.6	1435.1	1369.5	1813.1	1481.3	1994.1	1604.4	1974.5	2370.9	1726.8	2148.3	4.55837	-0.0611392	0.760645	0.799372	-0.311415	-6.42447	2778-10	IL-22	Interleukin-22	Il22	Q9GZX6
3971	seq.23631.1	8112.4	8049.6	6062.5	5801.3	5603.3	6597.4	7421.1	3862.8	6161.5	9378	6479.9	6045.3	6.44112	-0.0611819	0.780834	0.816911	-0.284334	-6.28432	23631-1	GALK2	N-acetylgalactosamine kinase	Galk2	Q01415
2392	seq.18871.24	12684	8691	12895.2	10006	8006.1	14035.6	18884.8	4258.2	12751.1	20788	5903	18911.6	7.22702	-0.0621441	0.890905	0.911422	-0.139997	-6.3062	18871-24	AIF1L	Allograft inflammatory factor 1-like	Aif1l	Q9BQI0
220	seq.10801.11	4885.6	15880.2	4220.3	4287.5	3719.2	5062.4	5329.5	4730.6	4788.9	5824.2	4922.9	6045.5	6.16482	-0.0621705	0.879452	0.901649	-0.154815	-6.35039	10801-11	Ephrin-A2	Ephrin-A2	Efna2	O43921
951	seq.12781.2	3186.2	3790.7	2292.9	2065.6	1676.1	2158.3	2069.4	1861.3	2182.8	2535.1	3364.1	2013.7	4.98363	-0.0622934	0.839297	0.868215	-0.207084	-6.4292	12781-2	TRBP2	RISC-loading complex subunit TARBP2	Tarbp2	Q15633
6184	seq.7155.46	866.2	816.4	750.5	692.1	621.9	727.7	1083.4	808.6	728.7	790.5	859.1	726.8	3.39077	-0.0627537	0.790524	0.825405	-0.271417	-6.47837	7155-46	C4b-binding protein beta chain	C4b-binding protein beta chain	C4bpb	P20851
4485	seq.25465.42	1657.5	2586.5	1530.8	916.1	790.9	772.2	556.9	484.1	519.6	1705.5	2591.6	651.4	3.79244	-0.0628801	0.912715	0.92898	-0.111867	-6.49451	25465-42	MLIP	Muscular LMNA-interacting protein	Mlip	Q5VWP3
1699	seq.15448.47	55633.7	33146.2	39684.1	32826.6	43688.3	45918.1	58568.9	43370.5	50408.9	52643.8	41700.9	54087.9	9.24358	-0.0631165	0.759128	0.797888	-0.31346	-6.46717	15448-47	SQSTM	Sequestosome-1	Sqstm1	Q13501
128	seq.10552.88	983.5	709	612.2	576.7	541.5	638.2	793.1	704.5	712.2	710.4	771.2	803.3	3.23974	-0.0631725	0.750605	0.790899	-0.324973	-6.46944	10552-88	NKG2F	NKG2-F type II integral membrane protein	Klrc4	O43908
2862	seq.20535.68	2108.5	2872.7	1396.6	1100.1	1036.2	1518.6	1424.5	959.7	1317.9	1463.8	1722.7	1759.5	4.31751	-0.0635883	0.815951	0.847643	-0.237745	-6.46452	20535-68	I17RE	Interleukin-17 receptor E	Il17re	Q8NFR9
3293	seq.21761.213	1011.9	946.4	835.3	886.5	736.9	925.7	1050.6	864.3	1041.5	1161.2	1015.9	1173.4	3.69024	-0.0636098	0.727318	0.770101	-0.356671	-6.44435	21761-213	UBP46	Ubiquitin carboxyl-terminal hydrolase 46	Usp46	P62068
1083	seq.13090.17	956.6	597.2	825	877.2	639.8	744.9	1363.8	795.1	1157.3	1207.9	643.1	1422.3	3.58925	-0.0636208	0.774343	0.811298	-0.293016	-6.46782	13090-17	S100A6	Protein S100-A6	S100a6	P06703
3530	seq.22479.64	3696.8	2787.3	1717.8	1547.6	2115	2005.6	2156.9	1345.1	1690.9	2577	2284.2	1895.3	4.79767	-0.0648315	0.775946	0.812641	-0.29087	-6.41821	22479-64	IP6K2	Inositol hexakisphosphate kinase 2	Ip6k2	Q9UHH9
3600	seq.22587.37	785.5	618.3	691.2	679.4	697.5	709.1	982.6	754.2	859.3	919.2	822.6	956	3.38973	-0.0652202	0.712513	0.757699	-0.377023	-6.44234	22587-37	EPHA6	Ephrin type-A receptor 6	Epha6	Q9UF33
888	seq.12693.2	1977.4	1826.6	1550.3	1523.5	1311.5	1909.6	2183	1896.4	1725.5	1877.4	1710.8	1929.2	4.56859	-0.0654054	0.76097	0.799492	-0.310977	-6.42831	12693-2	SH3L1	SH3 domain-binding glutamic acid-rich-like protein	Sh3bgrl	O75368
6556	seq.8275.31	4262.1	3307.1	4243.1	3631.9	3204	5071.3	4965	3760.5	4169.3	4675.3	4773.9	4932.5	5.81544	-0.0654335	0.786963	0.822453	-0.276159	-6.33618	8275-31	PEAR1:ECD	Platelet endothelial aggregation receptor 1:Extracellular domain	Pear1	Q5VY43
4080	seq.24277.22	2255.2	1386.6	1570.5	1819.2	1800.4	1486.4	2429.2	1688.5	2432.7	2862.6	1688.8	2234.8	4.68911	-0.065584	0.746739	0.787482	-0.33021	-6.40792	24277-22	CPNE7	Copine-7	Cpne7	Q9UBL6
4792	seq.3070.1	45722.8	33835.6	37928.4	32458.7	42226.5	45656.4	51421.2	52246.3	58240.4	54732.8	41642.4	68172.9	9.26733	-0.0657751	0.745604	0.786722	-0.331749	-6.4556	3070-1	IL-2	Interleukin-2	Il2	P60568
1559	seq.14309.8	3830.1	4594.8	3987.6	4089.2	2913.8	3659.9	4793.2	3366.5	3981.3	5471.6	4085.8	4032.8	5.7512	-0.0660811	0.782576	0.818569	-0.282008	-6.33599	14309-8	HNRH1	Heterogeneous nuclear ribonucleoprotein H	Hnrnph1	P31943
2038	seq.17408.2	1193.8	609.8	785.8	990.6	784.6	804.1	1902	663.5	1534	1277.5	574.9	2296.6	3.76379	-0.0668296	0.850613	0.877769	-0.192299	-6.49024	17408-2	PMM1	Phosphomannomutase 1	Pmm1	Q92871
5071	seq.3773.15	1268.5	938.4	839.7	1041.3	753.4	904.1	1059.9	904.5	1112.8	1376.5	1017.3	1286.2	3.78229	-0.0677047	0.717227	0.761646	-0.370525	-6.43674	3773-15	sTie-2	Angiopoietin-1 receptor, soluble	Tek	Q02763
5298	seq.4569.52	694.2	667.4	709	743.3	794.2	745.8	693.2	742.6	746.6	2072.6	659.1	723.5	3.39652	-0.0680719	0.850397	0.877666	-0.19258	-6.4947	4569-52	SORC2	VPS10 domain-containing receptor SorCS2	Sorcs2	Q96PQ0
4544	seq.25962.51	1096.5	1289.9	1120.8	968.4	1019.6	875.9	1345.4	819.6	1099.1	1301.4	1412.9	1149.9	3.89614	-0.0696262	0.756135	0.795402	-0.317498	-6.44806	25962-51	WNK1	Serine/threonine-protein kinase WNK1	Wnk1	Q9H4A3
5122	seq.3879.50	771.2	522	500	431.1	1258.7	1318	776	445.8	808.3	984.4	800.4	874.6	3.31445	-0.0705544	0.869739	0.893258	-0.167411	-6.50475	3879-50	CDC37	Hsp90 co-chaperone Cdc37	Cdc37	Q16543
5865	seq.6324.11	18659.6	10313.1	20590.7	20370	11410.4	17488.8	24658.1	11519.9	29658	28874.5	14831.8	40299.8	7.99917	-0.0717418	0.838238	0.867474	-0.20847	-6.34388	6324-11	DNSL2	Deoxyribonuclease-1-like 2	Dnase1l2	Q92874
2063	seq.17495.141	229.1	192.3	232.8	266.6	235.9	230.1	415.2	229.7	249.1	351.8	224.9	252.9	1.76758	-0.0724811	0.727182	0.770065	-0.356857	-6.50317	17495-141	SIR3	NAD-dependent protein deacetylase sirtuin-3, mitochondrial	Sirt3	Q9NTG7
6149	seq.7106.37	2198.5	2014.8	1276	1366.1	2088.3	1454.7	1974.8	1486.7	1850.9	2423.7	1702.8	2082.7	4.58628	-0.0728804	0.76495	0.802674	-0.305621	-6.42614	7106-37	PLACL	Oocyte-secreted protein 2	Oosp2	Q86WS3
1107	seq.13125.45	1050.9	1449.4	851.8	1151.1	593.6	1938.5	939.9	1423.4	1688.2	1066.5	1285.5	977	3.94326	-0.0731267	0.85305	0.879686	-0.189121	-6.49178	13125-45	Vitronectin	Vitronectin	Vtn	P04004
1369	seq.13931.22	1713.2	1804.4	1538.3	1381.6	1041.4	1343.3	1833.6	1208	1324.9	1720.3	1559.1	1568.9	4.31378	-0.0735601	0.730316	0.77263	-0.352569	-6.42212	13931-22	PSMD9	26S proteasome non-ATPase regulatory subunit 9	Psmd9	O00233
91	seq.10451.11	11752.8	26365.1	21013.4	13255.2	20607.1	17309.7	18567.4	17448	19038.8	26304.4	26798.9	14273.8	7.9747	-0.0736414	0.85813	0.883486	-0.182502	-6.36006	10451-11	NUCB1	Nucleobindin-1	Nucb1	Q02818
6051	seq.6899.37	2429.4	2412.4	2148.1	2068.5	2370	2035	3094.9	2076.4	2171	2887.7	2620.5	2501.3	4.99617	-0.0736919	0.723082	0.766792	-0.362478	-6.37259	6899-37	PHS2	Pterin-4-alpha-carbinolamine dehydratase 2	Pcbd2	Q9H0N5
668	seq.12368.18	1534	1149	1009.4	1262.3	1177.8	1057.3	1396.2	1145.1	1479.2	1836.9	1301.8	1515.2	4.12687	-0.0741824	0.699469	0.746416	-0.395092	-6.41372	12368-18	PCAF	Histone acetyltransferase KAT2B	Kat2b	Q92831
2269	seq.18271.43	422.7	296.8	315.1	339	320.2	307.9	567.5	336.4	370.4	389.7	345.4	353.2	2.26475	-0.0742045	0.712205	0.757479	-0.377447	-6.48553	18271-43	OXSM	3-oxoacyl-[acyl-carrier-protein] synthase, mitochondrial	Oxsm	Q9NWU1
3952	seq.23601.43	12238.7	10542.6	10973.6	9676.2	10190.6	9464.6	12667.7	9526.2	10996.1	16619.5	11417.3	10303.2	7.21452	-0.0754773	0.745562	0.786722	-0.331806	-6.2597	23601-43	ACO12	Acyl-coenzyme A thioesterase 12	Acot12	Q8WYK0
2087	seq.17693.2	1193.9	1250.7	1038.9	961.6	1087	991.6	1245.5	1060.8	1289.1	1389.9	1385.6	1065.3	3.95256	-0.0755607	0.749278	0.789721	-0.326769	-6.44535	17693-2	Septin-6	Septin-6	Septin6	Q14141
5540	seq.5345.51	9837.3	9223.9	8722.8	9155.2	7683.2	10754.8	12849.6	5698.4	8591.1	10056	10548.5	9531.3	6.95035	-0.0756831	0.740724	0.782333	-0.338378	-6.25268	5345-51	CKAP2	Cytoskeleton-associated protein 2	Ckap2	Q8WWK9
1038	seq.12954.71	2259.5	1865.7	1525.8	1405.4	1374.4	2267.4	2073.4	1000.8	1128	2991.6	1070	965.6	4.38416	-0.0757139	0.794478	0.829077	-0.266161	-6.44318	12954-71	PPARa	Peroxisome proliferator-activated receptor alpha	Ppara	Q07869
5677	seq.5689.1	132.5	81.3	111.8	107.1	117.5	111.7	153.5	114.5	157.2	159.2	128.1	156.8	0.75357	-0.0758952	0.672797	0.721135	-0.432483	-6.46611	5689-1	DB112	Beta-defensin 112	Defb112	Q30KQ8
5806	seq.6107.3	507.1	448	470.4	489.3	405	497.9	709	389.2	480.3	575.7	506.3	576.5	2.7412	-0.0763128	0.665201	0.714995	-0.443247	-6.4363	6107-3	ELA1	Chymotrypsin-like elastase family member 1	Cela1	Q9UNI1
1088	seq.13098.93	28476.2	23465.1	27527.7	23634.6	30312.5	39034.2	36775.7	36125.5	42298.7	36609.9	32504.9	36172	8.7536	-0.0765333	0.776793	0.813304	-0.289736	-6.4101	13098-93	VEGF-D	Vascular endothelial growth factor D	Vegfd	O43915
6167	seq.7134.14	2766.1	2200.1	1755.8	1914.5	2400.3	1961.7	2460.1	1852.5	2487.7	3034.7	2387.4	2568.7	4.93731	-0.0769295	0.713082	0.757987	-0.376237	-6.37715	7134-14	Apoptosis regulator Bcl-W	Bcl-2-like protein 2	Bcl2l2	Q92843
5283	seq.4547.59	4677.8	3302.1	2802.8	3073.7	3426.6	4075	3870.2	3451	3934.5	4610.9	3652.4	4075.7	5.63429	-0.0770599	0.719522	0.763443	-0.367367	-6.328	4547-59	FLRT1	Leucine-rich repeat transmembrane protein FLRT1	Flrt1	Q9NZU1
3922	seq.23558.33	389.9	278.2	258.7	253.5	266	255.8	349.6	269.4	330.8	369.3	299	372.9	2.02856	-0.0773741	0.633047	0.684599	-0.489447	-6.44353	23558-33	MET2B	Methyltransferase-like protein 2B	Mettl2b	Q6P1Q9
5093	seq.3825.18	5686.2	6718.1	7835.8	5511.7	2069.9	2503.2	4579.6	1422	3385.2	6801.8	6196	5468.2	5.85895	-0.0774153	0.882348	0.904008	-0.151064	-6.34071	3825-18	MK08	Mitogen-activated protein kinase 8	Mapk8	P45983
4962	seq.3448.13	3622.3	1962.7	2992.9	2865.9	2651.6	2824.4	4342.1	2763.9	3111.9	3506.3	3294	3939.1	5.37512	-0.0776781	0.714561	0.759346	-0.374197	-6.33656	3448-13	IR	Insulin receptor	Insr	P06213
1321	seq.13691.10	261.4	286.3	316.7	291.1	312.9	230.5	414.1	517	416.9	368.1	415.6	406.3	2.20768	-0.0787856	0.765772	0.803093	-0.304516	-6.51451	13691-10	SC5A8	Sodium-coupled monocarboxylate transporter 1	Slc5a8	Q8N695
6424	seq.7959.34	1431.9	1017.3	1447.1	1225.8	1031.5	1458.9	1590.4	1193.8	1399.6	1550.4	1624.3	1536.9	4.18842	-0.0793757	0.71758	0.761914	-0.370039	-6.41989	7959-34	CADH7	Cadherin-7	Cdh7	Q9ULB5
4629	seq.2754.50	3584.8	3571.8	4053.2	3831.9	1997	3482.7	4288.6	3316.1	3733.3	4450.3	3550	4644	5.60805	-0.0793911	0.764763	0.802589	-0.305872	-6.34767	2754-50	C3	Complement C3	C3	P01024
2949	seq.20979.86	1044.7	736.2	758.2	799.2	840.9	738.4	1110	808.8	1155.2	1215.2	833	1231	3.62696	-0.079636	0.641326	0.692665	-0.477448	-6.39285	20979-86	TF2B	Transcription initiation factor IIB	Gtf2b	Q00403
1207	seq.13515.8	2511	2036.6	2252.8	2245.3	1742.8	1965.7	2655.3	2012.9	2739.6	2982.9	2429.9	2659.5	4.96226	-0.0810051	0.671265	0.719882	-0.43465	-6.34966	13515-8	RPR1A	Regulation of nuclear pre-mRNA domain-containing protein 1A	Rprd1a	Q96P16
6528	seq.8235.48	2315.5	2538.9	2629.2	1386.4	1206.2	3683.7	1658.9	1507.4	2446.7	2197.1	2598.5	1791.3	4.78982	-0.0813591	0.826038	0.856598	-0.224471	-6.44417	8235-48	SCG1	Secretogranin-1	Chgb	P05060
827	seq.12612.37	3706.3	3149.4	2893.8	2833.5	3552.2	3733.1	4097.7	2732	3555.2	4831.6	3245.1	4372.6	5.55493	-0.0817	0.701779	0.74817	-0.391883	-6.31893	12612-37	PSB1	Proteasome subunit beta type-1	Psmb1	P20618
3692	seq.22992.6	9392.1	14451.1	9080.2	7041.7	4997.1	4503.9	4091.7	2501.8	7003.1	12139.3	13969.8	7883.5	6.58818	-0.0817218	0.884476	0.905699	-0.148311	-6.30549	22992-6	MARE3	Microtubule-associated protein RP/EB family member 3	Mapre3	Q9UPY8
3757	seq.23264.42	2035.1	2080.6	1317.4	1123.5	1358.8	3101.8	1371.1	978.7	1457.8	1523.7	2085	1273.1	4.38717	-0.0818172	0.787047	0.822453	-0.276046	-6.44978	23264-42	MED10	Mediator of RNA polymerase II transcription subunit 10	Med10	Q9BTT4
5012	seq.3581.53	410.2	430.3	510.8	486.9	275.9	471.2	594.2	515	480.5	514.5	489.4	508.1	2.64722	-0.0820678	0.761512	0.799791	-0.310248	-6.49575	3581-53	a2-HS-Glycoprotein	Alpha-2-HS-glycoprotein	Ahsg	P02765
3886	seq.23422.47	454.1	345.4	465.3	454.6	390.2	480.8	695.1	397.1	469.1	510.1	509.1	534.7	2.65219	-0.0821761	0.681605	0.729633	-0.420066	-6.44953	23422-47	RFC4	Replication factor C 37 kDa subunit	Rfc4	P35249
6215	seq.7201.5	1030.8	881	810.5	873.4	1228.1	1073	1390.1	770.3	936.5	1400.4	981.3	1088.8	3.77397	-0.0822473	0.710529	0.756225	-0.379762	-6.4294	7201-5	ISCU	Iron-sulfur cluster assembly enzyme ISCU, mitochondrial	Iscu	Q9H1K1
2841	seq.20464.7	307.7	382.9	276.4	276.6	292.2	275.8	512.7	368.2	293.4	310.2	307.8	317.7	2.10959	-0.0829066	0.765386	0.802873	-0.305035	-6.51776	20464-7	KHDCL	Putative KHDC1-like protein	Khdc1l	Q5JSQ8
2762	seq.20183.48	1006	756	756.7	871.7	856.6	766.8	830.1	762.6	813.4	1815	819.8	889.5	3.56568	-0.083785	0.755156	0.794678	-0.318819	-6.45761	20183-48	MEOX1	Homeobox protein MOX-1	Meox1	P50221
2916	seq.20934.13	3986.6	3652	2433.7	2025.9	3968	3368.5	2927.6	2063.6	3355.3	2906.6	4895.3	3276.6	5.39385	-0.083866	0.805411	0.838215	-0.251666	-6.38377	20934-13	RAB24	Ras-related protein Rab-24	Rab24	Q969Q5
5385	seq.4978.54	1227.8	804.9	762.8	709.7	977.6	961.7	1066.2	619.5	920.6	1126	961.5	1103.5	3.62418	-0.0839774	0.672832	0.721135	-0.432433	-6.4138	4978-54	DBNL	Drebrin-like protein	Dbnl	Q9UJU6
4536	seq.25947.116	932.5	681.5	677.6	641.6	708.2	767.6	873.2	715.3	805	978.4	786.3	986.5	3.40159	-0.0840761	0.633301	0.684776	-0.489077	-6.39281	25947-116	PK3C3	Phosphatidylinositol 3-kinase catalytic subunit type 3	Pik3c3	Q8NEB9
2992	seq.21130.82	2977.9	2696.1	2428.2	2080.1	2366.1	3590.8	2813	2211.2	2976.2	3018.1	3039.7	2682.6	5.18303	-0.0841854	0.723709	0.767233	-0.361618	-6.36861	21130-82	ITPK1	Inositol-tetrakisphosphate 1-kinase	Itpk1	Q13572
5409	seq.5007.1	6139.8	9612.7	5282	5300.7	6335.6	4972	6007.5	3137	5371.4	5911.6	10700.7	4071.9	6.27272	-0.0842348	0.824545	0.855284	-0.226432	-6.30302	5007-1	MAPK14	Mitogen-activated protein kinase 14	Mapk14	Q16539
2348	seq.18405.117	9113.4	8317.1	6610	6067.6	6644.2	7297.1	7152.4	6347.2	7391.8	8939.9	9054.6	8229.1	6.65613	-0.0842369	0.725298	0.768498	-0.359438	-6.253	18405-117	AP1S2	AP-1 complex subunit sigma-2	Ap1s2	P56377
4537	seq.25948.18	27963	13618.9	19312	19710.5	15323	20520.4	25617.8	21418.7	23487.4	25409.2	19521.6	25020.2	8.13569	-0.0848422	0.715711	0.760249	-0.372612	-6.30457	25948-18	PKN2	Serine/threonine-protein kinase N2	Pkn2	Q16513
1501	seq.14116.129	7129.7	10968.6	7893.2	6307.7	4332	8190.4	7413.4	6323.9	8959.9	7336.6	8544.4	5636.1	6.5991	-0.0849077	0.809367	0.841609	-0.246435	-6.29305	14116-129	S100A4	Protein S100-A4	S100a4	P26447
2903	seq.20913.27	23017	43331.4	28732.2	24528.1	11781.1	20818.5	18947.7	9591	18219.7	30002.6	33370.8	15049.6	8.15556	-0.0855839	0.841335	0.86973	-0.204418	-6.3777	20913-27	EIF1	Eukaryotic translation initiation factor 1	Eif1	P41567
2161	seq.17804.102	1424	1622.7	1151.4	1085.6	1100.2	2625.2	1410.1	1018.1	1262.7	1465.4	1435.1	1319.6	4.19422	-0.0874399	0.752959	0.792611	-0.321788	-6.44316	17804-102	PNPO	Pyridoxine-5'-phosphate oxidase	Pnpo	Q9NVS9
5851	seq.6276.16	7814.8	4945.1	8334.6	8214.9	4656.6	8076.2	9565.6	5810.9	13125.6	11385.1	6330.3	15767.7	6.76648	-0.0875216	0.783773	0.81952	-0.280412	-6.27605	6276-16	Furin	Furin	Furin	P09958
2769	seq.20197.14	3252.3	3014.5	3008.8	3482.6	2642.6	2827	6661.5	2890	3367.8	3584.2	2555.5	4471.2	5.49119	-0.0878137	0.74029	0.781984	-0.338968	-6.34123	20197-14	VISL1	Visinin-like protein 1	Vsnl1	P62760
3836	seq.23359.25	1431.8	1158.5	999.5	934.5	861	1845.2	1297.9	804.4	1153.3	1227.4	1089	1235.5	3.93599	-0.088802	0.680026	0.728147	-0.422287	-6.41299	23359-25	FL2D	Pre-mRNA-splicing regulator WTAP	Wtap	Q15007
1179	seq.13482.14	13269.5	12255.8	8694.9	7946.3	11266.4	10177.5	10981.6	8658.6	11416	11023.5	13962.7	10109.2	7.15989	-0.0890954	0.748072	0.788558	-0.328403	-6.25701	13482-14	CNOT1	CCR4-NOT transcription complex subunit 1	Cnot1	A5YKK6
1192	seq.13497.34	4653.9	6621	4841.8	4300.6	3284.4	4254.8	5500.1	4903.1	4328.6	4198.3	6257.4	4025.6	5.9714	-0.0891157	0.79239	0.827239	-0.268936	-6.32585	13497-34	EIF3J	Eukaryotic translation initiation factor 3 subunit J	Eif3j	O75822
4630	seq.2755.8	16642.7	16625.8	19431.8	18627.9	9301.5	16803.5	21050.2	15008.6	17429.5	21295.6	16218.5	20978.9	7.84028	-0.0909185	0.739822	0.781707	-0.339604	-6.28887	2755-8	C3adesArg	C3a anaphylatoxin des Arginine	C3	P01024
5121	seq.3875.62	2136.5	916.6	960.8	931.9	3766.6	889.7	1996	621.6	1643.1	2715.2	1356.1	1910	4.27802	-0.0921048	0.859361	0.884393	-0.180901	-6.46032	3875-62	ARI3A	AT-rich interactive domain-containing protein 3A	Arid3a	Q99856
3777	seq.23286.2	726.6	528.8	530.9	479.4	519.1	668.5	655.5	464.9	671.4	732.2	590	768.1	3.01548	-0.0924866	0.601527	0.655929	-0.535834	-6.38228	23286-2	RN141	RING finger protein 141	Rnf141	Q8WVD5
5364	seq.4923.79	553.2	559.4	954.1	1210.3	961	635.2	1275.6	449.3	565.7	1548.5	1201.2	495.3	3.41707	-0.0926151	0.685801	0.733711	-0.414176	-6.41149	4923-79	MIS	Muellerian-inhibiting factor	Amh	P03971
3532	seq.22482.87	884.2	855.4	965.1	1655.7	731.8	912.4	2346.2	893.4	944.1	1396	773.2	1048.4	3.81627	-0.0927543	0.783871	0.81952	-0.28028	-6.4591	22482-87	K1C14	Keratin, type I cytoskeletal 14	Krt14	P02533
5778	seq.5980.55	3264.7	4523.7	2545.6	2361.7	2886.8	2737	2638.7	1782.8	2364	3577.6	3867.6	2695	5.2572	-0.0928427	0.746333	0.787272	-0.33076	-6.365	5980-55	BOLA3	BolA-like protein 3	Bola3	Q53S33
3881	seq.23411.108	1760.9	1618.8	1621.9	1501.8	1520.8	1583.5	1972.3	1789.7	2255.6	2188	1833.1	2477.3	4.60893	-0.092929	0.613094	0.666247	-0.518675	-6.33512	23411-108	PNMA2	Paraneoplastic antigen Ma2	Pnma2	Q9UL42
6269	seq.7713.102	6945.2	8075.9	5346.9	4953	5193.2	4305.4	5425.6	2889.6	5525.1	6460.1	8245.6	4515	6.19172	-0.094436	0.765456	0.802873	-0.30494	-6.28926	7713-102	FMR1	Fragile X mental retardation protein 1	Fmr1	Q06787
667	seq.12367.52	488	377	338.4	309.4	370.2	350.8	392.6	339.1	432.3	439.8	475.7	419	2.39012	-0.0948961	0.647949	0.698428	-0.467903	-6.44397	12367-52	MACOI	Macoilin	Maco1	Q8N5G2
1460	seq.14066.49	651.9	735.2	598.4	580.9	594.4	611.5	799.4	550.1	692.4	819	672.2	859.7	3.17546	-0.0957271	0.612084	0.665391	-0.520167	-6.38256	14066-49	MAGI2	Membrane-associated guanylate kinase, WW and PDZ domain-containing protein 2	Magi2	Q86UL8
4567	seq.2630.12	159934	111884	137184	134476	118131	92366.8	182774	139647	160820	173667	146616	193894	10.9041	-0.0960558	0.520066	0.579241	-0.661978	-6.51497	2630-12	IL-1 R AcP	Interleukin-1 Receptor accessory protein	Il1rap	Q9NPH3
5348	seq.4905.63	1605.5	1510.1	1549.8	1450.6	1392.5	1796.7	1912.5	1700	1759.6	2163.7	1608.9	1655.8	4.47925	-0.0961746	0.67141	0.719936	-0.434445	-6.38094	4905-63	Coactosin-like protein	Coactosin-like protein	Cotl1	Q14019
4687	seq.2860.19	519.7	348.6	358	313.6	784.4	302	592.9	319.7	498.8	722.7	441.3	531.1	2.6076	-0.0965467	0.76251	0.800446	-0.308903	-6.49069	2860-19	Karyopherin-a2	Importin subunit alpha-1	Kpna2	P52292
5078	seq.3803.10	475.6	371.6	444.5	450.5	503.2	420.6	545.1	564.4	509.9	724.1	542	562.1	2.75307	-0.0967803	0.661164	0.711058	-0.448991	-6.43239	3803-10	CYTD	Cystatin-D	Cst5	P28325
5902	seq.6393.63	1472.2	2244.2	1931	1403.7	1748.7	1291.8	2251.2	1586.8	1460.4	1811.9	2441.1	1326.7	4.51772	-0.0967822	0.771189	0.808327	-0.297243	-6.42257	6393-63	Endoplasmin	Endoplasmin	Hsp90b1	P14625
5130	seq.3893.64	1273.3	556.5	561.7	564.5	2649.4	560.4	1206.5	485.1	1040.5	1636.8	910.8	1203.2	3.62393	-0.0969478	0.854429	0.880627	-0.187324	-6.48743	3893-64	Mesothelin	Mesothelin	Msln	Q13421
3015	seq.21163.21	1147.9	937.2	896	813.6	789.8	911.2	1062.7	808.7	1104.5	1077.1	1065.1	1024	3.6895	-0.0970172	0.605578	0.659494	-0.529806	-6.36446	21163-21	TBC13	TBC1 domain family member 13	Tbc1d13	Q9NVG8
3789	seq.2330.2	824.7	866.3	1104.5	1093.6	1416.4	736.8	1505.7	777.9	923.1	2074.2	1168.7	1165.5	3.86677	-0.0971471	0.667914	0.7172	-0.439397	-6.39232	2330-2	SDF-1	Stromal cell-derived factor 1	Cxcl12	P48061
4172	seq.24497.8	1520.5	1372.5	1595.5	1608.6	1451.9	1540.4	1850.2	1919.4	1805.7	1909.6	2212.3	1866.3	4.51503	-0.0976125	0.68963	0.737392	-0.408814	-6.38805	24497-8	TRIML	Probable E3 ubiquitin-protein ligase TRIML1	Triml1	Q8N9V2
3332	seq.21839.3	1922.3	1499.1	1219.9	1139	1824.7	1154.7	1430.3	1349.3	1401.4	1719.2	2163.1	1593	4.33479	-0.0981225	0.736096	0.777986	-0.344678	-6.4226	21839-3	OBF1	POU domain class 2-associating factor 1	Pou2af1	Q16633
1612	seq.14759.149	502.6	512.2	626	531	470.9	537	889.5	672.9	646.2	606.7	614	559	2.98196	-0.0982001	0.707209	0.753114	-0.384354	-6.45148	14759-149	Cadherin E	Cadherin-1	Cdh1	P12830
2988	seq.21124.17	810.9	753	795.7	745	712.8	785.1	975.3	993	1024.7	1096.3	836.9	959.6	3.53706	-0.0982673	0.643558	0.694582	-0.474227	-6.39679	21124-17	YAED1	Yae1 domain-containing protein 1	Yae1	Q9NRH1
197	seq.10734.339	188.8	151.5	142.8	137	119	180	245.5	105.9	124.4	149	134.8	112.3	0.965088	-0.0989681	0.660212	0.710134	-0.450348	-6.46102	10734-339	G3ST2	Galactose-3-O-sulfotransferase 2	Gal3st2	Q9H3Q3
2597	seq.19338.3	740.6	753.9	594.7	624.1	470.8	594	708.1	555.4	581.5	781	665.3	669.8	3.09887	-0.0998173	0.621867	0.67414	-0.505767	-6.39321	19338-3	LZIC	Protein LZIC	Lzic	Q8WZA0
4337	seq.25064.34	548.7	490.7	482.2	461.4	439.8	387.5	483.8	460.7	889.9	528.5	793.9	613.6	2.83701	-0.100927	0.725403	0.768503	-0.359294	-6.47111	25064-34	INP4A	Type I inositol-3,4-bisphosphate 4-phosphatase	Inpp4a	Q96PE3
3578	seq.22549.73	4420.9	3715.4	3905.4	4271.2	4452	4156.6	10006.2	2862.6	3443.3	4185.1	3787.3	4102.4	5.82415	-0.101269	0.730979	0.773223	-0.351663	-6.29564	22549-73	RIP	RIP	Ripk1	Q13546
893	seq.12698.72	2260.8	2275.8	1794	1887.3	1853.2	1460.6	2198.1	1584.7	1822.9	2322.2	2552.6	1891.7	4.72088	-0.101647	0.66823	0.717337	-0.438948	-6.36005	12698-72	IMA4	Importin subunit alpha-3	Kpna4	O00629
693	seq.12408.333	2780.4	3319	2707.3	2544.7	2070.8	2757.5	3038.2	2921.4	2852.1	3199.2	3048.1	2890.7	5.24324	-0.102598	0.680844	0.72892	-0.421137	-6.33806	12408-333	RB22A	Ras-related protein Rab-22A	Rab22a	Q9UL26
3279	seq.21746.13	5061.7	8241.3	4346.4	4179.9	3975.4	3108.5	4761.4	2134	5879.5	5785.8	5439.1	4120.7	5.92063	-0.102998	0.783583	0.819509	-0.280665	-6.32063	21746-13	UBP10	Ubiquitin carboxyl-terminal hydrolase 10	Usp10	Q14694
6873	seq.9026.40	2313.3	1946.3	1690.1	1733.3	1806	2101.3	2152.2	1816.3	2134.2	2551.7	2014.5	2130.9	4.75804	-0.103127	0.6005	0.655185	-0.537366	-6.3154	9026-40	BTNL8	Butyrophilin-like protein 8	Btnl8	Q6UX41
6046	seq.6713.4	2156.7	1807.8	1502.4	1603.1	1527.7	1717.1	1880.9	1694.1	1881.4	2292.7	1783.6	2056.4	4.60134	-0.10334	0.585283	0.641716	-0.560218	-6.3125	6713-4	LRP11	Low-density lipoprotein receptor-related protein 11	Lrp11	Q86VZ4
5319	seq.4785.30	663.4	512.6	542.9	570.4	507.1	549.1	699.7	654	647.2	769.6	610.2	681.8	3.03806	-0.103741	0.589048	0.644913	-0.554537	-6.36855	4785-30	CBG	Corticosteroid-binding globulin	Serpina6	P08185
7170	seq.9749.190	4621.3	4677.5	4430.5	4357.3	5493.5	3616	6386.2	6166.9	8041.2	5040.4	6815.7	5081.2	6.14218	-0.104667	0.734666	0.776798	-0.346629	-6.28438	9749-190	L-plastin	Plastin-2	Lcp1	P13796
294	seq.11102.22	271.7	358.5	290.7	340.1	264.3	311.2	284.1	350.3	268.4	274.8	686.1	286.5	2.10182	-0.104703	0.801588	0.835006	-0.256727	-6.53071	11102-22	REG4	Regenerating islet-derived protein 4	Reg4	Q9BYZ8
4941	seq.3414.40	1086.1	856.9	825.9	865.6	886.4	885.5	1031.2	988.5	1081.3	1250.1	1025.1	1113.1	3.72145	-0.104874	0.588962	0.644912	-0.554666	-6.3495	3414-40	BMX	Cytoplasmic tyrosine-protein kinase BMX	Bmx	P51813
4593	seq.2683.1	4386.7	2653.8	2616.6	2368.4	2645.5	4331.8	2611.5	2912.7	4813.9	4982.5	2637.5	3685.8	5.45162	-0.105286	0.710929	0.756544	-0.37921	-6.34957	2683-1	iC3b	Complement C3b, inactivated	C3	P01024
4240	seq.24721.17	3025.9	2045.2	1602.2	1520	1672.2	1883	2090.3	1709.4	2267.9	2182	1859.6	2028.8	4.71382	-0.105368	0.590819	0.646666	-0.55187	-6.31472	24721-17	GOLP3	Golgi phosphoprotein 3	Golph3	Q9H4A6
797	seq.12557.18	1797.6	1890.6	1503.7	2083.2	1495.6	2001.3	2036.1	1881.5	2077.6	2769.8	1732	2210.4	4.69421	-0.105936	0.653358	0.703578	-0.460142	-6.35874	12557-18	NOVA1	RNA-binding protein Nova-1	Nova1	P51513
2728	seq.20083.1	213936	169181	187949	211209	172811	144366	284104	202823	228631	237941	211724	263388	11.4394	-0.107195	0.449125	0.511708	-0.781516	-6.51063	20083-1	RAB6A	Ras-related protein Rab-6A	Rab6a	P20340
4292	seq.24953.27	618.3	607.8	497.5	490.4	512	516.9	633.3	518.8	604.2	705.5	580.6	649.6	2.94504	-0.107343	0.563603	0.620622	-0.593323	-6.35016	24953-27	KIF3B	Kinesin-like protein KIF3B	Kif3b	O15066
1349	seq.13730.18	1699.5	1851.5	2167.1	2014.6	2106.7	2090.6	2425.4	2439.1	2395.5	3087.5	2535.7	1849.7	4.87808	-0.107533	0.709564	0.755304	-0.381096	-6.372	13730-18	CATC	Dipeptidyl peptidase 1	Ctsc	P53634
549	seq.11571.75	1324	1004.8	1082.8	1061.9	1829.3	1154.8	1769.8	1060.5	1211.2	1993.4	1246.6	1296.5	4.12538	-0.107776	0.67025	0.718997	-0.436087	-6.38969	11571-75	NKG2E:ECD	NKG2-E type II integral membrane protein:Isoform E, Extracellular domain	Klrc3	Q07444
2864	seq.20538.71	766.2	465.3	779.5	611.2	634.9	697.1	822.4	803.2	682.5	960.1	794.9	993.6	3.30524	-0.107806	0.642202	0.693513	-0.476183	-6.39977	20538-71	SIG11:ECD	Sialic acid-binding Ig-like lectin 11:Extracellular domain, Isoform 1	Siglec11	Q96RL6
1061	seq.13039.1	1397.7	850	855.5	1656.7	560.2	827.9	1333.7	808.9	1040.5	1277.5	966.4	1091.6	3.7652	-0.107811	0.722075	0.765831	-0.363859	-6.43749	13039-1	PP1R8	Nuclear inhibitor of protein phosphatase 1	Ppp1r8	Q12972
767	seq.12513.8	2834.8	3820.4	10535.2	5424.7	7979.1	3552.7	5275.9	3474.6	2868	23350	7690.8	2774.7	6.14257	-0.108583	0.832821	0.86269	-0.215568	-6.2887	12513-8	GLTP	Glycolipid transfer protein	Gltp	Q9NZD2
2095	seq.17704.74	2773.8	4207.9	1797.3	2826.5	2329.3	1919.8	2430.6	1678.6	2450.3	2747.3	3582.5	1972.4	5.04898	-0.109071	0.752722	0.792568	-0.322108	-6.38451	17704-74	HS105	Heat shock protein 105 kDa	Hsph1	Q92598
6953	seq.9196.8	2434.5	2400.6	2103	1798.3	2072.1	2021.7	2577	1621.5	2067.8	2772.8	2259.9	2141.3	4.86058	-0.110755	0.57745	0.633951	-0.572103	-6.28351	9196-8	Galectin-7	Galectin-7	Lgals7	P47929
5823	seq.6225.3	361	373.5	408.2	371.5	243	439.1	414.7	463.6	438.3	433.4	419.7	438.6	2.40818	-0.112096	0.672796	0.721135	-0.432485	-6.46188	6225-3	Prostasin	Prostasin	Prss8	Q16651
1668	seq.15394.79	20547	14991.2	13246.3	11712.2	13315.2	18803.4	15716	12540.7	15743.2	16459.2	16559.3	18594.3	7.69603	-0.112562	0.611197	0.66466	-0.521479	-6.18939	15394-79	UNC5B	Netrin receptor UNC5B	Unc5b	Q8IZJ1
3050	seq.21236.12	1631.5	1720.6	1175.4	948.1	1001.4	1466.3	1457	1158.1	1262.9	1383.3	1138.6	2275.7	4.17269	-0.11258	0.599266	0.654033	-0.539208	-6.34998	21236-12	TMED9	Transmembrane emp24 domain-containing protein 9	Tmed9	Q9BVK6
1947	seq.16907.3	955	745.4	845.4	714.8	806	992.5	1091.3	1038.9	1046.1	948.8	965.2	1068.8	3.63488	-0.112846	0.613517	0.666611	-0.518051	-6.37291	16907-3	Nectin-like protein 3	Cell adhesion molecule 2	Cadm2	Q8N3J6
4622	seq.2746.56	4985.5	3166.9	3030.2	2946.1	5173.2	2726.4	4399.4	2255.1	4154.3	5917	3678.5	4421.3	5.65383	-0.113472	0.693741	0.74137	-0.403071	-6.29589	2746-56	TSLP R	Cytokine receptor-like factor 2	Crlf2	Q9HC73
1091	seq.13103.125	1740.9	1452.8	1285.1	1141.7	1186.6	1258.9	1554.6	871.1	1246.1	1738.2	1321	1271.9	4.14262	-0.11385	0.52267	0.581799	-0.657783	-6.26905	13103-125	CSH	Chorionic somatomammotropin hormone	Csh1|Csh2	P0DML2|P0DML3
2788	seq.20373.141	3142.3	4207.1	2322.5	2536.1	2268.1	2419.2	3335	2442.7	2803.1	3280.1	2504.2	3181.7	5.24134	-0.114468	0.631885	0.683635	-0.491135	-6.30796	20373-141	GID8	Glucose-induced degradation protein 8 homolog	Gid8	Q9NWU2
5511	seq.5246.64	1157.7	1184.6	1715.1	1412.3	641	1350	1665.6	1377.5	1354.7	1375.2	1379.2	1393.1	4.12509	-0.114753	0.728649	0.771259	-0.35485	-6.42978	5246-64	cGMP-stimulated PDE	cGMP-dependent 3',5'-cyclic phosphodiesterase	Pde2a	O00408
5999	seq.6563.78	13678	8396.8	15389.1	15718	9866.8	13850.9	17844.7	9608.3	24918.1	22542.6	12046.5	31146.7	7.65807	-0.114963	0.728715	0.771259	-0.354758	-6.26866	6563-78	HSP 70	Heat shock 70 kDa protein 1A	Hspa1a	P0DMV8
1930	seq.16858.384	531	517.7	472.3	480.8	441.8	590.3	597	574.1	550.7	643.8	532.2	581.4	2.85626	-0.115796	0.59182	0.647575	-0.550364	-6.38038	16858-384	RCN3	Reticulocalbin-3	Rcn3	Q96D15
7180	seq.9760.13	27600.2	32244.7	25599.2	24206.6	14971.8	13131.4	19605.1	6509.3	18406.3	30507.7	33059.3	21845.7	8.10422	-0.116042	0.775207	0.812091	-0.291859	-6.35988	9760-13	JNK2	Mitogen-activated protein kinase 9	Mapk9	P45984
3863	seq.23391.20	694.1	531.1	590.4	776	434	699.6	1118.1	537.6	601.3	551.4	655.8	754.7	3.10996	-0.116474	0.669239	0.718217	-0.437518	-6.42457	23391-20	XRP2	Protein XRP2	Rp2	O75695
5126	seq.3889.64	1264.6	1043.4	1095.4	978.5	1248.3	1089.7	1677.1	1237.9	1692.1	1374	1185.5	1405.4	4.07429	-0.116782	0.578253	0.634595	-0.570881	-6.32881	3889-64	Lamin-B1	Lamin-B1	Lmnb1	P20700
5220	seq.4328.2	7461.1	4073	5374.5	4517.5	4262.2	4803.3	6311.3	4337.9	6589.3	4981.7	6610.1	7125.7	6.18223	-0.117397	0.632478	0.684179	-0.490273	-6.22368	4328-2	BOC	Brother of CDO	Boc	Q9BWV1
457	seq.11369.23	4246.7	3427.3	3737.1	4191.7	2510.1	2540.8	3628.2	1744.2	2739.9	4767.7	4529	3574.1	5.48563	-0.117971	0.653429	0.703578	-0.46004	-6.27823	11369-23	ADHX	Alcohol dehydrogenase class-3	Adh5	P11766
3078	seq.21321.2	1155.8	1070.2	883.3	1041.8	825.8	1438.3	1479.8	954.1	1279.8	1012.5	1029.1	1357	3.8941	-0.11855	0.596101	0.651415	-0.543942	-6.3534	21321-2	RU2A	U2 small nuclear ribonucleoprotein AAE	Snrpa1	P09661
6981	seq.9242.11	14253.5	10512.7	15245.3	11081.3	12835	13598.1	21199.5	9956.7	12270.2	18517.6	11050.8	15359.3	7.49711	-0.118989	0.623648	0.67584	-0.503157	-6.19972	9242-11	BTC	Betacellulin	Btc	P35070
3060	seq.21260.74	1045.7	939.9	725.7	909.6	796.2	801.9	1349.4	716.4	990.3	1004.4	787.8	1140.1	3.62163	-0.119384	0.531211	0.590096	-0.644104	-6.29682	21260-74	RUXE	Small nuclear ribonucleoprotein E	Snrpe	P62304
2385	seq.18859.7	261.6	251.2	207.5	199.5	210.4	207.6	246.2	179	255.6	276.8	259.2	300.5	1.6603	-0.119588	0.512453	0.571767	-0.674317	-6.33561	18859-7	4EBP3	Eukaryotic translation initiation factor 4E-binding protein 3	Eif4ebp3	O60516
3591	seq.22576.2	2044.4	2104.5	2081.7	2040.8	2051.2	1985.6	2699.4	2099.3	2074.6	2388.4	2708.2	2332.1	4.88545	-0.119662	0.600373	0.655141	-0.537555	-6.30014	22576-2	DC-SIGN	CD209 antigen	Cd209	Q9NNX6
929	seq.12746.4	1304.4	1420.8	1093	1073.1	1096.8	2468.2	1241.1	1193.6	1294.2	1422.4	1464.7	1180	4.14444	-0.120249	0.699544	0.746416	-0.394989	-6.41767	12746-4	CYH4	Cytohesin-4	Cyth4	Q9UIA0
1723	seq.15491.20	28249.2	20438	28793.3	25991.7	20711.7	20147.7	33084.6	27442.6	29761.4	31229.8	30755.3	32468.6	8.5008	-0.120829	0.557258	0.614448	-0.60314	-6.24777	15491-20	CD248	Endosialin	Cd248	Q9HCU0
3420	seq.22047.46	988.2	849.6	1199.1	1109.6	1120.9	1093.3	1181.1	1433.6	1226	1364.6	1845.7	1067.5	3.98951	-0.121067	0.70188	0.748173	-0.391742	-6.41637	22047-46	CO5A1	Collagen alpha-1(V) chain	Col5a1	P20908
3289	seq.21757.49	997.5	873.8	1003.8	867.4	855	1457.4	1178.9	1091.5	1081.2	1281.8	993.6	1142.2	3.82315	-0.121661	0.636529	0.688022	-0.484391	-6.3854	21757-49	UBP22	Ubiquitin carboxyl-terminal hydrolase 22	Usp22	Q9UPT9
1705	seq.15460.9	3234.2	3258.6	3027.8	2869.1	2387	3405.1	3442.5	3354.7	2961.3	3305.6	3621.3	2938.9	5.39231	-0.121894	0.643951	0.694709	-0.47366	-6.29915	15460-9	CD26	Dipeptidyl peptidase 4	Dpp4	P27487
5017	seq.3592.4	4441.3	3108.2	2763.7	2604.9	2790.4	4733.3	3478.9	2889.7	3212.7	3649.4	3176	3061.9	5.45471	-0.122142	0.598372	0.653509	-0.540544	-6.26532	3592-4	CAMK1	Calcium/calmodulin-dependent protein kinase type 1	Camk1	Q14012
6885	seq.9045.3	507.4	391.1	387.7	406.3	393.6	409.8	561.6	369.6	419.7	501.3	443.2	422.1	2.53216	-0.122679	0.487288	0.548687	-0.715888	-6.28399	9045-3	S27A2	Very long-chain acyl-CoA synthetase	Slc27a2	O14975
4658	seq.2813.11	1324.9	1135.9	1298.6	959.3	915.1	1350.7	1465.9	1062.6	1225.4	1430.7	1094.5	1583.5	4.03294	-0.123041	0.541559	0.600099	-0.627698	-6.29677	2813-11	ART	Agouti-related protein	Agrp	O00253
654	seq.12347.29	7918.7	7518.1	6716	6030.5	5978.7	6920.1	7781.9	6925.3	6501.6	7744.8	8021.2	6508.7	6.55438	-0.124382	0.623744	0.67584	-0.503017	-6.19165	12347-29	CCM2	Cerebral cavernous malformations 2 protein	Ccm2	Q9BSQ5
5678	seq.5690.49	901.1	742.4	748.8	824.6	777.6	974.3	1071.3	920.8	958.5	1115.6	805.1	907.1	3.57419	-0.125322	0.565476	0.622425	-0.590437	-6.33187	5690-49	TUFT1	Tuftelin	Tuft1	Q9NNX1
3958	seq.23615.4	24811.5	14159.7	18589.5	15063.6	21795.2	20039.5	27274.8	18943.7	21168	23752.4	18653.8	22926.8	8.08479	-0.12534	0.6012	0.655666	-0.536322	-6.22751	23615-4	TR112	TRM112-like protein	Trmt112	Q9UI30
7213	seq.9830.109	1461.3	1544.3	1174.9	1180.7	1139.2	1543.4	1397.6	1348.8	1352.1	1483.6	1516.1	1256.6	4.18739	-0.125572	0.603193	0.657367	-0.533354	-6.34733	9830-109	VAV3	Guanine nucleotide exchange factor VAV3	Vav3	Q9UKW4
949	seq.12777.11	2782.7	3383.3	3099.6	2907.3	2716.2	2737.7	4293.3	2484.3	2930.2	3178.9	3557	2908.9	5.35355	-0.126042	0.603043	0.657299	-0.533576	-6.26107	12777-11	SF01	Splicing factor 1	Sf1	Q15637
4535	seq.25941.4	793	670.4	566.5	573.4	474.7	773.7	724.7	525.6	551.8	625.3	676.8	576.9	3.05698	-0.12639	0.542747	0.600977	-0.625826	-6.32601	25941-4	OA synthetase	2'-5'-oligoadenylate synthetase like protein	Oasl	Q15646
1540	seq.14226.120	2119.2	2799.8	2692	2570.8	2270	2432.7	2696.7	2209.5	2345.8	3443.7	3327.6	2065.5	5.09428	-0.126554	0.655944	0.705844	-0.45644	-6.31923	14226-120	BHMT2	S-methylmethionine--homocysteine S-methyltransferase BHMT2	Bhmt2	Q9H2M3
6161	seq.7127.3	6857.3	4363.6	3902.1	4462.5	3946.7	4411	4445.6	4498.5	4047.5	6412.4	4778.8	5952.1	5.9943	-0.126996	0.590951	0.646718	-0.551671	-6.20705	7127-3	Apo A-II	Apolipoprotein A-II	Apoa2	P02652
2737	seq.20106.80	11751.1	9604.8	11314.8	10105.2	16144.9	12732.8	16508.7	12161.3	16288	14835.2	15084.8	14938.6	7.47124	-0.127159	0.636574	0.688022	-0.484326	-6.20482	20106-80	DCPS	Scavenger mRNA-decapping enzyme DcpS	Dcps	Q96C86
833	seq.12621.55	2229.4	1493.3	1500.6	1349.9	1389.9	1581.1	1951.7	1516.6	1604	1913.7	1504	1828.3	4.45589	-0.127391	0.490608	0.551526	-0.710331	-6.22226	12621-55	PP2AAA	Serine/threonine-protein phosphatase 2A 65 kDa regulatory subunit A alpha isoform	Ppp2r1a	P30153
4738	seq.2982.82	2389.9	1847	1973.2	1733.4	1739.2	1875.7	2169.5	1761.1	2176.3	2736.2	1988.5	2400.8	4.77687	-0.128873	0.490282	0.551404	-0.710876	-6.20226	2982-82	Galectin-4	Galectin-4	Lgals4	P56470
1685	seq.15430.165	5787.1	10601.3	6484.5	6244.6	5364.1	5894.7	7970.4	6955.4	6275.1	8765.9	6180	5707.4	6.49253	-0.128953	0.701492	0.747969	-0.392281	-6.24529	15430-165	OPT	Opticin	Optc	Q9UBM4
3653	seq.22841.16	22237	13673.8	12970.5	12441	13134.5	23222.8	14494	21854.8	25853.6	17280.5	16974.3	20830	7.8621	-0.129516	0.654131	0.704093	-0.459034	-6.22093	22841-16	ZN696	Zinc finger protein 696	Znf696	Q9H7X3
671	seq.12373.73	7293	9440.5	9513.1	7961.2	5820.1	9135.1	8780.6	5897.7	15196.4	10194.8	9747.7	8016.9	6.85606	-0.129807	0.709284	0.755112	-0.381483	-6.23759	12373-73	TRA2B	Transformer-2 protein homolog beta	Tra2b	P62995
1572	seq.14593.152	2423.5	3044.3	2213.2	2322.7	1992.2	2531.3	3155.4	1798.2	2106.3	3056.8	2116.4	1793.7	4.96931	-0.129917	0.596332	0.651573	-0.543596	-6.29101	14593-152	F210A	Protein FAM210A	Fam210a	Q96ND0
1400	seq.13978.122	351.4	336.1	367.4	434	383	364.8	481.8	367	392.8	589.7	426.1	1419.8	2.58738	-0.129937	0.696498	0.743898	-0.399227	-6.46644	13978-122	Tbx3	T-box transcription factor TBX3	Tbx3	O15119
5589	seq.5486.73	595.8	476.3	711.9	478.5	568.1	472.4	810.3	379.1	609.8	894.8	531	575.1	2.94931	-0.130507	0.536971	0.595537	-0.634949	-6.31586	5486-73	sICAM-2	Intercellular adhesion molecule 2	Icam2	P13598
2504	seq.19190.4	831.7	951.6	651.4	709.8	628.4	770.1	834.6	558	748.6	904.9	760.2	713.5	3.32502	-0.131207	0.516126	0.575697	-0.66835	-6.28736	19190-4	UB2L6	Ubiquitin/ISG15-conjugating enzyme E2 L6	Ube2l6	O14933
3052	seq.21238.40	2594.4	4291.6	2824.1	2438.2	3431.7	3840.9	3325.4	2660.7	2776.3	3253.9	4233	3117.9	5.4133	-0.132721	0.685388	0.733475	-0.414755	-6.32126	21238-40	CK5P3	CDK5 regulatory subunit-associated protein 3	Cdk5rap3	Q96JB5
1775	seq.15583.18	1391.4	2051.5	1383.4	1355.3	1424.4	1981.4	2090.8	2808	2136	1479.6	1696.1	2275.7	4.58476	-0.132857	0.670667	0.719343	-0.435496	-6.38527	15583-18	FCRLB	Fc receptor-like B	Fcrlb	Q6BAA4
3533	seq.22483.109	2400.1	1559.4	1851.7	1402.4	2201.6	1933.8	2554.4	1237.8	1755.9	2728.8	1634	1789	4.64811	-0.133045	0.567552	0.624349	-0.587242	-6.28514	22483-109	K2C71	Keratin, type II cytoskeletal 71	Krt71	Q3SY84
292	seq.11098.1	871.1	456	656	667.9	722.6	611.8	925.7	574.9	892.7	1019.4	662	1014.6	3.30206	-0.133339	0.502724	0.563062	-0.690241	-6.27117	11098-1	PDXK	Pyridoxal kinase	Pdxk	O00764
3975	seq.23639.93	822.8	750.7	653.4	864.4	812.4	697	1245	779.4	804	781.6	926.8	845.5	3.46153	-0.133688	0.5699	0.626568	-0.583639	-6.33658	23639-93	PEPL1	Probable aminopeptidase NPEPL1	Npepl1	Q8NDH3
2667	seq.19606.28	2770.2	2180.1	1862.4	1644.2	1666.8	2434.9	2149.7	2530.8	2078.9	2276.9	2041.7	3008.8	4.8727	-0.133779	0.535107	0.59399	-0.637905	-6.25699	19606-28	ihh	Indian hedgehog protein	Ihh	Q14623
7158	seq.9723.105	577.6	751.2	640.3	584.3	658.5	753.8	890.9	667.1	567.7	912.9	596.5	648.3	3.1869	-0.13469	0.612814	0.666037	-0.519089	-6.38077	9723-105	EMILIN-3	Multimerin-2	Mmrn2	Q9H8L6
2979	seq.21115.48	12815.7	6795.3	6803.9	7358.9	5231.7	16805.2	8359.7	6370.1	16702.6	11527.4	5357.5	16718.6	6.94092	-0.134727	0.713029	0.757987	-0.376311	-6.2474	21115-48	BN3D2	Pre-miRNA 5'-monophosphate methyltransferase	Bcdin3d	Q7Z5W3
2279	seq.18286.3	3052.8	2559.1	1704.9	2349.6	1523.5	1973.5	2514.6	1532.6	1652.5	2172.4	2176.6	1738.7	4.76697	-0.134795	0.549363	0.60739	-0.615442	-6.26622	18286-3	ZWINT	ZW10 interactor	Zwint	O95229
1211	seq.13519.112	1959.7	2106.8	2121.9	2002.3	1952.3	1830.8	2165.7	1732.9	2642.6	3157.8	2358.9	2343.1	4.8619	-0.136344	0.551005	0.60888	-0.612874	-6.25797	13519-112	ARHGP	Rho guanine nucleotide exchange factor 25	Arhgef25	Q86VW2
696	seq.12414.31	14237.4	15820	12857	13833.1	11236.3	8563.9	13583.5	6269.2	12256.4	14918.9	19655.3	12338.5	7.38837	-0.136799	0.655522	0.70549	-0.457044	-6.22009	12414-31	14-3-3 protein beta/alpha	14-3-3 protein beta/alpha	Ywhab	P31946
3569	seq.22534.14	1409.8	1529.2	1010.4	891.9	1070.1	3393.6	1071.5	956.4	1245	1098.4	1583.5	1014	4.07741	-0.137415	0.719514	0.763443	-0.367378	-6.43389	22534-14	PP4C	Serine/threonine-protein phosphatase 4 catalytic subunit	Ppp4c	P60510
3101	seq.21355.4	670.1	439.9	407.4	390.8	351	530.1	683.5	354.1	540	415.8	385.1	500.7	2.62803	-0.137446	0.507109	0.567257	-0.68304	-6.31	21355-4	USF1	Upstream stimulatory factor 1	Usf1	P22415
5720	seq.5745.64	6070.1	4666.2	4308.8	4901	3934.2	4427.3	5570.1	5097.1	6608.4	5781.6	5006.3	4854	6.08063	-0.137476	0.559994	0.617106	-0.598899	-6.17214	5745-64	PI15	Peptidase inhibitor 15	Pi15	O43692
4281	seq.24940.3	1623.9	1161.9	1244	1262.8	1210.2	1254.3	1501	1183.6	1477.6	1717	1433.9	1628	4.20869	-0.138235	0.431522	0.494321	-0.812979	-6.15249	24940-3	IKK-beta	Inhibitor of nuclear factor kappa B kinase beta subunit	Ikbkb	O14920
5594	seq.5491.12	12194.5	9540.6	9035.9	6624.1	9044.9	10852	12822.7	6743.9	10895.8	11062.5	7436.9	13011.1	7.0217	-0.138405	0.568013	0.624765	-0.586535	-6.13458	5491-12	Testican-2	Testican-2	Spock2	Q92563
2748	seq.20133.1	1757.2	1331.9	1731.7	1527.5	1510	1484	2151.3	1379.5	1701.5	2034.7	1769.8	1747.3	4.47684	-0.13986	0.444675	0.50717	-0.789394	-6.15439	20133-1	MAGE-3	Melanoma-associated antigen 3	Magea3	P43357
5658	seq.5658.64	29389.7	24651.8	22622.3	25147.7	19284.1	63879.2	26918.5	28687.7	27726	33082.5	24039.8	26467	8.55003	-0.140241	0.711163	0.756688	-0.378887	-6.33757	5658-64	coagulation factor XIII B	Coagulation factor XIII B chain	F13b	P05160
5400	seq.4995.16	1850.1	1688.2	1488.1	1418	1496.8	1650.1	1883.2	1172.3	1642.7	2309.1	1414.5	1499.2	4.42614	-0.140452	0.483573	0.545231	-0.722134	-6.21133	4995-16	HPG-	15-hydroxyprostaglandin dehydrogenase [NAD(+)]	Hpgd	P15428
6185	seq.7156.2	2302.7	2970.5	1545.7	1375.1	1701	2013.8	1761.4	2621.1	3108.3	1767.7	2226.8	3633.7	4.85471	-0.140997	0.589299	0.645095	-0.554158	-6.31765	7156-2	FUT10	Alpha-(1,3)-fucosyltransferase 10	Fut10	Q6P4F1
4301	seq.24963.1	824.1	668.1	667.8	656.2	692.1	597.3	853.8	639.6	764.1	935.6	735.7	837.2	3.29692	-0.141193	0.418201	0.481384	-0.83735	-6.15845	24963-1	ARMC3	Armadillo repeat-containing protein 3	Armc3	Q5W041
3582	seq.22560.1	500.4	326.4	292.4	276	213.6	415.8	470.2	364.2	246.8	203.3	348.5	321.6	2.10021	-0.141395	0.669227	0.718217	-0.437535	-6.46951	22560-1	EVI2A	Protein EVI2A	Evi2a	P22794
4846	seq.3214.3	7330.9	10282.6	3820.5	3577.9	4346.4	32060	3154.8	10951.6	10674.7	6122.7	5827.4	5027.4	6.50663	-0.142137	0.806969	0.83946	-0.249604	-6.33913	3214-3	NRP1	Neuropilin-1	Nrp1	O14786
4503	seq.25501.128	3119.1	2695.9	2889.5	2606	2725.3	3079.4	3708.4	2914.3	3215.7	3491.9	3057.6	3296.5	5.35382	-0.142158	0.496444	0.556768	-0.700618	-6.16405	25501-128	CLNK	Cytokine-dependent hematopoietic cell linker	Clnk	Q7Z7G1
3631	seq.22805.18	743.1	476.3	655.2	630	628.1	613.4	909.6	622.3	1253.1	807.2	683	860	3.26851	-0.142177	0.517976	0.577079	-0.665356	-6.29107	22805-18	THA11	THAP domain-containing protein 11	Thap11	Q96EK4
5184	seq.4212.5	1130.9	1197.5	925.9	897.7	1399.7	878.2	1336.3	659	1190.7	1273.6	1317.2	1046.5	3.8575	-0.142415	0.580397	0.636635	-0.567621	-6.33371	4212-5	EP15R	Epidermal growth factor receptor substrate 15-like 1	Eps15l1	Q9UBC2
4601	seq.2697.7	310.5	330.2	329	315.3	226	294.3	327.9	282.6	328.4	453.8	304	361.7	2.09434	-0.143088	0.508588	0.568541	-0.68062	-6.32652	2697-7	PF-4	Platelet factor 4	Pf4	P02776
6850	seq.8991.115	2197.8	1499.5	1337.9	1327.5	1629.9	1453.7	1781.1	1712.5	2282.8	2093.9	1500	2106.5	4.52146	-0.143139	0.477549	0.539239	-0.732325	-6.20596	8991-115	FCRL4:CD	Fc receptor-like protein 4:Cytoplasmic domain	Fcrl4	Q96PJ5
4121	seq.24426.15	3115.2	1477.8	1595.3	1738.7	3452.7	2584.6	4125.3	3026.4	3018.8	2940.2	1568	3234.6	5.07528	-0.143543	0.70058	0.747146	-0.393548	-6.3663	24426-15	CTNA1	Catenin alpha-1	Ctnna1	P35221
2652	seq.19568.17	1710	1045.8	1168.3	1049.7	1447.6	1061.8	1579.3	1028.9	1622.1	1627.8	1329.2	1427.6	4.14318	-0.144693	0.495936	0.556445	-0.70146	-6.23916	19568-17	IL-15	Interleukin-15	Il15	P40933
652	seq.12343.14	1497.2	1834	1212.3	1252.1	1183.4	1203.5	1477.9	1238.4	1297.8	1553	1496.4	1288.7	4.19495	-0.14519	0.546347	0.60436	-0.620167	-6.29376	12343-14	CENB2	Arf-GAP with coiled-coil, ANK repeat and PH domain-containing protein 2	Acap2	Q15057
5798	seq.6069.71	33793.6	28581.2	41461.5	41692.5	34782	25836.2	56085.2	15246.9	53537.6	53865	37996.8	56978.1	8.97748	-0.145338	0.621404	0.673735	-0.506446	-6.38327	6069-71	SUMF2	Sulfatase-modifying factor 2	Sumf2	Q8NBJ7
5049	seq.3676.15	13144.7	10291.4	10691.5	10504.8	10812.1	9743.1	14249.5	13807.9	13457.8	13550.2	12090.8	16768.5	7.36151	-0.145515	0.499975	0.560232	-0.694774	-6.06963	3676-15	IGF-II receptor	Cation-independent mannose-6-phosphate receptor	Igf2r	P11717
4574	seq.2637.77	3777.6	2948.8	4307.2	3676.2	3593.9	2668.7	5161.1	4316	4638.1	4048.8	5145.5	4911.3	5.75227	-0.146412	0.536065	0.594879	-0.636386	-6.16457	2637-77	Macrophage mannose receptor	Macrophage mannose receptor 1	Mrc1	P22897
7220	seq.9838.4	1224.4	1108.8	1090.2	1079.6	1062.6	1113.3	1429.1	1156	1296.3	1406.9	1190.2	1311.4	4.00769	-0.146656	0.440045	0.50276	-0.797645	-6.17294	9838-4	SMAD1	Mothers against decapentaplegic homolog 1	Smad1	Q15797
1645	seq.15347.12	2399.8	2351.7	2622.4	2510.8	1244.9	2516	2594.7	2389.4	2431.9	2587.2	2312.6	2872.5	4.98475	-0.14728	0.596877	0.652075	-0.54278	-6.30042	15347-12	Hemopexin	Hemopexin	Hpx	P02790
3286	seq.21754.5	2580.3	3638.5	2892.4	2778.1	1690.6	1735.3	1956.2	1178.4	1742.4	3167.3	4027.1	1986.1	4.94965	-0.149725	0.689199	0.737035	-0.409417	-6.34776	21754-5	ZRAN1	Ubiquitin thioesterase ZRANB1	Zranb1	Q9UGI0
3445	seq.22092.43	940	2371.7	884.4	961.2	979.2	1008.7	2042.5	1029	1030.6	883.8	880.3	890.1	3.86923	-0.150348	0.721361	0.765288	-0.36484	-6.43717	22092-43	Caspase-4	Caspase-4	Casp4	P49662
52	seq.10339.48	1996.2	1568	1851.7	1753	1856.5	1850	2395.4	2305	2781.5	2199.7	2161.9	2900.6	4.81575	-0.150558	0.439104	0.502022	-0.799327	-6.13546	10339-48	NSE	Gamma-enolase	Eno2	P09104
3938	seq.2358.19	4725.1	3432.3	5677.7	4867.2	3981.9	3358.3	6798.1	5151.6	5082.9	5250.5	5806.4	5952.5	6.03861	-0.150685	0.523626	0.582778	-0.656245	-6.12548	2358-19	VEGF sR3	Vascular endothelial growth factor receptor 3	Flt4	P35916
1603	seq.14705.1	1117.3	1265.7	1127.7	988.3	1043.6	1027.1	1470.2	1134.4	1154.9	1354.7	1109.3	1258.1	3.96346	-0.150933	0.483289	0.544991	-0.722613	-6.23176	14705-1	VEGF-D	Vascular endothelial growth factor D	Vegfd	O43915
5377	seq.4965.27	4480.9	5214.1	3315.7	3108.1	4088.8	5152.3	4206.3	4539.3	4448	4033.9	4650.5	4500.1	5.8376	-0.15181	0.58495	0.641444	-0.560723	-6.22379	4965-27	ATP synthase beta chain	ATP synthase subunit beta, mitochondrial	Atp5f1b	P06576
429	seq.11319.106	3875.1	3732.8	3825.3	3920.4	3007.2	3192.3	4947.5	3664.5	3757.9	4290.9	3999.8	3741.5	5.6712	-0.151892	0.51015	0.569663	-0.67807	-6.1468	11319-106	MRE11	Double-strand break repair protein MRE11	Mre11	P49959
5580	seq.5467.15	121379	120195	111707	122340	99401.2	75806.9	136180	64164.6	140420	142076	135111	134017	10.5754	-0.152012	0.482192	0.543916	-0.724464	-6.43468	5467-15	HSP 90b	Heat shock protein HSP 90-beta	Hsp90ab1	P08238
4752	seq.3004.67	3837	2669.8	2225.6	4792.2	2196.1	2579.7	3356.9	2765.8	3515.6	4202.8	3114	3732.7	5.40404	-0.15203	0.58688	0.643188	-0.557806	-6.25064	3004-67	PD-L2	Programmed cell death 1 ligand 2	Pdcd1lg2	Q9BQ51
3167	seq.21504.41	23696.2	16229.5	15464.7	18461.6	14510.2	9881.3	19416.5	5387.6	12313.2	24572	16394.2	17060.2	7.65995	-0.153519	0.614315	0.667287	-0.516873	-6.21634	21504-41	I2C2	Eukaryotic translation initiation factor 2C 2	Ago2	Q9UKV8
3004	seq.21146.187	236.9	184.6	245.8	267.6	233.6	271.3	273.3	249.8	287.7	431.3	246.3	294.9	1.82321	-0.153656	0.510054	0.569663	-0.678227	-6.33177	21146-187	TULP1	Tubby-related protein 1	Tulp1	O00294
1604	seq.14708.59	76338.5	56647.1	68548.6	78880.7	61247	45573.5	97064.4	65461.4	65036.2	88865.9	72570.7	84594.2	9.88106	-0.153721	0.387317	0.450683	-0.895911	-6.20508	14708-59	CO8G	Complement component C8 gamma chain	C8g	P07360
5821	seq.6221.1	1962.9	1758.4	2146.5	1941.5	1849.1	1984.3	2381.6	2196.5	2052.2	2417.1	2500.3	2225.3	4.81939	-0.153726	0.509708	0.569375	-0.678791	-6.21781	6221-1	ADPGK	ADP-dependent glucokinase	Adpgk	Q9BRR6
5877	seq.6361.49	653.4	507.6	589.4	540.4	573.8	594.5	743.2	765.4	665.8	698.1	663.9	766.1	3.1048	-0.153823	0.473092	0.534922	-0.739915	-6.2438	6361-49	PTPRR	Receptor-type tyrosine-protein phosphatase R	Ptprr	Q15256
3371	seq.21935.16	2333.9	2420.8	1583.8	1634.8	1718.5	1616.6	1941.6	1500.1	1778.4	2350.4	1828.7	2007.5	4.64704	-0.155713	0.463715	0.525948	-0.756031	-6.17804	21935-16	UBE2H	Ubiquitin-conjugating enzyme E2 H	Ube2h	P62256
5109	seq.3854.24	6601.5	4580.6	3942.7	3656.8	11907.1	3802.9	8153.3	2003	4375.3	7912.6	5086.6	5369.6	6.0932	-0.156244	0.717067	0.761583	-0.370745	-6.26057	3854-24	NACA	Nascent polypeptide-associated complex subunit alpha	Naca	Q13765
3878	seq.23408.1	1761.5	1792	1397	2326.7	2002.3	2077.2	2307.4	1049.1	2251.9	2716.2	1948	2230.2	4.69668	-0.15657	0.561229	0.618378	-0.596988	-6.27641	23408-1	Sorting nexin 16	Sorting nexin 16	Snx16	P57768
3742	seq.23245.5	1933.7	1847.5	1398.6	1308.1	1584.2	3834.2	1714.6	1333.3	1853.3	1911.2	1655.4	1646.8	4.55945	-0.156709	0.610206	0.663678	-0.522944	-6.34058	23245-5	SPC1L	Speriolin-like protein	Spatc1l	Q9H0A9
2056	seq.17462.19	317	269.2	294.4	287.1	277.6	306.1	371.7	352.6	354.4	379.6	311.8	358.3	2.10835	-0.156882	0.426209	0.488972	-0.822639	-6.2187	17462-19	IRF1	Interferon regulatory factor 1	Irf1	P10914
1031	seq.12931.16	619.3	660	639.9	661.7	538.9	621.1	766.3	722.6	687.5	785.7	707.8	712.2	3.17556	-0.157735	0.482078	0.543868	-0.724656	-6.25134	12931-16	MCR	Mineralocorticoid receptor	Nr3c2	P08235
6909	seq.9087.8	5339.8	14980.7	11708.5	14373.5	3989.8	3896.3	3275.4	2017.8	2368.2	17245.6	22412.8	4098.2	6.43396	-0.158419	0.837105	0.866419	-0.209954	-6.28866	9087-8	NHLC3	NHL repeat-containing protein 3	Nhlrc3	Q5JS37
6324	seq.7806.33	1756	1084	1583.3	1419.5	1496.3	1322.1	2000.8	1183.4	1344.1	2106.4	1491.9	1481.7	4.32578	-0.159401	0.403324	0.466379	-0.865182	-6.0965	7806-33	B4GT7	Beta-1,4-galactosyltransferase 7	B4galt7	Q9UBV7
6096	seq.6990.44	3117	3177.5	4083.5	2558.9	3894.1	2824.3	4713.7	3999.6	5186.2	3755.2	4252.6	3596	5.62858	-0.160779	0.588266	0.644336	-0.555715	-6.22841	6990-44	SDF2L	Stromal cell-derived factor 2-like protein 1	Sdf2l1	Q9HCN8
2226	seq.18198.51	290.6	226.5	282	277.7	254.4	269.1	347.3	294.5	295.8	345.2	308.8	318	1.96375	-0.160882	0.399674	0.462723	-0.872114	-6.17843	18198-51	HBAT	Hemoglobin subunit theta-1	Hbq1	P09105
6305	seq.7776.20	4875.1	3932.5	4151.7	3590.8	3445.8	4886.4	4418	3788.8	4122.1	4366.9	4877.4	4409.9	5.81913	-0.161023	0.494609	0.555202	-0.703665	-6.12395	7776-20	UNC5B	Netrin receptor UNC5B	Unc5b	Q8IZJ1
2743	seq.20120.101	288.2	269	310.2	289.1	324.7	299.3	346.7	321.4	321.9	508.5	307.4	343.6	2.1174	-0.161279	0.476649	0.538464	-0.733853	-6.28582	20120-101	AMGO1:ECD	Amphoterin-induced protein 1:Extracellular domain	Amigo1	Q86WK6
906	seq.12712.9	1663.7	1429.2	1416.4	1634.9	1320.1	1469.9	1894.6	1388.5	1718.7	1894.4	1577.1	1643.3	4.40235	-0.161935	0.393044	0.455812	-0.884818	-6.08179	12712-9	HM20A	High mobility group protein 20A	Hmg20a	Q9NP66
3032	seq.21194.39	12475.6	7220.2	11137.9	9619.6	7728.7	10251.4	13857.4	9480.6	10457	11797.4	9374.5	11575.8	7.10203	-0.162549	0.497856	0.55816	-0.698277	-6.06263	21194-39	PO6F1	POU domain, class 6, transcription factor 1	Pou6f1	Q14863
1794	seq.15615.8	699.4	568.1	619	604.4	688.1	628.7	819	755.1	779.1	833.5	698.6	848.1	3.24293	-0.16293	0.403142	0.466312	-0.865525	-6.13698	15615-8	LIRB3	Leukocyte immunoglobulin-like receptor subfamily B member 3	Lilrb3	O75022
3020	seq.21173.25	492.7	462.9	506	625.3	471.8	650.9	656.9	578.3	707.6	704.4	595.1	757.7	2.99183	-0.163342	0.464235	0.526318	-0.755131	-6.23635	21173-25	ELAV2	ELAV-like protein 2	Elavl2	Q12926
2086	seq.17692.2	669.9	459.9	483.9	476.4	663.5	489.9	630.6	531.9	635.4	783	574.3	668.3	2.96221	-0.163366	0.436316	0.49921	-0.80433	-6.19719	17692-2	BT3A3	Butyrophilin subfamily 3 member A3	Btn3a3	O00478
1420	seq.14009.65	3058.1	2961.9	2961	2497.8	3262.6	2091.8	3235.4	2254.1	2928.1	3525.4	3861.1	2730.4	5.28375	-0.163583	0.517651	0.576805	-0.665881	-6.18254	14009-65	TNFAIP3	Tumor necrosis factor alpha-induced protein 3	Tnfaip3	P21580
6889	seq.9053.16	2103.6	2530.5	3322.1	3448.8	2889.7	2853.1	4749.5	2562.9	2173.7	3110.4	4088.9	1737.7	5.25848	-0.163654	0.637228	0.68863	-0.483378	-6.27627	9053-16	CRIP2	Cysteine-rich protein 2	Crip2	P52943
1557	seq.14291.53	416.9	327.5	369	286.3	288.4	264.1	405.9	288.9	308.8	330.1	417.5	308.2	2.14873	-0.164332	0.476836	0.538594	-0.733535	-6.28554	14291-53	AGAP2	Arf-GAP with GTPase, ANK repeat and PH domain-containing protein 2	Agap2	Q99490
6288	seq.7753.21	4979.1	4547.5	4580.2	4583.3	4457.9	4206.2	5466.8	4701.8	4952.8	6141.8	5117.5	4811.3	6.02409	-0.165006	0.467039	0.52878	-0.750294	-6.06539	7753-21	HTAI2	Oxidoreductase HTATIP2	Htatip2	Q9BUP3
2317	seq.18336.31	4085	3569.3	6204.5	4776	5359	4081.7	6674.3	6005	6797.6	5690.7	7591.1	5763.7	6.18255	-0.166875	0.551647	0.6095	-0.611872	-6.14212	18336-31	CDA	Cytidine deaminase	Cda	P32320
1255	seq.13590.1	14761.9	17395.4	11794.4	12650.7	10571.4	7259.1	11538.6	4770.8	11392.7	15216.4	16673.5	9531.4	7.24614	-0.167735	0.635677	0.687248	-0.485626	-6.19935	13590-1	ORN	Oligoribonuclease, mitochondrial	Rexo2	Q9Y3B8
3840	seq.23364.3	348.5	302.6	343.1	387.8	302.4	349.5	468.7	410.7	386.7	422.5	371.9	426.8	2.32607	-0.167924	0.415214	0.478715	-0.842883	-6.19414	23364-3	UCK1	Uridine-cytidine kinase 1	Uck1	Q9HA47
3226	seq.21658.15	1888.7	1500	1612.3	1435.1	1601.6	1630.1	2042.7	1262.6	1435.7	1987.9	1670.7	1518	4.43816	-0.168221	0.375715	0.439404	-0.918732	-6.04713	21658-15	PHB2	Prohibitin-2	Phb2	Q99623
5516	seq.5253.1	3262.8	1855.9	1671.9	3119.3	3069.1	2024.5	2983.5	1461.5	2588.4	4278.8	2314.8	3513.7	5.09754	-0.168369	0.572851	0.629266	-0.57912	-6.25444	5253-1	PDE1A	Calcium/calmodulin-dependent 3',5'-cyclic nucleotide phosphodiesterase 1A	Pde1a	P54750
3774	seq.23283.9	1861.6	1638.8	1748.3	1696.8	1699.3	1629	2005.9	1724.8	1890.2	2422.4	1890.3	1799.6	4.61138	-0.169342	0.418777	0.481828	-0.836285	-6.11104	23283-9	RAB43	Ras-related protein Rab-43	Rab43	Q86YS6
4442	seq.25283.2	1567.8	756.7	665.6	622.4	790.1	1301.9	988.7	975.9	1150.5	836.4	723.5	1338.4	3.65042	-0.169752	0.461125	0.523331	-0.760518	-6.21951	25283-2	CTNA3	Catenin alpha-3	Ctnna3	Q9UI47
[truncated: 5,484 more rows]
