# Supplementary material for: The super-healing MRL strain promotes muscle growth in muscular dystrophy through a regenerative extracellular matrix
Source: JCI Insight. 2024 Jan 4;9(3):e173246. doi: 10.1172/jci.insight.173246 (PMC11143963; doi:10.1172/jci.insight.173246)
Supplement: Supporting data values [file jciinsight-9-173246-s065.xlsx]

## Sheet: Figure1
Figure1B						Figure1C					Figure1E					Figure1F					Figure1G					Figure1H					Figure1I
WT-MRL	Sgcg-MRL	WT-D2	Sgcg-D2			WT-MRL	Sgcg-MRL	WT-D2	Sgcg-D2		WT-MRL	Sgcg-MRL	WT-D2	Sgcg-D2		WT-MRL	Sgcg-MRL	WT-D2	Sgcg-D2		WT-MRL	Sgcg-MRL	WT-D2	Sgcg-D2		WT-MRL	Sgcg-MRL	WT-D2	Sgcg-D2		WT-MRL	Sgcg-MRL	WT-D2	Sgcg-D2
33.7	32.33	13.82	12.55			0.047192	0.080131	0.03446	0.077176		0.0171341	0.121677	0.0720786	0.437482		0.0182648	0.668421	0.0290909	0.293578		56.5	40.5	25.39	16.74		21.07	5.54	11.39	2.05		33.7	32.33	13.82	12.55
29.08	29.69	22.12	19.68			0.039938	0.05745	0.05955	0.096436		0.0423797	0.113319	0.0412379	0.361593		0.032967	0.772277	0.0353982	0.2		51.7	42.08	29	21.5		21.68	10.62	6.17	0.93		29.08	29.69	22.12	19.68
31.87	32.92	21.71	17.65			0.059102	0.066931	0.046711	0.0732059		0.0302579	0.219543	0.0132186	0.425612		0.0184615	0.56872	0.0212766	0.296703		38.5	41.32	31.7	20.16		4.61	6.86	8.88	2.83		31.87	32.92	21.71	17.65
28.65	37.75	20.1	18.75			0.068482	0.0638601	0.045243	0.0530426							0.0166667	0.806061	0.0226415	0.282723		49.7	46.5	23.5	26		19.37	9.68	1.7	4.65		28.65	37.75	20.1	18.75
34.44	29.53	17.72	18.71			0.064424	0.0849547	0.0618512	0.133576							0.0191083	0.811159	0.0133333	0.289017		45.5	39.1	24.5	24.7		10.17	6.8	3.62	3.86		34.44	29.53	17.72	18.71
28	34.71	17.53	19.23			0.048538	0.059554	0.044968	0.106506							0.0275591	0.583012	0.0144404	0.264368		39.5	43.5	25.5	26.3		10.97	8.33	5.32	4.93		28	34.71	17.53	19.23
25.94	37.87	16.99	15.9			0.05504	0.067782	0.040577	0.100352												39.7	45.5	23.4	20.1		12.16	5.91	2.49	2.23		25.94	37.87	16.99	15.9
36.61	31.96	22.52	17.42			0.037671	0.0567147	0.06436	0.109564												47.1	38.7	34.9	22		7.75	3.9	10.04	3.57		36.61	31.96	22.52	17.42
34.36	30.02	17.72	17.26			0.042924	0.0413948	0.034962	0.073515												45.8	39.4	22.9	23		8.11	6.03	2.95	4.54		34.36	30.02	17.72	17.26
35.37	34.36	15.16	13.74			0.050953	0.0459123	0.084695	0.10216												47.2	44.5	22.3	17.6		9.06	6.6	4.5	2.12		35.37	34.36	15.16	13.74

## Sheet: Figure2
Figure2B_2C					Figure2D					Figure2E					Figure2F					Figure2G
WT-MRL	Sgcg-MRL	WT-D2	Sgcg-D2		WT-MRL	Sgcg-MRL	WT-D2	Sgcg-D2		WT-MRL	Sgcg-MRL	WT-D2	Sgcg-D2		WT-MRL	Sgcg-MRL	WT-D2	Sgcg-D2		WT-MRL	Sgcg-MRL	WT-D2	Sgcg-D2
1430.14	4565.35	4593.08	2380.42		88.5845	71.9809	105.647	92.4176		778.24	554.472	732.586	328.979		6.88975	8.81615	5.08611	4.04831		112.956	62.8928	166.282	130.337
2303.47	4835.67	4456.76	2129.61		73.1803	66.3	97.28	94.4452		1028.38	924.92	921.141	527.643		7.37145	7.23965	5.54557	5.03819		139.509	127.757	166.104	65.2971
3022	1074.34	2114.02	1436.46		72.5732	83.2243	96.7374	88.1322		1205.12	626.921	845.729	559.296		7.75904	8.52702	5.602	5.33699		155.318	119.32	130.772	104.796
3160.63	884.883	1291.51	2927.65		78.7441	91.558	80.9893	84.56		1323.36	1040.41	997.954	465.069		7.72096	8.05196	4.9311	5.45849		141.107	77.8594	202.38	85.2011
2393.57	2955	1594.18	1035.17		74.8635	87.1027	72.4067	98.514		1089.48	995.691	684.181	412.618		7.48088	8.05705	4.49754	4.37547		176.899	123.58	152.123	94.3027
1857.56	2220.29	1432.45	1404.54		90.4539	75.3936	90.0819	76.3516
2573.79	3393.98	1277.65	900.639		62.5929	86.4707	80.56	77.01
2150.98	2871.83	1566.45	1792.16		71.6575	69.391	87.7646	82.3344
3223.01	2710.1	2095.53	1584.67		95.3118	94.4493	93.7886	81.54
5159.12	3980.82	2469.82	1019.2		72.8213	66.6708	95.9222	75.1599
5447.92	3186.04	1693.52	1548.19		104.366	82.2253	88.007	83.05
2081.67	5517.24	769.363	1247.21		93.4215	94.6015	85.4928	58.353
1834.46	2187.95	1430.14	1751.12		73.2019	76	59.1645	80.8654
961.126	3860.68	2083.98	1810.4		88.0049	66.0496	79.504	85.1284
2998.9	1379.31	1231.44	1570.99		83.3091	71.3916	61.6132	86.1058
2814.07	3973.89	6931.2	2453.39		61.1476	87.4168	68.2697	64.146
3525.67	4054.75	2680.06	932.561		92.72	74.1066	79.0871	88.3915
3486.39	4154.1	2763.24	2156.97		82.8194	69.9357	66.7732	86.07
3130.59	1748.97	1030.44	2514.95		78.8737	90.8922	96.2316	85.0521
1612.66	4401.31	2770.17	5016.22		57.76	67.0657	73.3527	69.9384
3925.37	3412.46	1011.96	1053.41		82.4932	82.6431	74.8959	87.7489
2707.79	4937.32	2192.57	2567.39		87.6412	70.8267	69.5411	73.8515
2356.61	6949.68	951.885	989.563		78.5637	76.1412	96.0976	69.6313
1675.04	2638.48	2460.58	1500.31		86.8895	83.2554	60.337	55.1685
984.23	3444.81	3340.84	1103.57		69.0507	67.0316	77.8981	80.6414
771.674	1434.76	2488.3	3901.25		51.68	80.7509	72.979	82.9229
1356.2	1554.9	3042.8	1327.02		62.2568	71.44	69.907	67.1047
1358.52	3906.89	2934.21	1317.9		85.8948	80.758	83.4576	73.7401
1360.83	2735.51	949.574	4808.73		56.833	81.3855	79.8651	83.283
1584.93	4359.72	1913.01	1491.19		82.8941	72.6326	76.7621	75.6755
2497.54	5477.96	910.298	1808.12		58.5706	62.1124	85.461	82.4413
6048.63	1917.63	3301.56	923.441		63.5816	86.1889	81.7384	73.3411
4484.49	5373.99	1298.44	2799.96		57.6798	79.8857	73.5773	69.0868
5997.8	3929.99	1735.11	852.757		80.56	70.5275	62.7926	84.2589
1691.21	2241.09	2405.13	1621.15		60.4958	75.8213	64.9677	84.426
4902.67	5741.34	3592.67	1349.82		65.6435	73.759	70.3256	68.879
6797.2	4870.32	1118.23	761.553		87.3789	62.81	74.8953	73.4657
4618.49	6915.03	1351.58	1762.52		80.4416	73.8443	63.5629	72.4198
1612.66	2298.85	986.541	880.119		69.0616	87.2409	75.9622	72.4728
822.502	1940.74	1522.55	1083.05		74.7902	74.1991	76.0159	70.2027
4955.81	2291.92	799.398	2236.78		62.055	86.6041	62.5094	61.9621
1425.52	3262.28	1820.6	3312.99		68.0635	60.7619	79.4527	73.7241
3576.5	3326.98	2241.09	3896.69		68.6157	81.8952	80.389	62.6044
968.058	3280.77	1233.75	2277.82		65.36	79.4511	65.0178	79.9577
1243	6485.29	3862.99	1327.02		76.4851	81.7566	45.6	64.146
2897.24	1284.58	2617.68	827.676		66.4719	77.0773	58.5773	66.0077
2414.37	5177.61	3276.15	1151.45		74.8959	70.2342	70.2135	85.8775
2506.78	4445.21	3451.74	2175.22		69.286	93.1865	70.0628	76.3628
1439.38	1716.63	3698.95	2882.05		69.308	85.4373	68.5598	63.3637
1229.13	4412.86	3920.75	1133.21		59.8505	76.9233	61.9594	62.9279
4925.77	4893.43	1721.25	1454.7		66.1484	62.8896	53.6301	58.4239
4154.1	4560.73	2596.89	1575.55		77.5896	60.6118	55.5447	81.1215
1515.62	2781.72	2587.65	4979.74		59.9344	78.0252	78.4063	65.1624
2395.88	2765.55	1589.56	1559.59		84.7532	74.5067	62.1559	63.153
1388.55	1180.61	2511.4	1561.87		82.08	76.3654	82.9714	84.2236
1282.27	5662.79	2132.5	2526.35		77.6575	67.1083	63.8433	79.7154
2289.61	3248.42	1866.8	1972.29		59.0961	81.5975	81.6834	79.1582
2959.62	1212.96	2800.2	4332.19		67.6988	73.7593	80.2006	78.6438
2342.75	6603.12	1342.34	1627.99		68.0573	67.2789	71.44	77.326
827.123	4618.49	1970.77	1185.65		70.4276	65.8864	62.7896	70.3997
3419.39	3514.12	1531.8	4414.27		65.0915	60.2334	63.2028	74.6587
951.885	2804.83	1880.67	1534.51		82.6097	70.2936	64.3924	81.6613
6020.9	921.85	4380.52	1114.97		68.5598	85.5388	73.4775	61.2664
5676.65	4470.62	1326.17	1965.45		74.4658	83.2199	72.3744	70.2816
827.123	2100.15	1839.08	3198.98		63.5368	76	72.9695	67.95
4315.83	1310	2636.17	816.276		87.191	82.3055	82.08	68.8037
1617.28	2543.75	1106.68	2891.17		71.5342	74.7744	63.4518	76.3311
1906.08	3765.95	3939.23	2068.05		86.7961	78.7716	64.8375	80.5954
1439.38	3008.14	1670.42	969.043		65.36	77.5116	81.4343	57.7254
1873.73	3604.22	958.816	5296.67		78.0122	79.5304	80.56	65.7534
1351.58	767.053	3786.75	1338.42		67.2114	68.4	67.3601	73.99
1575.69	2030.84	1120.54	4660.52		65.6948	63.84	71.9292	69.7862
2700.86	2192.57	6425.22	996.404		80.1249	77.0632	57.6196	70.5788
3056.66	6693.23	3664.29	793.475		56.541	65.921	82.1422	80.3983
2929.59	3869.92	4290.41	715.951		68.2386	71.6073	63.84	82.7973
3782.12	2483.68	3296.94	2396.39		70.1708	80.56	75.4079	57.5206
1175.99	2541.44	2846.41	1691.83		58.8397	86.64	70.1143	58.5599
732.397	3918.44	1060.47	3714.28		69.058	61.0127	54.4433	73.7241
2010.05	1499.45	2721.65	957.642		69.92	72.96	60.5141	68.1034
1407.03	4237.27	2190.26	1117.25		59.47	72.96	71.3058	61.8245
3412.46	1402.41	1076.65	1060.25		82.8539	82.4881	77.0574	74.6937
2793.27	1566.45	4438.28	896.079		65.656	66.1755	69.6447	74.4183
903.366	1561.83	3463.29	1333.86		65.0979	77.0238	68.3019	64.6199
2176.4	1605.73	3370.87	720.512		67.4964	54.7365	61.401	65.1049
1640.38	1774.39	4054.75	2095.41		59.0416	75.9351	76.257	63.6169
1869.11	4036.27	2943.45	4883.97		78.3849	68.4	68.3349	71.7709
903.366	3869.92	3082.07	989.563		66.4832	68.5559	65.0902	72.8013
1300.76	2347.37	4047.82	5346.83		71.7494	79.6122	64.0363	78.8779
3569.57	2513.72	1709.7	2656.32		59.8421	76.0074	61.0693	72.1633
3911.51	1836.77	3814.47	2033.85		59.8617	67.8924	59.3305	72.1787
4477.56	2444.4	1725.87	2583.35		65.9315	79.3031	71.3875	69.88
1277.65	2312.71	2451.33	1379.46		57.3748	64.9691	74.3938	64.7348
780.915	1467.1	1772.08	921.16		56.0019	78.1765	70.6508	74.7799
1009.64	1931.49	2206.43	1304.22		80.3752	77.52	48.781	64.8937
3555.71	1862.18	3116.73	1108.13		57.6136	74.7562	65.9983	64.6813
3601.91	2386.64	3338.53	1363.5		75.3452	67.8684	61.0429	58.7753
1148.27	1231.44	1379.31	2389.54		82.0527	64.963	80.3675	59.8037
1215.27	6120.25	2881.07	2733.84		78.7651	69.9448	74.48	66.3149
3250.73	5946.97	924.16	3187.58		55.9521	62.0782	55.4395	70.0105
1113.61	2804.83	1298.44	1586.95		56.6555	69.7348	63.84	77.01
3950.78	5464.1	3971.58	1887.92		42.2437	77.8938	58.2484	70.5889
1480.97	1866.8	4218.79	1215.29		58.6958	67.5854	78.1219	57.2363
2416.68	2088.6	2224.92	4448.48		79.7866	79.5192	68.2611	69.46
3467.91	2190.26	2035.46	5089.18		50.5032	62.5641	61.3659	60.8503
2107.08	4958.12	5168.36	836.797		65.1621	66.0358	65.2762	76.1017
3795.99	2086.29	1303.07	788.915		52.606	75.0245	73.1624	61.91
6117.94	3812.16	2499.85	756.993		57.5913	65.6395	59.5251	79.797
1818.28	1078.96	3269.22	1445.58		56.8877	59.1584	75.7797	75.7821
2661.58	3357.01	1873.73	2223.1		79.1177	73.1574	77.3418	75.6843
1882.98	2848.72	2058.57	1678.15		60.6394	62.4252	51.2302	74.9909
2296.54	1952.29	1351.58	5645.53		78.3258	62.9909	73.2099	54.8316
1478.66	933.402	2155.6	1285.98		59.4325	73.408	52.5669	67.6835
2957.31	6101.77	1760.52	763.833		76.1033	73.432	61.9341	64.93
1457.86	3326.98	2786.34	4072.26		64.8107	72.6898	73.8359	66.0166
4798.7	2414.37	3132.9	5216.87		66.4316	74.48	54.1854	64.981
1132.1	1139.03	1527.17	4368.67		72.8601	68.4326	55.2689	51.1482
1206.03	2460.58	4036.27	987.283		67.6696	73.2248	66.6788	67.3906
3717.43	1903.77	3040.49	1304.22		48.0082	74.1173	80.2349	55.0175
4734.01	4246.52	4625.42	1023.76		60.7939	80.56	74.1881	83.2286
3812.16	1243	1508.69	1555.03		67.5166	80.6789	68.4844	53.3742
2144.05	2594.58	2728.58	1165.13		49.8247	73.3305	80.56	67.4174
2758.62	1633.45	3139.83	743.313		63.9291	81.3059	71.8029	65.1488
1243	3093.63	2097.84	3107.78		64.9385	79.4816	73.7801	75.5935
2321.95	1125.16	3862.99	5246.51		71.5575	71.606	71.6107	75.6963
1949.98	2365.85	5914.62	3525.03		51.4373	59.5619	70.5032	64.6357
1450.93	2555.3	4040.89	1242.65		56.5791	79.9874	62.6806	64.4492
1383.93	2911.1	3373.18	3217.22		57.1033	53.5983	45.2656	70.3495
2449.02	931.091	3387.05	5157.59		60.8	60.1689	60.3807	57.3387
1125.16	2643.1	1037.37	1203.89		53.624	61.3514	67.1145	64.1015
3664.29	1631.14	4202.62	1080.77		73.2383	80.5501	61.7086	55.6117
1108.99	1949.98	3837.57	725.072		50.9597	56.6117	67.4911	78.3138
4895.74	1986.94	2520.65	3411.03		59.28	57.932	75.2363	73.3503
3350.08	854.848	1915.32	711.391		63.0701	60.5674	74.48	69.5567
1383.93	1587.24	1372.38	1933.52		53.8791	80.8832	64.34	72.3846
2901.86	2310.4	2070.12	1739.72		58.4892	68.3997	63.5946	55.7138
1171.37	2726.27	2243.4	5914.58		76.9568	76.6245	55.4935	67.8539
1541.04	2250.33	5082.88	1014.64		65.36	78.9995	62.32	63.3088
1725.87	1118.23	4590.76	3422.43		60.1368	62.0017	71.6396	71.2577
1594.18	2846.41	2308.09	5132.51		65.5275	64.0326	69.7305	71.3548
2425.92	1813.66	1892.22	941.681		63.9563	83.6	67.4607	59.3629
3079.76	1980.01	2952.69	5091.46		69.7539	77.5268	61.9637	62.0144
2472.13	1746.66	3003.52	2893.45		61.8811	78.2161	70.4844	64.8948
1832.15	1885.29	4241.89	1258.62		59.3053	72.9661	60.2475	60.477
5397.09	1552.59	3174.49	4633.16		55.5453	68.041	66.1112	69.2286
1504.07	2522.96	1270.72	1110.41		59.0298	66.8152	58.5826	68.069
2485.99	1344.65	3400.91	880.119		55.6325	67.1369	73.832	54.36
2663.89	1480.97	1390.86	953.082		68.1722	73.1198	54.9783	57.6265
1303.07	4447.52	2176.4	1026.05		61.631	74.6841	62.32	66.44
1547.97	1289.2	1846.01	2307.46		48.7924	71.055	59.4983	49.3939
3130.59	2264.19	4676.25	2081.73		65.055	62.1981	48.7871	65.3928
1880.67	776.294	4057.06	3527.31		59.5561	69.0435	58.2805	64.5472
1973.08	1822.91	2862.59	1165.13		60.6195	68.1722	73.9949	63.42
5836.07	1938.43	2516.03	2318.86		63.914	64.3304	66.0219	60.0515
1702.76	2532.2	3158.32	5091.46		63.1697	60.4958	55.2186	53.2833
1989.25	2959.62	2779.41	2448.83		59.8603	73.9794	52.1245	66.0249
1945.36	1377	3631.95	829.956		51.68	78.4906	51.4034	62.7955
2483.68	2049.32	2777.1	3953.69		56.7789	75.5148	58.5282	67.5476
6508.4	1420.9	6787.96	1144.61		69.0947	67.5636	73.8022	75.8072
1677.35	2661.58	1531.8	4995.7		62.0193	65.36	67.7598	54.8102
792.467	1790.56	2945.76	896.079		66.2922	50.5671	49.0886	56.6157
5265.4	2460.58	4720.15	4562.48		59.7045	57.8468	68.4615	64.659
2014.67	734.707	1996.19	4681.05		66.8243	61.4009	75.9243	69.3669
1444	1614.97	5399.4	766.114		50.2019	70.3215	66.8466	65.6133
2407.44	3038.18	1055.85	2410.07		69.5234	55.9813	62.4521	67.971
4720.15	2566.85	3084.38	1582.39		68.4	41.04	69.4393	62.9683
2467.51	1913.01	3574.19	2811.36		53.1756	66.1076	56.5524	56.8748
1670.42	1788.25	1312.31	5260.19		60.2349	79.2463	57.928	67.95
2455.96	4237.27	3417.08	1160.57		57.7308	53.8355	70.6902	71.6974
3317.73	4588.45	2234.16	1053.41		52.7751	65.9184	60.8	70.97
2238.78	2095.53	3581.12	3290.18		68.1879	71.1762	62.1487	58.6684
2795.58	5101.36	1328.48	1413.66		59.2772	63.9607	66.0812	64.2172
1372.38	1134.41	2439.78	2378.14		73.7944	53.5568	73.0652	66.5547
2687	1030.44	3329.29	2884.33		59.0952	68.4615	59.6588	78.6041
1668.11	3964.65	2428.23	1178.81		66.9323	76	62.4185	60.8412
3971.58	2190.26	2851.03	1402.26		66.0986	69.5513	54.3461	57.6967
2499.85	1240.68	1044.3	772.954		65.452	75.3998	59.985	64.9178
1762.84	2980.42	2252.64	1559.59		58.7569	72.1031	64.98	62.7905
981.92	2779.41	1048.92	1338.42		60.8	61.2534	57.4085	61.3869
2444.4	2936.52	1580.31	3844.25		70.6902	68.3431	57.9049	53.3615
3024.31	3031.24	1809.04	2318.86		63.9698	66.8373	76.2218	46.8622
2051.64	912.608	1846.01	2291.5		51.3661	58.6979	70.6917	63.5499
6730.2	2111.71	1046.61	4339.03		55.3806	68.0594	65.6093	61.2078
3879.16	5787.55	3588.05	4478.12		47.2951	65.3551	54.72	72.8321
4650.84	1712.01	1612.66	1256.34		62.2058	69.0672	63.579	57.313
1450.93	2227.23	1557.21	868.718		56.7706	56.3909	56.1306	73.4767
1672.73	905.677	755.501	985.003		60.3266	70.8943	60.5344	59.3452
2975.8	1848.32	4271.93	5016.22		62.32	64.2246	71.6642	58.0219
1323.86	6769.47	1076.65	1913		49.2515	69.5653	62.7416	53.4987
2599.2	1065.09	2492.92	4496.36		56.24	73.8077	70.9884	56.7343
1961.53	1774.39	3976.2	2143.29		67.2141	60.3558	56.951	61.4258
1896.84	2712.41	2363.54	3748.48		55.9141	62.3151	39.52	67.95
3872.23	1742.04	1134.41	4382.35		57.7553	73.2044	59.4843	69.4006
2784.03	1365.45	2677.75	866.438		76.1052	63.0682	54.6533	50.1158
1885.29	1102.06	4013.16	788.915		51.1646	73.9135	57.197	68.1838
1360.83	799.398	2047.01	1402.26		68.2071	76.2192	47.807	53.029
2065.5	843.296	4925.77	2888.89		57.1057	75.618	65.605	64.2152
1319.24	1665.8	3082.07	2590.19		62.9195	56.2059	53.9542	58.1187
2952.69	2201.81	2310.4	4010.7		60.8128	69.3944	69.1028	68.3682
2291.92	5052.84	1989.25	1181.09		48.8328	67.8849	69.3131	56.3516
2294.23	1430.14	1268.41	2959.57		68.2386	55.8374	49.0667	65.491
1723.56	1980.01	2319.64	2093.13		53.1484	50.583	66.88	61.1611
1991.56	2083.98	3999.3	1789.88		55.9168	78.9335	58.7532	71.8256
3759.02	884.883	3936.92	1513.99		59.1167	59.5775	44.2944	59.7617
3047.42	1069.72	3881.47	5264.75		61.8039	68.4	60.6566	67.0333
1217.58	2248.02	3627.33	5111.98		58.7572	69.8263	63.0361	60.5112
1975.39	2308.09	2550.68	3810.05		65.4245	50.2727	45.6	70.2658
3114.42	3435.56	2183.33	4416.55		68.9944	65.8819	69.7573	69.46
4128.68	1656.56	1240.68	809.436		53.9822	56.9767	51.68	72.0912
3038.18	1959.22	3631.95	975.883		53.0758	63.5368	51.5887	56.9786
1460.17	2042.39	1249.93	1985.97		56.24	80.9234	64.1093	67.95
704.672	2666.2	3091.32	3885.29		64.09	50.9106	69.1143	62.5277
1344.65	1243	2777.1	4628.6		56.059	57.2127	61.4393	70.6216
1559.52	2908.79	2994.28	727.352		61.8857	53.4049	50.9791	65.4392
1746.66	1829.84	3283.08	3550.12		66.5593	69.1762	61.4302	50.0424
1252.24	968.058	5468.72	4190.82		58.9226	73.5991	68.194	74.8781
896.435	3313.11	2421.3	864.158		57.106	60.8	64.1216	67.8618
1631.14	1337.72	1961.53	1010.08		45.7546	51.6223	51.5174	68.2404
2465.2	2938.83	1580.31	1573.27		66.4256	53.5035	56.6828	68.5031
2049.32	2645.41	1270.72	884.679		69.244	62.9357	64.1562	59.8023
1120.54	1249.93	2673.13	2369.02		57.2067	62.1961	44.08	66.3109
3135.21	4126.37	4544.56	2225.38		52.4649	69.92	56.0661	70.97
2074.74	1420.9	2047.01	3436.11		62.981	63.4446	50.8137	66.44
3929.99	5621.2	3146.76	2649.48		50.3344	67.4215	50.1821	59.6652
2287.3	1559.52	3615.78	1908.44		62.8321	73.9655	66.88	64.7335
4941.95	2044.7	4357.41	852.757		62.9677	53.2153	53.3635	65.0781
5517.24	1899.15	1046.61	2571.95		58.9369	56.24	62.0165	55.6634
1531.8	877.952	2418.99	2551.43		52.7061	63.1079	70.1005	53.0233
4075.55	2435.16	3615.78	4888.53		62.4952	73.0865	50.2562	59.5292
1906.08	1665.8	4311.21	3219.5		56.4635	70.6375	58.0778	60.2838
3153.7	5995.49	3682.78	3721.12		53.8509	73.3799	51.9397	74.4314
2562.23	3192.97	984.23	3919.49		57.4323	68.4	61.0291	61.0635
2220.29	6750.99	1880.67	1502.59		54.7319	63.4457	54.741	62.8795
2146.36	725.466	3440.19	3196.7		66.7059	73.3111	44.08	60.1533
1231.44	4100.96	1933.8	3693.76		53.0813	51.1443	57.2483	68.6647
2284.99	1737.42	4181.82	2042.97		58.0704	62.32	56.4476	64.93
1744.35	1328.48	4958.12	1288.26		62.0328	56.4478	63.84	65.5581
2924.97	2516.03	1219.89	5280.71		65.026	60.695	58.2918	66.0592
1379.31	1910.7	2467.51	1520.83		60.3609	58.9029	64.5629	62.6444
3068.21	2026.22	1333.1	3160.22		61.8811	68.2322	57.4486	57.8447
4124.06	901.056	4819.49	4101.9		72.0922	56.6244	71.6107	56.9744
711.603	931.091	4454.45	3185.3		52.1648	66.88	54.594	58.89
1083.58	2372.78	3992.37	2072.61		55.9692	67.2392	51.4557	47.4068
4050.13	1044.3	5272.33	1003.24		48.7373	62.6233	45.4057	71.3712
979.61	1099.75	2086.29	5586.24		46.673	51.4411	59.2302	66.4126
1906.08	2349.68	3026.62	3857.93		68.3352	62.0901	65.6819	59.4191
1614.97	2777.1	3918.44	1970.01		59.5523	55.5455	54.9085	63.4685
2338.12	1986.94	2349.68	1609.75		58.0773	47.12	68.4735	55.134
1843.7	1471.72	2331.19	1290.54		61.2574	58.3456	51.6339	64.7018
785.536	3611.16	1277.65	3440.67		63.699	63.746	53.7238	70.3338
1032.75	1032.75	1372.38	2770.32		68.8347	69.102	60.4117	65.9594
1085.89	2231.85	3932.3	1062.53		46.7068	65.5856	58.396	50.0306
1832.15	1016.58	3299.25	2546.87		65.7172	54.72	61.7434	58.4083
4156.41	2296.54	1390.86	4950.1		52.2344	67.2043	68.9618	52.3286
3719.74	2067.81	6727.88	937.121		54.3761	68.964	52.3198	68.1921
2985.04	4181.82	3895.33	2229.94		46.1878	56.24	56.6673	64.0434
1266.1	3421.7	1677.35	905.2		49.4306	75.2824	53.7216	66.6675
1781.32	4941.95	1478.66	4510.04		47.6737	60.8993	64.9747	69.0145
1781.32	1504.07	2654.65	2200.3		55.1705	68.818	58.939	64.93
6067.11	2026.22	4151.79	2120.49		62.9732	62.7813	66.7273	60.1977
1635.76	3521.05	2423.61	1130.93		60.7363	70.5697	59.28	63.5407
2659.27	5353.2	5330.09	839.077		64.8204	56.9831	63.8393	65.4519
1231.44	896.435	2964.24	3515.91		52.0642	49.0251	50.5717	52.3102
2578.41	3165.25	1201.41	3135.14		64.176	56.24	53.3292	61.7879
1931.49	1545.66	2539.13	2321.14		54.2235	52.0624	64.9807	66.5799
2114.02	4505.28	1559.52	2856.97		52.1576	62.32	39.52	62.7541
1647.32	3405.53	940.333	1778.48		44.212	62.7163	62.199	63.4482
1446.31	2613.06	1880.67	4311.67		53.2	62.32	60.6064	63.3511
3447.12	3257.66	2248.02	3714.28		64.9147	53.4641	55.5032	62.3156
4177.2	2400.51	2007.74	1876.52		60.7885	67.9082	62.0462	55.7623
1358.52	3899.96	2532.2	2460.23		58.911	70.3895	61.4393	63.42
1333.1	2215.67	2035.46	3246.86		45.0717	65.36	68.4	69.1948
6120.25	1744.35	1305.38	5522.4		46.884	73.9815	67.7349	57.887
2754	2056.26	4466	2697.36		57.2143	56.7347	59.2386	68.2861
5170.68	1758.21	4234.96	816.276		45.4671	51.4511	54.9144	54.5408
3661.98	847.917	1067.4	4234.15		65.229	52.5128	61.5587	63.9416
3340.84	1760.52	1811.35	855.038		67.789	67.9044	69.4415	60.1745
2998.9	2051.64	2141.74	2375.86		62.1458	69.8801	58.6674	66.2483
3823.71	2950.38	3347.77	3240.02		46.9739	50.583	60.3266	47.9386
2569.16	2010.05	2097.84	1317.9		44.3189	68.2386	52.2929	58.9277
3227.63	1721.25	2368.16	2742.96		56.5007	56.9911	62.7203	63.0304
1485.59	1665.8	2661.58	1903.88		61.7159	67.9251	59.2819	49.1072
1610.35	1065.09	2065.5	2790.84		53.4762	52.9986	51.4026	54.36
6039.39	2028.53	5484.89	3803.21		67.5482	72.1647	53.5215	52.2491
1342.34	2472.13	2675.44	3089.54		58.8006	55.8282	55.8383	60.6804
2485.99	3627.33	3786.75	2198.02		50.0197	56.3071	57.0791	60.5554
2460.58	1120.54	3174.49	2925.37		55.4715	61.4393	60.0806	51.4024
2675.44	2559.92	3264.6	2068.05		46.1491	48.452	65.1156	69.8672
2862.59	1594.18	4114.82	3550.12		56.24	54.0488	49.6991	56.3485
2631.55	1575.69	4879.56	820.836		54.9676	72.6176	49.6419	54.6463
1226.82	4837.98	1665.8	1037.45		59.8994	52.0207	59.7436	65.3701
1455.55	4010.85	1760.52	5059.54		59.4574	51.2418	53.0822	49.7143
4223.41	3657.36	734.707	1949.49		53.4689	51.8106	49.8295	48.9574
2181.02	3019.69	1173.68	2327.98		65.9211	67.8871	57.1422	55.6019
5126.78	1007.33	1351.58	2923.09		68.5603	66.5829	54.8499	62.9359
5112.92	6797.2	1238.37	4500.92		47.1054	51.372	52.0138	53.627
1420.9	4267.31	2301.16	1817.24		51.3591	68.0099	66.4461	58.6919
2070.12	718.534	2305.78	3716.56		61.9625	61.1913	61.2534	71.6681
2402.82	2114.02	1048.92	2571.95		45.8993	62.3047	68.4	69.7309
3061.28	3223.01	951.885	3607.12		64.4726	56.3188	48.6113	58.8556
2395.88	4126.37	1090.51	1404.54		53.2435	46.2775	55.1215	44.1083
2881.07	2328.88	2333.5	3018.85		41.0048	62.3629	56.2706	68.5598
2317.33	2788.65	4408.24	3472.59		45.9689	57.6916	53.2	64.2134
2469.82	2326.57	1134.41	864.158		63.84	52.0316	55.8856	58.8233
1698.14	725.466	4438.28	5219.15		48.2566	53.4545	57.193	66.0267
1321.55	2023.91	2049.32	1044.29		54.6869	70.6326	53.4855	48.32
1730.49	2176.4	2629.24	2122.77		52.9951	61.1324	66.0133	59.4837
1640.38	5168.36	3183.73	3306.14		60.5014	67.5298	58.4052	62.7417
898.746	2368.16	3266.91	1865.12		46.2715	65.6261	59.7278	60.4
3206.84	3095.94	2712.41	3007.45		57.0678	66.8148	52.0524	58.7335
938.022	4320.45	3024.31	1199.33		58.1386	60.6624	56.7569	65.1373
3109.8	910.298	3192.97	1846.88		57.76	60.3837	57.7078	67.414
1252.24	6212.67	2788.65	3536.44		52.9462	69.9853	57.473	59.7049
1624.21	2222.6	2421.3	1317.9		56.1006	51.2444	44.6164	58.89
2418.99	4177.2	2120.95	4530.56		57.7299	53.2216	65.1534	51.34
1224.51	1074.34	3638.88	3853.37		54.3529	61.4469	68.6536	68.5401
5440.99	1226.82	2617.68	2761.2		51.4557	46.4647	56.7751	67.6869
2770.17	1450.93	2289.61	2553.71		59.0391	56.5813	59.9682	51.6229
3442.5	2227.23	2874.14	1942.65		60.1744	55.1524	63.2064	57.3536
2504.47	3724.36	3283.08	3358.59		56.0696	61.3059	60.5177	42.5262
2379.71	1483.28	3463.29	1153.73		62.6458	67.5524	57.8359	59.2934
1698.14	2818.69	1855.25	3600.28		50.6288	63.84	58.6921	62.6037
713.914	4863.39	2899.55	1976.85		52.5053	64.561	63.1946	63.7079
1917.63	1208.34	1386.24	3613.96		56.672	52.9183	57.7969	59.1712
6097.15	2989.66	1245.31	4357.27		62.4243	71.8082	61.7786	41.6866
5923.87	1494.83	5235.37	2936.77		59.0026	67.0266	55.9431	58.0175
995.782	2278.05	1825.22	1824.08		51.6216	62.954	50.5459	63.0763
1591.87	5306.99	3890.71	1792.16		57.2136	54.7885	56.8383	56.1119
3125.97	917.229	2793.27	2430.59		61.0772	46.0609	55.1624	49.1238
3181.42	1940.74	4817.18	1304.22		44.0874	60.8182	56.3188	55.6548
3957.72	4999.71	2439.78	2996.05		46.8424	49.6643	50.16	49.9371
1922.25	5004.33	2153.29	1826.36		54.335	60.4896	53.0398	50.2353
2070.12	1871.42	2876.45	2777.16		53.3727	59.8199	56.7126	60.3167
1298.44	739.328	3407.84	4063.14		57.3113	58.8745	61.137	60.4106
2010.05	2599.2	3031.24	2768.04		55.0042	66.7693	56.059	63.4777
2723.96	3460.98	2361.23	2088.57		42.6061	44.7409	63.9453	52.0075
2250.33	1427.83	2693.93	1586.95		58.462	62.8092	65.3527	62.6197
2606.13	2839.48	1434.76	1833.2		60.0641	57.6549	58.4682	47.0096
1575.69	1515.62	790.157	3392.79		57.8473	60.4981	64.7954	55.8348
3142.14	1938.43	1647.32	1559.59		57.6974	57.2143	66.9599	50.4764
790.157	5970.07	1344.65	3488.55		62.2275	53.1522	55.1593	60.5222
3095.94	1400.1	2938.83	2327.98		49.0794	63.9396	54.2072	62.3794
1097.44	2622.3	2181.02	2955.01		50.8462	62.7411	62.1014	52.7862
3412.46	1150.58	2490.61	5098.3		61.9098	70.5595	64.913	63.4685
1319.24	3883.78	737.018	4325.35		62.0462	71.2595	54.72	50.5674
1561.83	2978.11	3403.22	2428.31		57.2451	44.5676	56.4492	57.7301
3012.76	1178.3	2289.61	3766.73		60.8624	69.92	58.8531	53.6532
3380.12	1566.45	1166.75	2909.41		53.9334	53.706	57.0812	53.7802
2137.12	961.126	2391.26	2371.3		60.169	59.4267	57.0538	65.2963
1494.83	2723.96	2185.64	1539.07		59.9591	56.649	64.511	59.4308
3738.23	1656.56	2871.83	5536.08		61.7748	67.113	53.2889	58.3497
1859.87	4449.83	3313.11	2423.75		44.0407	50.208	54.72	60.6671
2342.75	2051.64	1598.8	711.391		57.76	63.9437	59.5463	57.3895
2391.26	1612.66	1938.43	3914.93		62.4224	55.3223	54.767	55.87
1305.38	3765.95	1716.63	3194.42		54.6466	64.0358	47.12	54.927
5085.19	1305.38	1522.55	2517.23		65.3296	56.8432	62.6758	53.8534
4195.69	5711.31	2252.64	1643.95		62.32	63.84	54.6466	59.5053
1386.24	933.402	3363.94	1254.06		56.5089	50.3102	66.2282	64.6997
1531.8	1476.35	3010.45	2036.13		52.6914	56.6989	47.6041	41.3197
6951.99	2021.6	4468.31	2111.37		46.2287	57.8975	57.76	60.9595
3169.87	6531.5	3112.11	1413.66		49.9417	59.2548	44.8819	56.2513
5209.95	3271.53	2790.96	3201.26		54.2012	69.0835	59.6938	57.4091
1709.7	2310.4	2298.85	1529.95		63.84	60.0879	62.32	61.2309
3149.08	4625.42	2888	2727		55.1169	64.9089	54.0838	52.9396
1162.13	2985.04	1148.27	1737.44		52.1162	56.833	53.0765	63.0002
1508.69	3001.21	1894.53	2004.21		52.6111	64.4527	58.9331	52.3971
2005.43	1605.73	2857.96	918.88		51.7276	66.0118	61.4638	39.9981
804.019	1885.29	1393.17	3782.69		50.3522	62.3327	50.5696	51.9593
4128.68	3923.06	3521.05	1110.41		51.4904	65.8093	59.6272	47.1467
2160.22	2760.93	1744.35	756.993		48.5354	66.061	50.1261	58.1309
2504.47	1963.84	2072.43	4687.89		56.24	66.88	64.3671	60.4
1016.58	1289.2	4710.91	1657.63		59.6938	69.9923	55.3407	61.5354
2063.19	1483.28	1869.11	2255.02		56.24	50.16	66.88	57.313
1430.14	1293.82	3710.5	2834.16		59.28	65.4466	57.6638	50.7818
2853.34	1212.96	3812.16	2378.14		55.7826	71.2733	51.7728	56.5372
2248.02	2779.41	3035.87	3297.02		61.4372	53.4546	60.8	54.2175
3223.01	3347.77	1441.69	3488.55		57.667	57.7591	65.8166	57.3282
2305.78	5748.28	1654.25	3306.14		60.923	58.27	57.4279	61.532
1529.48	2144.05	3754.4	745.593		51.9107	51.3235	49.672	64.716
2162.53	3038.18	3675.85	3030.25		55.3321	67.4029	59.28	52.85
2412.06	1938.43	5808.35	1865.12		62.32	53.2	61.0726	59.1258
2647.72	3347.77	1645	731.912		63.3269	48.5452	52.1527	60.3332
3301.56	2243.4	3400.91	2644.92		48.3514	56.9457	54.1175	49.83
6753.3	2093.22	2770.17	850.477		63.7783	42.56	52.4306	62.5391
2576.1	2624.61	2181.02	3458.91		50.9057	51.9819	52.2574	59.3011
2040.08	1517.93	1792.87	1390.86		56.883	57.7112	50.8408	64.1381
1490.21	1751.28	2148.67	4179.42		51.2294	42.4236	59.5365	60.2714
4911.91	1014.27	2821	2688.24		58.7532	63.5822	62.32	61.1842
1825.22	3211.46	4722.46	4961.5		60.8	69.3141	54.2711	61.91
3160.63	5526.48	2345.06	966.762		53.2	61.6736	56.813	50.407
3283.08	1450.93	2146.36	3208.1		59.4983	56.8416	61.0006	55.7153
1584.93	3673.54	2423.61	1477.5		53.4753	59.7993	55.1745	64.0065
1580.31	2479.06	780.915	5711.65		50.9094	61.8514	44.08	61.0846
972.678	1811.35	2797.89	1616.59		46.5103	57.76	60.2182	46.741
1982.32	3747.47	2964.24	2496.71		46.4373	59.1312	48.3074	55.56
1550.28	880.262	1915.32	4156.62		59.9169	59.4357	65.1089	52.8913
4588.45	2100.15	4306.59	1450.14		45.5614	63.1037	49.1243	62.0472
2060.88	898.746	3454.05	2412.35		54.72	48.9358	51.7996	58.9881
1407.03	919.539	2086.29	2437.43		49.2475	65.8619	57.3049	56.2121
5438.68	2372.78	2797.89	2882.05		53.9118	67.9519	53.8375	60.4131
1873.73	1051.23	3523.36	4979.74		56.3046	52.8139	52.8759	65.371
1210.65	2150.98	4523.76	4304.83		51.4764	61.828	53.7224	52.446
3010.45	813.261	2559.92	2553.71		39.4192	52.4448	49.0526	56.9118
2160.22	3465.6	2146.36	4313.95		56.3115	67.1667	51.6429	44.0498
1582.62	2065.5	1298.44	1140.05		40.7672	62.7339	44.2903	52.2372
3045.11	3075.14	2647.72	2638.08		52.0227	55.4014	39.5023	60.489
1434.76	1677.35	2164.84	3057.61		62.0723	56.327	51.1163	63.7341
2146.36	1266.1	1984.63	2350.78		55.4919	45.7137	55.7139	41.9702
1074.34	4593.08	3481.77	1612.03		51.4386	65.36	46.542	58.332
1635.76	838.675	723.155	2022.45		53.1164	51.2307	51.3423	55.9366
1568.76	2430.54	3398.6	1516.27		52.6962	58.5307	56.8498	57.9682
2689.31	986.541	2851.03	2565.11		49.1793	63.84	55.1865	41.4387
2213.36	1730.49	1732.8	1393.14		61.5057	68.6298	41.3495	56.4012
1931.49	1663.49	6122.56	3119.18		50.16	64.4361	53.9161	63.9811
1492.52	2832.55	2585.34	1206.17		61.5676	65.3224	51.8335	55.6511
2989.66	2324.26	1938.43	2927.65		42.9702	62.4084	50.1225	49.373
2097.84	2950.38	2259.57	2302.9		49.5483	52.9671	48.7158	56.5391
3830.64	3685.09	3197.59	996.404		50.9534	66.0945	53.9921	64.93
2326.57	6905.79	2049.32	6404.8		57.76	63.9607	60.1744	50.6101
2518.34	1746.66	2178.71	706.831		55.1624	62.6233	59.0326	56.7627
3236.87	3692.02	2971.17	2177.5		61.7881	68.9676	49.9185	55.7972
3396.29	3273.84	2802.52	793.475		47.7064	51.7061	59.0232	55.429
1700.45	1441.69	1737.42	2252.74		59.5224	47.12	50.9057	45.3
2955	1457.86	3119.04	1842.32		51.68	50.9965	53.2	56.6033
2162.53	3315.42	3752.09	2453.39		50.5336	61.5122	45.5488	55.9328
2754	1603.42	2428.23	1254.06		59.8352	65.0172	54.0001	54.1004
6030.14	1774.39	2393.57	916.6		52.4855	59.28	52.1115	55.6239
1871.42	5970.07	2864.9	2448.83		56.5948	58.5669	55.9773	58.89
1993.88	2090.91	3202.21	811.716		47.9358	50.9302	58.044	57.0188
3821.4	741.638	4470.62	2845.56		55.1876	56.0174	51.769	51.34
2876.45	5946.97	3345.46	804.875		55.1484	48.3672	41.898	60.462
3350.08	859.469	2490.61	1928.96		51.68	57.822	52.0336	48.7561
1649.63	2673.13	1730.49	2631.24		52.8533	53.9987	66.1951	56.3016
3983.13	1513.31	1335.41	4231.87		49.9707	53.0818	60.8107	56.7328
1836.77	2703.17	2010.05	946.241		43.1962	69.6051	53.7433	56.8797
739.328	4271.93	2294.23	1883.36		41.442	49.2798	49.018	61.6722
1055.85	1215.27	1275.34	2542.31		41.6071	45.5987	60.5142	35.0306
1217.58	2183.33	1032.75	2389.54		60.8	63.4262	52.4727	54.7983
4228.03	1686.59	1517.93	1591.51		49.1433	57.5869	61.3346	55.8048
3347.77	4306.59	4158.72	1153.73		61.9143	62.32	60.4626	55.7244
1702.76	1300.76	2541.44	1851.44		59.7381	59.28	45.5034	50.2251
912.608	3306.18	2280.36	866.438		51.7728	54.7881	48.6303	45.5061
2689.31	2005.43	1328.48	1297.38		46.3102	49.7925	52.0326	48.6305
797.088	993.472	755.501	3620.8		53.0547	53.8735	58.8322	62.2352
2229.54	1568.76	1737.42	1913		64.0299	55.8467	57.76	51.1059
2774.79	5930.8	2100.15	909.76		48.1351	62.3488	56.24	58.6507
947.264	727.776	2409.75	1290.54		58.4337	45.6	64.7047	58.2894
1903.77	1434.76	1725.87	1913		52.8776	53.3391	56.4165	44.0032
3340.84	4177.2	1534.11	2804.52		55.5774	62.2743	48.64	57.2262
1550.28	2719.34	2109.4	1333.86		46.2312	62.0326	48.9166	54.8102
2615.37	1457.86	2183.33	2435.15		49.9622	49.2838	41.3448	46.1128
3569.57	4911.91	2825.62	3342.63		56.1246	58.4907	61.9473	51.4592
2610.75	1834.46	3828.33	3994.74		59.28	52.0608	56.24	43.0504
2860.28	1559.52	1695.83	784.354		55.7966	51.9281	41.2354	51.9493
5390.16	3447.12	1072.03	1456.98		50.1308	57.3762	44.3488	61.3222
4874.94	1617.28	2700.86	2911.69		52.497	59.4319	60.8968	56.2456
981.92	2070.12	1887.6	928.001		48.9166	58.1166	55.9833	60.2927
2444.4	1587.24	4526.07	2006.49		48.7388	63.2869	50.5776	56.9015
704.672	3299.25	1296.13	2163.81		46.2013	60.2501	52.5937	61.91
2044.7	3909.2	2130.19	900.639		54.72	54.1728	56.2413	57.38
1393.17	2707.79	2439.78	3034.81		47.199	53.6016	56.3199	56.0481
1102.06	4156.41	2592.27	852.757		58.8047	58.7846	54.9823	46.3837
2308.09	3296.94	3481.77	3253.7		45.6	49.0991	57.76	60.9026
6339.74	4500.66	3162.94	2526.35		50.7839	52.544	64.5787	61.2144
3259.97	3955.4	1617.28	2099.97		50.8408	61.2726	39.4757	54.1692
2719.34	3077.45	3893.02	1787.6		52.1132	46.6923	42.8188	62.5664
750.88	2215.67	6221.91	943.961		54.254	59.2811	44.9346	52.1744
2566.85	2659.27	2116.33	1716.92		46.6148	65.36	55.6848	60.5171
2911.1	2037.77	1547.97	2838.72		39.2849	59.3753	46.8424	56.0818
1589.56	1395.48	1365.45	1954.05		64.3865	56.6416	47.223	51.34
1834.46	4516.83	3146.76	3520.47		51.5727	56.8531	59.3629	46.9405
2469.82	1321.55	3047.42	1322.46		56.24	63.84	47.061	57.8081
1390.86	1843.7	2252.64	3242.3		56.24	64.3622	46.9442	44.0122
1511	1111.3	4237.27	2437.43		57.76	59.28	53.7211	47.5692
1416.28	3920.75	3102.87	916.6		51.7091	53.0992	45.1943	60.4
3594.98	3130.59	1402.41	1208.45		54.7406	65.36	47.498	54.9543
3370.87	780.915	2259.57	1327.02		52.5544	50.16	63.6482	59.6556
3460.98	2444.4	1058.16	5775.49		58.8635	55.7217	47.5763	57.38
3135.21	2650.03	3377.8	718.231		45.5697	60.8645	59.28	54.36
2779.41	894.125	5279.26	1511.71		45.5472	56.2108	46.609	55.995
1460.17	2375.09	2056.26	763.833		52.2681	51.8833	38	54.5333
2375.09	1688.9	984.23	2986.93		61.5735	51.1918	46.3026	46.7
1571.07	2317.33	3666.6	4858.89		42.7314	63.2557	49.8302	61.91
1638.07	2906.48	1698.14	1691.83		44.6992	62.5989	40.5875	57.7011
3040.49	1746.66	1938.43	1564.15		53.2	57.9331	56.1953	61.0992
1432.45	1092.82	2802.52	1304.22		42.7247	39.7121	54.3256	52.85
4144.86	1127.48	2060.88	836.797		56.6989	42.6472	49.6835	50.3187
1187.55	713.914	4308.9	1778.48		52.756	63.445	53.1651	59.7705
1677.35	3139.83	861.779	1630.27		55.6231	62.6526	57.7034	51.6824
4216.48	2238.78	1372.38	1673.59		48.64	48.64	61.8039	39.3833
1802.11	1788.25	4916.53	2045.25		55.1215	54.5789	55.7396	49.5305
5242.3	3202.21	1037.37	3864.77		54.6829	66.9129	38.7178	49.7073
2985.04	861.779	2492.92	902.92		49.4995	62.32	46.9746	58.5396
1802.11	1792.87	3509.5	768.394		38.3392	57.76	54.227	57.3177
2552.99	4117.13	921.85	4060.86		49.0558	52.0624	46.887	58.89
1243	1776.7	4348.17	873.278		56.578	52.856	47.3514	49.2209
2543.75	2832.55	2802.52	1003.24		55.4041	52.7482	51.566	51.5098
1194.48	2474.44	1827.53	1495.75		51.68	59.0592	52.7751	42.542
2952.69	834.054	1150.58	5463.12		45.0157	62.32	47.12	45.3
2060.88	1919.94	4442.9	866.438		54.8613	63.166	52.4122	48.0398
2723.96	2548.37	3802.92	2674.56		45.6208	44.3781	57.1411	45.6915
813.261	2546.06	2744.76	2850.12		52.5004	47.3159	42.9612	48.987
1887.6	2012.36	4452.14	4425.67		50.2198	53.3198	50.7658	56.1927
2141.74	2684.68	5477.96	1089.89		39.135	51.9757	45.7536	43.1246
3165.25	1381.62	2788.65	2667.72		51.6253	57.9241	49.7957	56.3446
2479.06	1543.35	1926.87	4749.45		40.8372	60.3657	64.9118	37.75
2899.55	3733.61	2853.34	2667.72		58.2423	48.4959	45.3623	49.357
2296.54	3611.16	1670.42	779.794		47.2794	39.52	43.1442	55.2262
984.23	3320.04	5064.4	1336.14		52.0843	56.24	56.0996	63.0125
1552.59	2548.37	1665.8	1101.29		52.2523	60.7371	38.2989	55.87
3306.18	3368.56	1224.51	2371.3		52.2	59.8994	54.72	63.9436
1980.01	4063.99	1178.3	2464.79		58.4362	51.4154	43.4945	54.4273
2790.96	1550.28	2123.26	3000.61		48.64	47.2424	49.9203	57.3391
3377.8	2398.2	1584.93	3205.82		39.8502	50.1226	50.0415	58.4775
2430.54	2109.4	2700.86	898.359		55.3562	59.2865	45.6	52.8307
3045.11	944.954	4350.48	1030.61		54.2431	53.7817	52.0347	48.2468
794.778	3470.22	2028.53	994.124		45.1747	60.8	41.8514	49.881
4380.52	2194.88	1407.03	987.283		50.0306	45.8745	42.7565	53.8821
5242.3	1608.04	1506.38	1368.06		46.7176	60.3265	59.079	50.1683
2379.71	2957.31	1194.48	1247.21		46.0515	57.7707	49.0174	54.7689
5464.1	3001.21	2211.05	3413.31		53.1278	55.1016	54.4138	60.4
1730.49	2245.71	2033.15	1133.21		60.3265	53.9797	58.1386	44.6227
1792.87	3065.9	2615.37	1707.79		51.7869	53.0276	37.214	47.3124
2853.34	1127.48	1095.13	3062.17		53.8762	59.1511	52.2719	43.0861
4526.07	1843.7	2033.15	3901.25		47.199	58.3408	55.7145	58.332
1963.84	2067.81	3250.73	2239.06		41.5045	50.3981	48.7208	49.0959
4091.72	1661.18	1889.91	1436.46		47.6257	49.8717	42.2437	52.85
4461.38	968.058	3227.63	2093.13		55.1843	56.24	55.9991	56.0936
2206.43	1180.61	5422.51	941.681		44.38	53.699	48.4474	51.2944
1843.7	2765.55	5304.68	1564.15		51.6293	59.0626	55.9692	49.7909
1649.63	2867.21	1721.25	2738.4		44.309	61.6234	51.7909	53.3717
2966.55	2931.9	2529.89	2576.51		38.229	51.4557	48.5584	45.6799
706.982	2305.78	1931.49	3600.28		48.0143	46.8647	47.7339	52.2302
4914.22	1471.72	2238.78	2508.11		57.1296	53.7216	54.1925	46.0405
2114.02	3075.14	1517.93	2742.96		48.8416	57.2371	46.5479	40.8539
4200.31	3504.88	995.782	2321.14		59.6355	50.4186	53.7737	49.6437
2818.69	2335.81	2150.98	3837.41		38.4171	51.2734	56.27	52.6788
4165.65	2400.51	1273.03	3009.73		44.6556	52.6808	51.8544	52.85
3426.32	1612.66	1527.17	2986.93		44.098	44.7748	56.303	56.1591
2797.89	1104.37	2284.99	759.273		45.1577	45.826	50.16	52.0141
1413.96	2217.98	2317.33	2072.61		54.542	60.8	54.1202	48.7272
2622.3	1448.62	2541.44	1454.7		51.0673	54.6182	45.6	51.34
804.019	4332	3447.12	1643.95		49.3352	55.8019	48.6653	55.0034
1418.59	1393.17	4211.86	2257.3		57.779	45.6604	57.8911	44.4762
711.603	4172.58	1088.2	1742		54.7819	52.592	47.7998	48.2889
3253.04	1973.08	3153.7	1760.24		56.5544	53.1801	51.9566	56.0739
2682.37	3978.51	910.298	3372.27		51.7401	56.3745	53.2025	62.4738
2559.92	1448.62	1342.34	2252.74		47.3462	50.5291	47.9721	47.8321
2063.19	824.813	1818.28	2346.22		45.0212	60.8	42.2842	61.6448
5043.6	3398.6	2000.81	2882.05		58.5552	55.3645	37.9645	53.8507
1273.03	3317.73	3213.77	2980.09		59.4357	45.674	38.4065	58.89
3276.15	2056.26	2650.03	3379.11		46.7494	56.9956	53.8752	50.7738
5896.14	838.675	1321.55	1078.49		44.08	51.68	43.037	45.6916
875.642	1596.49	2391.26	2314.3		46.5886	62.4469	45.014	58.89
2010.05	3978.51	4438.28	1612.03		44.807	50.4545	55.8353	58.5454
5581.93	1624.21	3190.66	827.676		45.2119	48.8932	53.2	50.9126
2987.35	1108.99	1654.25	2838.72		53.6779	56.24	42.974	44.5392
1199.1	3142.14	1626.52	2795.4		52.4839	52.5859	54.0949	42.1154
2197.19	5029.74	5193.78	2460.23		54.2469	52.5734	48.5313	40.432
1060.47	3680.47	2693.93	802.595		46.0084	57.472	44.9366	49.1363
2460.58	3273.84	1772.08	795.755		40.0474	39.0328	48.6313	43.4582
2238.78	1175.99	4089.41	3048.49		52.5991	49.7052	45.4217	47.6601
4114.82	2562.23	1986.94	2658.6		53.2	54.121	50.4545	59.6167
3322.36	1908.39	3694.33	3367.71		52.0167	48.64	53.8163	50.9698
3236.87	3375.49	2137.12	4439.35		46.5755	50.6636	56.4579	44.3073
963.437	2673.13	1952.29	2202.58		36.2188	50.0762	53.2	55.4379
3511.81	2257.26	6000.11	4190.82		52.5852	48.159	39.3838	55.0424
753.19	3437.88	1926.87	2045.25		52.8978	54.3492	54.72	49.7398
4946.57	3518.74	954.195	3883.01		57.6867	61.8585	46.8341	50.8612
3167.56	3216.08	1453.24	1035.17		46.3018	48.5008	57.8458	61.3681
1298.44	6379.01	1649.63	3666.4		37.3289	46.2362	53.0332	50.1067
1956.91	2481.37	2985.04	1671.31		51.8693	48.1339	57.4085	46.3608
5313.92	2254.95	2511.4	811.716		48.64	52.3765	48.2965	47.1362
2841.79	3578.81	4364.35	1183.37		41.8608	62.4768	56.24	60.1277
2035.46	771.674	2118.64	2920.81		52.3519	65.8611	57.2113	51.718
931.091	1497.14	1370.07	2508.11		45.7694	44.6183	47.0306	52.2634
1878.36	4978.91	2301.16	1215.29		51.0659	62.9319	52.4246	57.0593
3962.34	2931.9	2675.44	4514.6		44.08	50.8991	50.6706	47.672
1753.59	4385.14	1578	2008.77		35.9048	62.32	55.3407	45.3
2650.03	2116.33	2393.57	1368.06		51.0129	53.3688	58.3981	54.8102
1457.86	2881.07	3188.35	1158.29		45.4489	54.849	57.2252	41.2459
4886.5	1411.65	3396.29	3796.37		54.0315	53.138	43.343	54.8836
3454.05	2744.76	1624.21	2405.51		53.2	47.8691	57.269	57.0464
2539.13	5879.97	2370.47	921.16		42.8026	41.6632	51.3047	52.85
1580.31	1175.99	1908.39	3504.51		45.1235	54.72	53.9457	53.7447
3553.4	4932.7	1367.76	1069.37		50.5854	47.2562	42.0843	51.6942
1441.69	1661.18	3151.39	741.033		51.9499	60.9758	54.72	55.1815
3024.31	1762.84	4392.07	1425.06		44.7501	41.5825	41.3182	42.711
1940.74	4486.8	6522.26	1646.23		54.9793	57.76	45.0063	57.9113
4523.76	1342.34	6332.81	1276.86		43.9545	54.8615	44.4257	41.8454
2229.54	1975.39	1862.18	2540.03		55.4736	55.974	50.3812	53.1779
2199.5	2167.16	1282.27	1659.91		47.8421	56.6448	57.2262	49.83
2559.92	3119.04	2945.76	5784.61		55.2322	60.4328	42.8156	54.4785
3366.25	3717.43	1852.94	1659.91		47.12	48.2346	47.4378	53.0822
2795.58	2007.74	2532.2	4092.78		40.1428	48.6993	58.2144	46.56
2901.86	1474.04	3883.78	2838.72		38.8843	60.5479	46.0373	48.7866
2167.16	3396.29	4493.73	3169.34		50.16	61.8868	42.56	45.3
1395.48	799.398	1737.42	5775.49		53.2	57.0929	46.793	55.0002
1910.7	4528.38	1078.96	1192.49		41.4129	46.3308	50.19	52.8473
3890.71	3322.36	857.158	2106.81		49.0991	49.3181	40.354	52.85
3615.78	1737.42	3682.78	1340.7		46.2131	56.3218	54.5659	48.3991
3712.81	4359.72	808.64	1650.79		48.4617	57.7472	55.4954	47.7383
4981.22	1485.59	4590.76	1156.01		56.24	55.8702	49.0886	47.568
2157.91	1658.87	972.678	912.04		54.3736	53.1801	44.8864	43.0021
3666.6	3139.83	3264.6	2503.55		51.68	53.3338	47.8592	37.8836
2663.89	3488.7	723.155	2683.68		56.1061	48.64	47.4416	59.931
3320.04	1970.77	1515.62	2656.32		56.374	41.3093	56.9484	52.8187
4768.67	3158.32	3733.61	2802.24		44.1393	54.72	48.2291	46.81
1582.62	2178.71	4861.08	2015.61		38.4612	53.5207	56.24	55.3357
3853.75	3266.91	5082.88	1472.94		47.9632	48.2048	48.0821	46.5342
2372.78	1229.13	2483.68	1274.58		53.9266	63.84	48.0143	44.5981
4094.03	3040.49	6931.2	2843.28		42.1323	51.1782	43.9131	40.3887
3717.43	4070.92	4311.21	1069.37		39.7943	50.16	39.5054	50.4764
2439.78	3830.64	1769.77	3210.38		58.6556	55.4586	48.64	31.71
3749.78	3925.37	1127.48	1308.78		45.5828	52.6971	41.04	53.1146
713.914	1880.67	3296.94	5335.43		48.5011	46.6823	45.2484	46.81
2975.8	3493.32	1986.94	1655.35		45.1373	51.943	50.11	45.1443
5739.03	4493.73	2518.34	1995.09		56.4453	53.5014	40.9761	48.5799
771.674	3740.54	2707.79	3737.08		50.9307	48.2291	47.616	54.8964
1989.25	1263.79	2118.64	713.671		47.12	49.1128	46.8492	51.3926
2640.79	2513.72	4743.25	1650.79		43.1438	53.7783	54.2429	48.32
1037.37	1051.23	3514.12	1039.73		53.6872	58.5683	47.4286	50.583
2047.01	1758.21	4475.24	957.642		48.7924	61.978	46.1535	57.38
1492.52	4500.66	2100.15	1283.7		56.7671	45.9486	45.3508	51.34
3093.63	2619.99	3712.81	914.32		42.2332	51.4016	48.9175	45.8779
3354.7	1441.69	1640.38	2811.36		52.6037	52.8621	50.5959	52.4529
3514.12	2093.22	1799.8	864.158		56.1658	53.3922	56.599	49.6938
2268.81	3592.67	1700.45	3173.9		44.8864	52.7781	52.7555	45.6902
2481.37	1626.52	2834.86	3832.85		43.4787	46.9063	53.1973	42.9228
3301.56	2040.08	2338.12	5146.19		47.7107	47.12	39.6721	52.1596
1030.44	1372.38	4969.67	4459.88		47.0329	44.7504	38.9123	44.1607
3675.85	993.472	1009.64	1005.52		45.6	58.027	54.188	53.348
2809.45	1966.15	2282.68	3889.85		46.6575	48.0019	48.5415	45.448
4119.44	2398.2	5362.44	2280.1		44.9595	55.5859	42.6569	58.2548
3837.57	3033.56	3313.11	1311.06		44.1388	51.4019	49.2322	54.36
912.608	1055.85	3786.75	6571.25		52.0286	54.9902	55.2582	52.066
1633.45	4858.77	4722.46	2350.78		50.6065	53.8126	43.2621	55.1066
3585.74	5808.35	1199.1	1135.49		41.13	56.24	39.865	50.6908
1774.39	1751.28	725.466	2610.71		47.0543	53.2	51.2086	55.87
3934.61	1497.14	4128.68	934.841		43.0967	45.6281	48.655	48.8667
1591.87	1497.14	2589.96	841.357		37.2166	58.1821	56.374	60.6468
2483.68	1367.76	2920.35	1000.96		54.4626	61.6798	45.0821	37.4041
3079.76	4057.06	4343.55	2441.99		42.4102	47.2301	42.0724	45.5057
3320.04	896.435	2899.55	946.241		50.7096	48.258	54.9052	54.9938
1194.48	1654.25	3590.36	1764.8		44.276	45.7635	44.0103	49.3804
1224.51	2418.99	1869.11	1441.02		47.0588	59.7865	48.64	54.3764
5766.76	4057.06	2536.82	1787.6		56.3657	54.1721	45.828	53.1932
3299.25	2821	1645	3178.46		49.8622	58.8832	40.4927	50.7309
2167.16	1954.6	6951.99	969.043		48.2711	40.951	50.16	53.8854
2680.06	3338.53	3357.01	1197.05		50.8136	40.6134	46.2721	54.1259
1194.48	2687	1312.31	1042.01		53.2	42.796	52.3488	43.2529
2222.6	2303.47	4528.38	955.362		50.6635	58.2377	39.6017	45.1366
2899.55	2710.1	3035.87	1527.67		53.2928	48.0669	39.52	45.7344
6935.82	2042.39	2324.26	1124.09		59.1996	52.6932	43.6299	51.9802
1612.66	2388.95	3246.11	777.514		35.9084	52.927	46.3611	53.1186
2543.75	2264.19	1005.02	4446.19		51.0398	59.28	48.6716	46.5168
3800.61	1584.93	958.816	2264.14		55.9773	53.8163	50.5344	52.0809
753.19	1681.97	3255.35	2022.45		51.68	55.0442	49.8715	53.8113
3941.54	4533	3052.04	1787.6		41.0816	57.405	41.1029	49.6438
2324.26	6857.27	2049.32	761.553		46.6274	48.9635	38	37.3141
6300.46	2469.82	6323.56	2166.09		48.3543	50.9803	54.5306	50.9638
6034.76	2146.36	1767.46	770.674		44.3004	53.7958	46.637	48.0001
6838.78	2476.75	4313.52	1564.15		51.6038	45.8276	42.56	47.3316
2492.92	2643.1	4632.35	1664.47		47.1111	56.1919	44.08	46.6833
1330.79	1175.99	2971.17	722.792		49.075	41.8967	48.4074	46.026
1963.84	1880.67	1379.31	1411.38		51.5858	48.64	48.0559	47.6056
2139.43	4974.29	3435.56	1858.28		51.7228	50.5246	42.8819	55.87
4255.76	1843.7	2583.03	1247.21		49.2011	50.293	55.1487	45.3735
1707.39	2275.74	3098.25	2250.46		31.9872	50.5344	44.9916	50.8881
4047.82	3694.33	2342.75	5419.8		48.1458	52.3244	40.7552	38.8096
4207.24	3715.12	2007.74	5241.95		51.68	50.997	44.309	56.4998
3350.08	3606.53	737.018	2964.13		43.9232	56.1389	46.9346	49.83
1471.72	2312.71	2037.77	3014.29		49.7754	53.1529	50.4003	53.8325
905.677	1926.87	2802.52	3472.59		42.56	48.64	48.7465	54.36
6342.05	2199.5	704.672	1559.59		42.2604	60.8089	51.5484	51.7416
3389.36	3384.74	5087.5	941.681		47.5152	50.0346	46.0772	54.2801
1614.97	2058.57	1284.58	3873.89		40.1562	53.7704	48.4047	51.4475
1085.89	5186.85	718.534	969.043		46.6548	53.1662	45.6	46.3274
1564.14	2384.33	2213.36	777.514		42.8435	45.6305	43.8704	50.4105
1802.11	963.437	1141.34	925.721		45.8123	56.24	47.12	54.7263
3357.01	3687.4	3359.32	2508.11		39.52	44.7707	41.58	47.4869
3176.8	1610.35	6404.43	5663.77		46.8147	43.8057	43.1875	45.857
2243.4	4054.75	2998.9	916.6		43.5552	44.8595	45.5206	46.7926
1781.32	4789.46	3802.92	1598.35		43.9687	45.5413	53.7433	49.83
2375.09	1150.58	3860.68	2161.53		40.2163	57.7308	53.2851	44.3073
2097.84	2319.64	2779.41	2156.97		36.453	45.5078	43.3713	49.83
1349.27	808.64	2592.27	1110.41		51.68	50.16	44.2659	47.4328
1078.96	748.57	1536.42	3702.88		43.6372	54.4996	40.786	46.3449
3474.84	2539.13	1802.11	3609.4		47.8156	59.141	47.4051	45.0625
2536.82	2160.22	1464.79	1842.32		38.2054	53.3198	40.0728	45.3
1977.7	2555.3	1554.9	1315.62		45.4202	34.9104	43.6748	46.0413
2407.44	2162.53	1266.1	939.401		49.679	57.5493	42.8634	49.6425
732.397	4962.74	877.952	4906.78		41.8585	49.1096	50.4803	52.0477
2927.28	5674.34	3719.74	1153.73		43.0869	45.5206	50.1794	44.4277
2996.59	2721.65	1633.45	1673.59		44.08	43.3838	40.4705	42.3016
3544.15	1776.7	2407.44	3670.96		54.0284	48.8752	45.6	42.219
3102.87	2816.38	3262.28	5679.73		47.467	56.526	49.2674	51.7862
1614.97	3340.84	3209.15	1112.69		43.6658	44.6747	30.4	45.3
1430.14	5401.72	1067.4	1370.34		39.9081	42.8129	37.7746	52.8996
4133.31	4161.03	3872.23	1055.69		45.5731	45.6	50.16	51.3067
2998.9	1189.86	1552.59	1365.78		46.5637	53.4159	45.1943	49.5159
3846.82	2626.92	2728.58	921.16		42.4417	46.6923	48.64	39.2877
1129.79	1282.27	2449.02	1637.11		48.6738	52.4698	50.9918	38.9451
2234.16	2682.37	1873.73	1399.98		50.4676	43.8847	45.9986	47.0254
1178.3	1628.83	3424.01	1235.81		54.8036	53.2	45.6	52.3153
3202.21	5803.72	3530.29	1019.2		41.294	54.9305	37.0018	42.4503
2037.77	2860.28	1379.31	791.195		39.6067	57.9201	47.2284	49.83
2271.12	1069.72	1880.67	2239.06		45.0697	54.2016	47.483	43.29
1402.41	947.264	2668.51	2312.02		49.3113	46.9331	52.9197	46.9588
2056.26	3040.49	1929.18	850.477		47.12	51.68	49.3723	53.5924
2435.16	5595.79	4089.41	3224.06		51.68	46.0419	48.061	47.7846
1078.96	5445.61	2079.36	2498.99		44.4869	51.4764	35.7691	52.6499
4352.79	3204.52	6563.85	3411.03		55.0527	53.2	34.96	38.9344
1899.15	1095.13	3091.32	1605.19		44.2986	51.1204	46.9567	52.85
2821	5214.57	2735.51	3121.46		44.9692	46.1036	32.9381	50.2222
3010.45	1245.31	2208.74	1381.74		47.7998	48.4522	48.7188	43.5297
1954.6	1608.04	3722.05	2806.8		46.57	41.7047	50.16	56.8207
1448.62	730.086	1850.63	939.401		53.1327	53.5075	38.2514	32.1561
1229.13	5099.05	2049.32	2727		49.9518	59.7756	43.2793	40.2578
2652.34	2206.43	3216.08	2959.57		43.2908	49.4659	40.4076	43.2852
3174.49	2525.27	1788.25	811.716		48.7628	48.3616	48.393	35.8711
3507.19	3015.07	3664.29	2296.06		41.997	45.1754	42.56	47.9931
2945.76	3558.02	1705.08	3094.1		51.005	56.2967	35.4574	33.9496
5806.04	2559.92	5785.24	1174.25		41.8492	46.489	37.154	45.3659
3389.36	1236.06	1996.19	1963.17		45.3547	51.68	35.8454	55.8429
2137.12	2874.14	3241.49	1094.45		34.9879	51.3453	42.5037	35.2622
1268.41	1797.49	2178.71	1949.49		49.9686	46.8647	43.8554	39.9206
2144.05	3835.26	3960.03	3030.25		40.427	50.8001	46.4969	40.8897
2345.06	2668.51	3169.87	2603.87		52.4589	44.1295	39.6367	51.0771
933.402	1115.92	2176.4	848.197		41.8722	43.3999	53.7783	48.0731
1303.07	2178.71	1201.41	916.6		47.2727	53.2	51.6025	48.32
5438.68	3717.43	2109.4	720.512		32.6503	52.1436	50.8066	46.6491
2125.57	2823.31	2673.13	2727		45.3978	48.2965	46.725	46.7424
1940.74	1815.97	1150.58	1233.53		42.7704	44.2708	51.9489	53.1436
1344.65	3664.29	2784.03	1434.18		41.9644	42.11	48.64	44.8313
2680.06	4743.25	3881.47	1301.94		42.0233	48.636	45.1475	33.5371
2462.89	2721.65	1169.06	1853.72		55.2714	56.8762	44.3485	48.0367
4526.07	3186.04	1358.52	1295.1		45.0202	53.7433	42.81	46.2743
3010.45	3853.75	1852.94	900.639		54.1585	52.9681	47.9211	48.1317
1852.94	1390.86	3795.99	2131.89		53.0187	51.657	51.9341	40.7612
1848.32	2573.79	1684.28	1404.54		47.9632	38.8306	36.7021	43.79
2137.12	727.776	1175.99	729.632		47.12	41.639	41.3328	44.8004
1122.85	2132.5	3243.8	852.757		46.5009	38.9245	44.1127	40.7013
3033.56	4329.69	2712.41	1010.08		41.6376	48.0667	48.64	39.9052
1922.25	4789.46	3188.35	702.271		54.1162	47.5875	47.6334	48.7679
2439.78	2485.99	2673.13	1641.67		37.6129	47.6567	39.1058	48.2097
2834.86	2056.26	3463.29	957.642		42.2812	42.4375	47.7064	47.668
2342.75	2051.64	1021.2	786.635		53.0094	52.1667	51.1458	44.1317
2758.62	4958.12	1832.15	843.637		39.2066	50.5636	47.8819	42.6114
2190.26	1388.55	2670.82	1149.17		38.2835	45.3938	46.4373	41.5972
5852.24	2083.98	2740.13	2597.03		35.909	55.2217	36.7009	46.0638
5191.47	1834.46	1286.89	1336.14		49.795	45.3866	47.2002	37.2728
2007.74	3564.95	5771.38	3021.13		38.0992	53.6618	38.4328	48.6956
2488.3	3481.77	2460.58	2770.32		38.4735	43.6036	44.8638	46.0983
1945.36	3035.87	1862.18	1452.42		46.9366	53.5404	40.7341	42.2783
3095.94	1700.45	2534.51	2820.48		41.7583	49.5758	53.1318	40.4029
2315.02	2354.3	2335.81	1869.68		45.6	48.1396	42.7472	52.3621
1811.35	4528.38	2754	1117.25		41.7923	46.2885	47.7857	40.77
3162.94	1573.38	2215.67	900.639		47.0352	54.0314	37.3961	50.1835
2164.84	4325.07	3551.08	1288.26		39.0033	51.1458	47.9053	47.3595
2613.06	2111.71	4080.17	1561.87		40.1127	51.8023	47.734	40.77
2414.37	2522.96	1303.07	978.163		45.6	47.4865	48.4289	50.568
1748.97	977.299	2215.67	969.043		49.4705	46.4718	38.4031	39.3412
6716.33	2231.85	1718.94	3059.89		38.1903	56.9432	44.8432	57.2425
2368.16	3858.37	2497.54	2781.72		50.8544	52.8523	38.0966	46.3302
2402.82	834.054	1889.91	1233.53		50.8225	53.4145	51.68	40.3382
2442.09	3849.13	2375.09	761.553		42.0223	42.6355	44.9951	39.4696
4121.75	2687	2557.61	752.433		42.0128	51.68	47.0191	41.703
4572.28	2282.68	1843.7	1032.89		49.1737	50.9534	44.08	46.81
4368.97	3283.08	3079.76	1338.42		40.3513	53.4982	44.5472	40.0944
4269.62	2564.54	1515.62	1616.59		41.405	56.3851	42.4269	41.3197
1980.01	778.605	2245.71	4101.9		48.64	35.8265	46.2689	38.8085
3909.2	2564.54	3539.53	2731.56		55.1378	55.2519	44.7952	40.2219
1222.2	1936.12	3486.39	3372.27		50.16	51.68	43.5718	45.0755
1254.55	3128.28	2088.6	6409.36		44.5806	46.8041	41.4277	42.7094
4874.94	1289.2	2199.5	1466.1		47.12	51.68	44.3773	43.9835
1453.24	3186.04	2000.81	2551.43		38.751	51.828	47.3461	49.83
2331.19	2552.99	2395.88	1114.97		44.08	54.72	44.1209	41.6989
1929.18	2153.29	4521.45	788.915		40.3528	46.7916	42.6081	44.3838
3079.76	2340.44	4100.96	3027.97		40.8764	39.52	38.0003	45.3
2781.72	3264.6	4539.94	4022.1		44.134	44.3815	51.9401	37.2429
3306.18	732.397	1698.14	3805.49		47.148	55.4259	43.2047	45.9829
3588.05	5903.07	3236.87	4234.15		41.0427	53.5119	36.4653	38.0682
2315.02	5713.62	3470.22	1386.3		36.0534	49.3533	38.0107	48.32
1880.67	5942.35	3941.54	1288.26		36.48	43.6033	40.3992	48.32
1476.35	1966.15	884.883	1329.3		44.0982	53.0276	43.2183	47.2604
1839.08	2677.75	6355.91	1844.6		42.4323	47.0035	43.5433	46.1367
2044.7	1846.01	2610.75	711.391		44.1027	49.3343	47.0022	47.1388
4059.37	3509.5	2310.4	1251.77		49.0971	40.207	44.7912	52.983
3326.98	713.914	3608.84	1156.01		38.3671	52.5859	39.1399	43.9032
1968.46	3421.7	3648.12	4751.73		46.3995	52.7961	36.3932	38.6829
1351.58	1409.34	995.782	1789.88		43.6748	49.3061	39.52	39.5644
1129.79	3320.04	6300.46	3499.95		37.0562	53.7118	39.52	49.114
1494.83	1871.42	2474.44	1796.72		45.6	49.3771	47.12	46.0743
1199.1	4045.51	2153.29	4058.58		47.5044	50.8938	45.8634	43.9835
2552.99	1125.16	2481.37	1532.23		42.2842	55.5363	47.6451	49.744
4038.58	4720.15	1922.25	1032.89		49.9495	44.2509	34.6962	43.1265
2569.16	4221.1	1601.11	3169.34		53.8595	47.0505	48.9357	44.0175
3296.94	4070.92	5355.51	861.878		38.9139	43.3684	45.0142	49.9742
3239.18	2862.59	1566.45	1039.73		37.2413	55.1926	50.16	42.28
3470.22	1150.58	2280.36	3511.35		39.0315	55.9988	20.8124	39.1557
2691.62	1139.03	1441.69	2681.4		41.31	45.3658	36.0915	49.8804
5960.83	6138.73	3396.29	1917.56		48.3634	55.0644	47.0543	45.9202
924.16	1363.14	2382.02	1019.2		35.6623	52.3897	38.853	42.7131
3019.69	2763.24	1762.84	1354.38		47.0505	50.16	38.907	42.0416
1122.85	1665.8	1185.24	1422.78		51.5661	45.0198	42.4267	46.2933
2083.98	1037.37	3980.82	3714.28		50.4772	47.7015	43.4668	42.5546
1732.8	1388.55	1582.62	1639.39		42.8026	42.3477	38.7273	42.6539
3084.38	1901.46	3789.06	2439.71		33.8287	39.5317	35.1571	50.9489
1647.32	1407.03	2763.24	850.477		41.7381	53.4281	36.4035	40.9161
2971.17	2278.05	3525.67	1010.08		50.9216	55.8056	45.03	33.6694
5759.83	4713.22	2945.76	4218.19		42.7046	53.0713	40.4204	40.9167
2455.96	2516.03	1980.01	1584.67		42.2376	53.2	43.3679	36.24
3375.49	6792.58	1074.34	1833.2		50.16	47.5763	47.2943	50.7919
2918.04	2241.09	2213.36	1026.05		50.9286	44.7952	47.6451	51.34
3544.15	1843.7	5477.96	2058.93		43.5473	41.1247	44.2282	46.81
2222.6	2626.92	1219.89	811.716		47.12	52.6144	41.4129	36.7278
1790.56	4276.55	2042.39	1570.99		39.001	45.2373	43.6352	44.7984
4010.85	1633.45	3001.21	1201.61		36.4564	51.5222	45.5061	50.2637
1039.68	3197.59	3070.52	2601.59		45.3658	45.2224	37.645	47.4686
3698.95	776.294	4096.34	1203.89		54.4875	55.6946	33.8369	40.3427
3599.6	2964.24	2391.26	1600.63		48.3991	40.6256	35.3114	44.429
3022	2074.74	1511	3449.79		49.5122	33.2277	44.7661	43.79
2723.96	1041.99	2296.54	1666.75		42.579	51.68	46.5705	51.6824
1108.99	2830.24	6076.35	2038.41		48.7915	53.2	39.6395	38.7492
2860.28	1906.08	1480.97	2264.14		41.7205	47.9733	50.16	43.79
3428.63	827.123	3035.87	4658.24		42.7904	54.6896	41.9526	34.786
2626.92	6187.25	1631.14	2530.91		50.6341	46.7123	38.4269	46.72
2259.57	4634.66	1383.93	745.593		38	38.3873	39.561	43.79
4405.93	1917.63	1534.11	713.671		41.3242	43.1059	46.1339	33.22
1524.86	1185.24	1076.65	3132.86		50.6062	34.6342	45.9861	48.3908
1018.89	4237.27	1326.17	722.792		41.0179	49.0327	41.4739	38.1585
1009.64	2083.98	1977.7	1767.08		39.52	50.2885	44.6018	52.2269
1326.17	1758.21	1402.41	896.079		47.9128	50.2129	37.6301	45.0098
3296.94	2656.96	3442.5	2467.07		42.1668	49.2217	44.08	49.242
2583.03	3463.29	1661.18	1609.75		45.6	48.2734	32.7199	43.1443
2405.13	1836.77	1467.1	2768.04		42.1362	55.4668	36.8173	41.3615
3444.81	3403.22	2855.65	3014.29		45.3578	42.456	47.6212	45.3
864.09	2148.67	3338.53	2150.13		45.3866	48.728	45.6	47.6641
998.093	2409.75	2042.39	912.04		44.9446	44.7386	38.4912	45.3
1815.97	2093.22	3333.91	2154.69		40.2417	44.576	39.3536	47.6195
3673.54	1358.52	2807.14	2289.22		19.8418	51.68	37.6413	40.499
3775.19	2985.04	2437.47	1869.68		39.2838	47.12	44.276	48.1162
1536.42	2599.2	3220.7	1368.06		41.04	43.5556	38	45.9972
4505.28	2271.12	2626.92	1849.16		35.2489	54.5498	43.4121	40.0871
2511.4	1346.96	1804.42	5383.32		40.5578	53.9921	38	38.9735
4687.8	792.467	3809.85	1171.97		49.3308	53.2527	40.5514	39.3792
817.882	834.054	2908.79	2382.7		41.6041	42.6113	42.7283	40.5465
3162.94	3631.95	1469.41	1678.15		45.3894	42.3937	38.9678	40.5272
3786.75	6027.83	2502.16	779.794		34.6094	48.569	41.8052	44.2925
3107.49	1349.27	5325.47	3071.29		44.3219	39.0835	31.5449	39.2072
3597.29	1818.28	760.122	3757.6		35.5736	53.3935	45.8123	44.4256
3594.98	1229.13	2622.3	891.519		39.1382	35.0026	43.7198	38.6825
3696.64	4050.13	1638.07	1420.5		43.1949	38.0604	44.5431	39.8265
769.363	1351.58	2730.89	3114.62		40.3513	44.3555	47.4865	40.7952
2414.37	1598.8	1820.6	1545.91		50.1313	53.1418	47.8831	39.2887
2280.36	3075.14	1485.59	2088.57		50.4656	46.7006	38.0952	50.2285
3345.46	711.603	1832.15	3499.95		40.9702	51.1337	43.3702	32.6555
2063.19	2134.81	1649.63	4357.27		48.64	46.2689	43.7222	45.6257
3578.81	1584.93	1866.8	3349.47		35.3067	44.1268	38.6362	37.75
2862.59	2659.27	2435.16	889.239		43.6658	41.7961	35.9982	43.2011
1564.14	5168.36	1499.45	1429.62		47.8238	51.68	42.5454	39.9933
1589.56	4560.73	1418.59	1233.53		37.3219	42.5837	40.3817	43.79
2663.89	2827.93	3082.07	3978.77		42.56	38.1905	50.2374	42.8758
3913.82	1626.52	3299.25	2022.45		47.3369	32.3905	42.56	41.9694
2837.17	3199.9	2375.09	1491.19		48.1432	49.4815	45.749	42.28
2675.44	4431.35	1166.75	1744.28		37.7909	37.5762	41.1388	49.3678
1187.55	2308.09	2132.5	1201.61		38.8135	42.2592	42.3188	50.0406
965.747	3500.26	2402.82	2227.66		41.0297	39.3145	47.4945	33.22
3581.12	938.022	2204.12	2587.91		39.4137	51.6293	45.1368	45.111
3061.28	2957.31	2141.74	1126.37		40.6361	44.4532	40.2044	39.0349
1464.79	1829.84	2479.06	1192.49		39.3834	45.2814	36.4825	48.2981
972.678	1815.97	2959.62	836.797		34.7324	48.64	45.4097	36.2332
2261.88	1871.42	1291.51	766.114		40.2567	43.037	43.9562	48.1808
1284.58	1605.73	1832.15	1023.76		36.6707	44.8399	38	46.8172
2479.06	1199.1	799.398	1124.09		36.48	54.7418	37.7055	48.32
1718.94	1839.08	5683.58	1384.02		34.7136	50.1861	36.48	42.9205
2287.3	1432.45	2740.13	1915.28		42.56	42.9583	43.2558	47.982
3343.15	3266.91	1991.56	2945.89		36.48	42.56	45.4864	42.7522
2767.86	4789.46	813.261	3734.8		34.9408	42.56	44.08	48.3429
4419.8	2723.96	3186.04	2624.4		43.3999	53.0423	33.143	41.9388
3116.73	2469.82	4814.87	1447.86		35.5869	46.3018	45.8611	47.7142
3534.91	1404.72	1395.48	2530.91		43.3715	42.4667	41.3472	42.6337
3666.6	1892.22	2333.5	2216.26		45.7853	54.5324	39.2261	35.5716
3964.65	3733.61	2162.53	2384.98		43.8041	46.4718	37.0083	45.3
4715.53	1437.07	4105.58	4783.65		39.6119	38	36.48	46.5803
3139.83	1157.51	1612.66	5426.64		49.1614	44.7814	47.1468	46.4122
3514.12	2137.12	2511.4	1586.95		34.96	49.6188	43.9828	48.6183
1474.04	3678.16	4616.18	3153.38		38.652	53.2	34.0108	38.0267
2148.67	1296.13	1903.77	4731.21		43.9269	47.3468	36.7205	39.0463
3317.73	3271.53	1236.06	1605.19		45.6	42.1362	35.8231	44.2725
5727.48	2659.27	2157.91	1509.43		43.8918	48.8896	37.9398	44.8833
2700.86	6670.12	4590.76	982.723		44.08	49.9724	37.3846	43.3543
1370.07	2319.64	2476.75	1607.47		33.5745	53.2	41.8596	46.3457
2123.26	2042.39	2869.52	864.158		42.8316	43.6465	42.3477	36.8026
2848.72	787.846	2278.05	2818.2		37.7817	43.4057	32.381	45.5684
1716.63	1002.71	2257.26	2975.53		39.059	51.7932	42.6189	40.77
1199.1	2102.46	2929.59	4505.48		40.0452	51.6711	44.162	45.9742
1765.15	2723.96	1053.54	1835.48		39.9821	55.0195	45.3444	36.6026
2552.99	1413.96	2370.47	827.676		43.5247	56.7315	37.8317	44.4361
1594.18	2409.75	2060.88	1441.02		38.8766	48.1127	36.3851	39.8488
1046.61	942.643	1892.22	2882.05		39.52	48.64	35.839	39.2971
3657.36	4888.81	981.92	1908.44		40.6727	47.9869	41.9002	42.7669
3072.83	2934.21	1243	1871.96		34.9457	44.5641	30.8166	38.3683
3142.14	4392.07	1474.04	2469.35		33.44	44.6679	35.6993	47.2841
1603.42	2717.03	1051.23	2884.33		39.6545	44.0982	36.2996	38.0278
1319.24	4643.9	1187.55	1951.77		37.943	39.3579	40.4115	48.7403
3239.18	2499.85	2259.57	3078.14		34.2184	48.3435	41.1388	33.6031
1120.54	6395.19	3320.04	2423.75		44.1157	46.9017	35.8132	46.81
4057.06	6436.77	2626.92	2752.08		42.4171	53.203	47.0687	30.6623
3601.91	944.954	1037.37	1358.94		41.0944	52.5734	43.5556	34.8841
778.605	2839.48	2562.23	770.674		31.974	52.0676	34.8067	37.75
3234.56	2377.4	1139.03	5417.52		45.4222	44.3281	42.4321	40.7216
2922.66	3359.32	1815.97	1333.86		38.5222	39.2357	43.4563	42.9093
3137.52	5140.64	1753.59	2250.46		39.1692	42.3813	39.52	41.3384
1580.31	3190.66	1645	1871.96		41.269	52.5016	28.5752	40.0074
4410.55	912.608	2342.75	934.841		42.56	40.7976	42.2033	37.272
877.952	1522.55	3906.89	4453.04		38.3761	49.8049	36.8508	36.977
2675.44	1136.72	1471.72	1372.62		30.9129	35.6919	41.1723	47.0241
3826.02	5806.04	1896.84	978.163		32.7378	51.1471	38	47.9953
3169.87	1333.1	2793.27	1671.31		39.059	42.5179	38	44.2721
2735.51	5524.17	1873.73	1869.68		42.3721	50.1644	41.04	42.0329
3086.69	1233.75	2663.89	3091.82		40.2937	48.45	39.8213	46.2807
2351.99	1973.08	3162.94	5061.82		42.724	46.5899	35.4406	42.0403
2497.54	4117.13	831.744	3712		45.9896	52.6726	31.193	40.77
2599.2	3816.78	2652.34	2359.9		45.9861	51.68	32.2581	42.5089
1115.92	1457.86	4722.46	3757.6		44.6413	48.2071	33.5842	48.1162
2280.36	2155.6	2894.93	761.553		38.6922	48.0275	33.44	42.8955
1873.73	2430.54	1827.53	2909.41		44.6962	45.6	42.56	37.4024
3052.04	1575.69	2400.51	4735.77		40.5976	45.6	38.1384	37.0467
2608.44	4091.72	1321.55	1678.15		41.5799	42.6486	33.44	48.82
2248.02	6813.37	1513.31	747.873		38.1649	40.2733	33.44	42.1521
762.432	1857.56	993.472	3278.78		38.2814	43.4117	44.3635	50.1966
2289.61	1058.16	1058.16	3221.78		41.04	40.5047	37.6757	39.8265
2095.53	2781.72	2211.05	1042.01		41.2343	46.3547	36.1416	38.9777
3107.49	2160.22	3095.94	1785.32		43.484	49.2798	40.5779	43.2037
1931.49	1737.42	2613.06	3249.14		42.5012	49.734	32.8153	50.9479
1818.28	4050.13	1400.1	711.391		42.5438	44.08	40.9772	43.79
2160.22	3253.04	3511.81	1206.17		38.4863	49.006	40.7748	46.7151
1575.69	831.744	1192.17	786.635		33.9052	50.5672	34.96	45.3448
4747.87	3809.85	1765.15	1438.74		45.1954	35.2891	39.3762	48.32
2118.64	4736.32	2691.62	932.561		32.4617	39.4742	33.4185	49.5723
2162.53	1970.77	3077.45	1614.31		42.0233	41.04	40.0889	46.4231
2989.66	4935.01	1587.24	834.517		39.2553	36.48	39.52	36.24
1621.9	5997.8	3629.64	1966.15		39.4349	46.7113	37.5056	51.9117
737.018	935.712	2855.65	1386.24		33.6029	44.9231	39.7214	45.2053
4223.41	3996.99	1427.83	5057.47		43.6465	38.4148	38.5768	42.1652
2966.55	1464.79	1550.28	924.16		34.1555	38.9245	41.975	30.5766
2405.13	5817.59	4124.06	4715.53		31.8969	52.8502	33.3377	43.8716
1735.11	2885.69	2488.3	4879.56		39.1527	45.9728	33.0376	37.8294
1097.44	2044.7	1619.59	2042.39		42.0174	35.6071	34.0856	45.8205
3814.47	780.915	1906.08	1388.55		42.3903	40.21	35.6919	45.3
2532.2	6547.67	1917.63	4680.87		41.04	45.8056	38.9388	37.795
2876.45	3856.06	1949.98	2615.37		39.6247	53.2	40.8763	42.974
3345.46	4408.24	1695.83	1688.9		40.3894	43.0566	34.8026	39.484
1989.25	727.776	5538.03	5630.44		34.3415	43.9071	31.1588	36.0348
3338.53	1695.83	1536.42	4290.41		46.503	49.7681	36.1021	41.3891
3003.52	1709.7	829.434	2204.12		35.1334	52.0485	28.6948	37.0575
3599.6	6716.33	1781.32	2619.99		32.4758	45.7615	36.48	37.6813
1145.96	817.882	2985.04	1718.94		34.0399	36.6281	28.88	41.3383
824.813	4581.52	2499.85	3024.31		36.9643	38.2732	36.0585	45.8118
2816.38	1402.41	1319.24	840.986		40.1017	40.3384	33.4679	39.5897
2412.06	2033.15	3405.53	859.469		36.4665	42.56	37.8648	40.4828
3410.15	2899.55	2384.33	1829.84		41.8145	35.8402	33.4206	44.6733
1434.76	4523.76	3636.57	2546.06		38.3553	44.08	34.2293	33.3532
2402.82	4646.21	1561.83	6619.3		35.4376	44.5472	30.3042	46.5564
965.747	5122.16	2077.05	2534.51		37.3895	48.3977	37.2311	43.7856
2499.85	4477.56	5824.52	2264.19		46.0228	39.8553	40.6497	33.7393
1832.15	2488.3	5988.56	1136.72		35.0666	46.4273	37.3395	38.7825
1351.58	4516.83	2153.29	1411.65		37.6731	43.5512	38.1703	36.24
2479.06	2402.82	2382.02	799.398		39.0609	45.4114	37.2762	39.3412
3426.32	2040.08	1651.94	954.195		32.1162	52.0521	31.92	43.6339
1534.11	2460.58	1055.85	820.192		32.8985	41.04	35.6919	45.5899
3015.07	4165.65	2120.95	935.712		35.1632	39.1399	41.04	44.0275
1529.48	1039.68	1818.28	954.195		28.7486	44.4369	37.9595	31.7887
2867.21	1340.03	1263.79	1388.55		39.6399	46.8326	28.0124	42.28
2095.53	5893.83	1069.72	4013.16		36.8836	48.1127	32.2971	43.9248
2931.9	4747.87	2077.05	1293.82		31.4445	45.6	33.3267	37.1681
1356.2	3022	2000.81	928.781		34.5387	52.2839	36.48	39.26
2911.1	6191.87	3331.6	2566.85		39.52	42.0022	36.48	44.2828
2000.81	1162.13	3491.01	3132.9		32.27	45.7115	38.2514	33.22
1025.82	4119.44	2222.6	1081.27		37.3925	46.6274	35.6678	41.1863
1462.48	2148.67	2546.06	4807.94		32.2881	48.0108	36.6431	38.852
993.472	1370.07	1633.45	1591.87		42.4688	47.8778	36.3562	43.0602
4345.86	1575.69	780.915	2178.71		40.352	46.4328	32.292	35.029
2650.03	2878.76	1873.73	1781.32		36.6017	52.0682	32.477	40.0858
1393.17	2712.41	2633.86	4844.91		40.5512	47.2547	43.7873	38.5614
4043.2	4211.86	2617.68	1450.93		35.5957	46.8433	33.4217	39.2852
1612.66	716.224	1159.82	810.95		39.7365	51.5905	39.3962	46.8186
896.435	1702.76	1993.88	3659.67		36.6309	47.2364	35.2207	33.5864
3444.81	5087.5	2273.43	2254.95		45.5488	39.0386	36.48	28.9862
4796.39	3698.95	2231.85	1566.45		35.2719	50.4923	34.55	46.6624
1245.31	5454.85	3301.56	1150.58		37.97	48.64	30.5212	45.7318
1263.79	5487.2	6991.27	1411.65		34.737	44.4892	38.1817	46.1324
1621.9	6178.01	3726.68	1797.49		34.96	44.08	37.383	44.4078
4329.69	2546.06	3546.46	1139.03		35.304	45.7696	26.4905	40.849
2074.74	981.92	1705.08	1483.28		32.2922	49.7641	29.5201	33.3404
1885.29	2490.61	2261.88	988.851		39.9526	47.12	37.7534	44.8969
1118.23	5050.53	2153.29	1083.58		41.1806	42.56	31.7828	44.8313
2675.44	4923.46	3444.81	840.986		41.9299	46.8294	36.48	40.7227
2848.72	898.746	2310.4	1120.54		32.8173	45.1599	37.4486	39.6945
1541.04	829.434	2520.65	3179.11		29.7421	43.2231	33.44	44.7984
2788.65	6549.98	2266.5	4426.73		34.1168	41.8661	32.8635	44.3527
3703.57	4133.31	1517.93	2079.36		36.0692	35.9707	28.9142	46.81
3782.12	4283.48	1284.58	2174.09		37.6757	44.723	32.7033	36.0681
2622.3	988.851	1441.69	947.264		41.1723	48.64	33.1063	41.6044
2924.97	4232.65	2120.95	1342.34		39.52	42.194	35.7111	43.79
1404.72	6247.32	4431.35	1032.75		29.9066	31.5357	39.3217	42.1688
2268.81	1605.73	6928.89	2234.16		32.0407	51.68	38.9635	38.9411
1598.8	5907.69	2298.85	1120.54		42.56	41.122	39.5755	42.8029
1587.24	2305.78	3562.64	1247.62		36.8353	42.1986	39.5479	43.2311
2028.53	4567.66	3142.14	3107.49		34.8559	47.2364	27.7676	43.6934
1725.87	3204.52	1155.2	1314.62		41.6179	43.9661	32.8909	39.7294
3024.31	4027.03	1000.4	1081.27		32.5562	34.96	26.3423	43.9007
3176.8	4775.6	3012.76	2028.53		40.1644	48.6312	35.756	43.0867
750.88	2827.93	4470.62	1344.65		38.3912	48.64	30.2914	42.3594
3955.4	2975.8	2934.21	737.018		41.04	49.522	30.9726	42.1427
1744.35	1330.79	2199.5	3257.66		30.1895	47.7857	34.4108	32.8217
3354.7	6191.87	3969.27	730.086		41.8081	47.0291	35.7999	33.2745
1127.48	4047.82	2127.88	771.674		41.3754	45.9873	31.92	41.0729
3966.96	3936.92	2726.27	912.608		39.52	53.1378	37.0018	37.7806
1349.27	2564.54	1545.66	4507.59		36.4842	52.2516	28.88	38.8693
2809.45	5149.88	1880.67	1744.35		39.1217	41.8381	30.4	31.9311
5161.43	4186.44	2412.06	2028.53		36.3481	37.7427	32.6282	35.5231
1293.82	3569.57	2056.26	3534.91		32.5907	49.6582	37.0562	33.3536
3384.74	3985.44	3038.18	709.293		42.1112	47.0362	31.9115	40.698
732.397	4184.13	847.917	1014.27		38.8399	47.2232	36.9643	45.7602
1155.2	2458.27	1538.73	2444.4		36.1729	50.0812	34.96	41.5941
1434.76	4678.56	3957.72	813.261		31.6899	48.5969	34.7775	43.79
1041.99	3946.16	2127.88	764.742		35.9027	48.2164	34.665	47.7665
2483.68	3899.96	4327.38	2827.93		34.96	42.0519	33.8688	37.1164
1908.39	3516.43	4736.32	1259.17		43.5247	50.2727	37.0739	36.24
2003.12	5893.83	1635.76	1296.13		43.915	40.9724	35.3299	37.2022
1832.15	3486.39	1192.17	785.536		29.8926	37.6757	34.429	35.1242
2617.68	2677.75	3301.56	1125.16		35.1334	35.4125	19.76	45.3382
1490.21	3636.57	1848.32	1624.21		30.8512	51.0725	32.8517	33.22
2599.2	5477.96	2377.4	1277.65		31.6486	36.48	38	38.6046
919.539	4639.28	2280.36	1871.42		38.2382	42.6399	36.75	39.26
3248.42	3821.4	2010.05	1739.73		38.488	45.602	33.44	40.7683
2513.72	1515.62	4091.72	1215.27		41.04	48.64	31.5724	34.474
1608.04	3114.42	3359.32	3534.91		33.0688	34.5869	31.7224	39.2701
1074.34	6335.12	3421.7	2647.72		41.6388	37.6122	36.1809	37.8819
840.986	2289.61	2162.53	1106.68		33.2504	47.2698	30.2953	42.764
827.123	4904.98	2134.81	2114.02		31.0615	34.3498	34.7021	38.9292
1795.18	3056.66	905.677	764.742		35.0745	45.8143	32.2545	42.9337
2074.74	1550.28	2624.61	1457.86		34.732	35.6354	30.3322	40.77
1346.96	2948.07	3782.12	1346.96		33.9132	44.6376	31.496	33.22
1326.17	4297.34	4969.67	1021.2		31.4124	38.576	36.6144	38.4961
827.123	6281.98	1631.14	1601.11		36.48	44.8399	31.6903	38.3977
2548.37	5170.68	1943.05	2123.26		33.1774	34.8692	38	33.2524
2888	6651.64	5029.74	2153.29		41.04	45.7635	31.5757	42.28
3005.83	6041.7	3428.63	1943.05		36.2683	38.8763	28.3015	34.73
1203.72	3715.12	1263.79	1545.66		37.3382	45.749	31.3437	40.8682
2467.51	3403.22	2056.26	991.162		35.6071	47.03	29.1603	37.8962
2310.4	3571.88	1783.63	2714.72		39.8035	43.9687	30.2776	32.6585
1776.7	3015.07	1397.79	720.845		34.8657	50.8312	28.8098	37.0013
1215.27	2382.02	1984.63	1541.04		37.2722	38.0308	34.1976	43.418
3851.44	2823.31	1145.96	949.574		38.652	36.2128	39.2212	39.0976
3079.76	5787.55	2959.62	1980.01		31.92	42.56	29.137	42.1478
1522.55	2100.15	3340.84	2074.74		29.5859	45.6	33.44	31.8602
1016.58	2243.4	1162.13	1162.13		34.7324	43.3201	29.3912	47.5902
1090.51	3387.05	810.95	894.125		38.0196	42.2062	31.1623	28.87
2740.13	1940.74	1346.96	968.058		31.92	46.5049	33.44	45.3
931.091	4426.73	903.366	824.813		43.3471	38.9714	27.36	41.0728
3692.02	2053.95	2224.92	760.122		36.7407	42.844	27.3108	36.8474
1247.62	2730.89	834.054	2414.37		35.674	40.6446	30.2736	28.9046
1439.38	1155.2	3361.63	1857.56		33.8324	41.9357	34.8585	36.1122
824.813	1420.9	2714.72	981.92		39.413	43.4519	33.1497	35.7888
2673.13	3135.21	1550.28	1206.03		26.044	42.6529	32.2832	43.79
1889.91	4006.23	4128.68	2938.83		31.1563	44.0032	30.7416	42.1588
2056.26	6076.35	1762.84	2328.88		34.3183	39.625	33.44	41.5634
2548.37	2490.61	3692.02	2735.51		33.2812	43.6297	32.3653	30.2
1594.18	4313.52	4066.3	3853.75		32.7815	45.6	34.96	40.116
2959.62	3807.54	5052.84	2460.58		38.2064	43.9232	35.6919	39.0672
1524.86	1804.42	3689.71	3481.77		31.8725	49.5681	30.5229	39.26
3514.12	3458.67	1589.56	2268.81		39.52	38.3754	24.4767	36.24
1425.52	4840.29	2425.92	1236.06		40.3528	41.951	34.6837	40.0543
2580.72	2157.91	1120.54	4669.32		38	48.1456	28.1906	37.8194
2580.72	2834.86	3481.77	2104.77		39.2836	36.7205	30.4	32.633
1781.32	2086.29	2100.15	1386.24		32.3217	39.138	31.92	43.0565
2696.24	6166.46	2405.13	820.192		25.84	45.7725	26.9445	37.1332
1344.65	3112.11	1319.24	1515.62		35.1334	47.7622	37.359	33.377
1122.85	3648.12	1543.35	2638.48		38.1921	45.9941	33.44	34.5244
2818.69	3167.56	1732.8	898.746		31.4751	44.08	33.44	39.2346
2857.96	5080.57	1453.24	713.914		34.96	39.8092	32.8533	31.4767
894.125	3398.6	5022.81	1471.72		41.2019	20.2565	33.44	43.4106
834.054	3996.99	4006.23	750.88		32.0744	38.5631	33.3162	37.3962
1328.48	2423.61	3634.26	1885.29		41.0753	48.8779	31.92	36.0836
1365.45	3583.43	4297.34	1924.56		36.1609	45.1493	31.0048	28.2876
2754	3107.49	1268.41	1991.56		28.5168	39.656	34.8594	34.73
3005.83	4133.31	3569.57	2072.43		30.4	38.9895	30.4	33.2238
1839.08	4399	2047.01	801.709		36.8631	47.9556	31.7221	39.2127
4449.83	2248.02	6917.34	2509.09		29.6102	47.12	25.84	43.0504
3666.6	2955	838.675	1129.79		35.8403	39.059	29.6714	44.7259
1859.87	2144.05	1670.42	2317.33		38.5454	39.52	34.3089	34.73
1723.56	4493.73	2687	2301.16		36.374	35.8376	30.9429	42.3385
2941.14	2784.03	2714.72	1381.62		33.44	38	27.026	39.6444
2109.4	5524.17	1427.83	963.437		34.7814	41.9491	30.243	33.22
1735.11	1926.87	1677.35	3588.05		32.368	37.6991	26.8253	18.285
1635.76	1494.83	1009.64	2319.64		36.3864	41.04	31.1942	42.0755
2005.43	1843.7	1654.25	1554.9		33.44	38.7363	27.4117	38.3012
2638.48	6526.88	6575.4	1233.75		42.56	39.3862	36.48	39.0622
1936.12	2562.23	1113.61	905.677		27.2407	36.2113	28.3254	43.1615
4350.48	4105.58	3604.22	4999.71		39.3017	45.0624	30.4	40.4564
723.155	2592.27	1949.98	2989.66		33.2006	39.52	34.7775	35.9057
2966.55	5256.16	1536.42	2821		33.2233	38.2418	27.2811	31.2376
1804.42	3428.63	2744.76	1249.93		30.4399	41.0718	29.7427	35.8077
1508.69	4727.08	3735.92	1702.76		39.52	35.5336	29.9612	43.79
1307.69	3611.16	1393.17	907.987		34.8901	42.8931	29.2373	40.7943
1092.82	1871.42	3756.71	737.018		38	37.0345	32.069	33.4588
780.915	6543.05	1709.7	2393.57		32.2588	34.8123	28.88	36.3194
1249.93	3555.71	5521.86	907.987		32.1357	41.0383	30.542	49.2953
2971.17	3802.92	4251.14	1557.21		37.5391	42.56	26.359	36.6775
3731.3	5085.19	3444.81	1229.13		33.9999	43.2049	24.1437	40.2561
3285.39	5549.58	2338.12	1226.82		33.6736	46.2683	30.9018	33.6116
6647.02	5893.83	4010.85	963.437		33.992	36.1416	27.36	35.4332
3664.29	4237.27	1686.59	981.92		37.6222	36.5123	30.6453	37.4301
1434.76	5249.23	1783.63	1626.52		32.6911	45.9279	30.8653	32.3112
2624.61	2559.92	3052.04	4489.11		38.1179	41.04	25.7626	30.2
2830.24	3112.11	4080.17	2044.7		39.7069	36.1828	24.6697	37.7812
3578.81	1945.36	1464.79	2439.78		38.9427	48.4174	25.84	38.6414
3280.77	3939.23	2160.22	3012.76		33.2715	48.4037	28.431	44.429
2899.55	2707.79	3652.74	970.368		36.3851	37.3729	23.6547	40.2846
974.989	4773.29	3655.05	1527.17		31.7775	41.04	30.8638	38.476
4221.1	4352.79	4454.45	2952.69		32.7318	31.7055	29.0107	36.7232
2825.62	3484.08	2483.68	1319.24		24.9124	38	31.1906	36.6202
3650.43	4868.01	4988.15	2227.23		29.4981	44.08	30.1296	42.0437
1395.48	3560.33	4200.31	6993.58		36.5824	36.48	30.5381	32.0827
1991.56	3895.33	1141.34	4814.87		37.2219	39.7533	27.6501	36.6241
1788.25	2437.47	6034.76	1688.9		31.4507	44.8901	83.7042	41.5502
1055.85	4325.07	1134.41	1185.24		28.88	41.4947	91.409	36.24
2077.05	2111.71	1885.29	1360.83		34.452	42.56	98.5802	24.4136
2495.23	4332	1843.7	2319.64		33.815	38.6817	91.2	39.5205
2109.4	3241.49	3643.5	1041.99		25.861	48.3229	58.1088	32.7827
3728.99	2573.79	2670.82	1790.56		33.7205	34.9276	74.8492	34.9022
2573.79	4368.97	1601.11	5096.74		36.4108	43.1378	51.68	34.6599
1492.52	4606.94	3248.42	1529.48		29.9624	44.3082	75.1815	31.71
3541.84	4902.67	1171.37	3246.11		34.1451	45.5935	90.1197	36.24
810.95	5270.02	3839.88	1360.83		38.488	39.5977	73.5096	34.6071
2795.58	5223.81	3551.08	2425.92		29.1744	44.6623	70.7095	34.5737
1222.2	4643.9	6168.77	1254.55		37.6193	38.4045	75.1846	27.8251
1550.28	5189.16	2788.65	1118.23		29.9099	40.7552	92.2251	40.202
1594.18	3393.98	1658.87	1159.82		27.649	43.1676	77.7277	33.0123
1508.69	3063.59	1129.79	838.675		31.92	40.5605	75.6791	31.5495
4440.59	3858.37	3502.57	1032.75		28.4895	31.8047	68.4848	39.5813
1240.68	3886.09	778.605	3539.53		32.8589	41.1554	72.3136	40.6018
2490.61	3172.18	2804.83	2550.68		33.5871	45.0308	76.8446	35.5737
1718.94	6080.97	1316.93	935.712		37.9788	47.12	89.9634	39.26
2596.89	5487.2	1243	868.71		29.1784	41.6118	86.5575	39.26
866.4	875.642	2132.5	2462.89		26.5924	40.1163	66.3856	36.423
4362.04	2726.27	1307.69	2333.5		32.8807	50.16	69.3141	31.5396
1767.46	3280.77	2243.4	5715.93		34.3257	42.56	77.0555	38.7936
917.229	5542.65	1755.9	2587.65		31.1465	35.9956	83.6908	35.2922
4678.56	3493.32	3599.6	1534.11		31.7318	39.0056	79.04	38.4181
3172.18	3858.37	3437.88	2130.19		29.1784	51.6767	81.3855	41.6606
1393.17	3779.81	3407.84	2148.67		34.3561	34.8123	79.5934	40.7461
931.091	1645	1799.8	1767.46		28.9513	45.0362	80.0611	42.2622
1051.23	5066.71	2303.47	1899.15		34.8526	39.7368	67.9568	30.9004
2959.62	1698.14	1363.14	2298.85		33.4141	42.1312	81.1114	41.0096
2428.23	2853.34	3204.52	718.534		31.0048	34.0641	69.7084	26.2318
3393.98	3923.06	2647.72	1076.65		39.52	40.8771	55.3326	40.4358
3340.84	5108.29	2516.03	3564.95		28.0349	47.384	78.5793	35.2505
1291.51	3927.68	2056.26	1820.6		33.44	42.792	70.4742	34.73
2539.13	3537.22	2340.44	2351.99		28.9865	45.5015	73.7995	40.3496
2888	4020.1	1323.86	903.366		34.96	44.3452	70.3061	42.2793
866.4	2631.55	3957.72	792.467		31.91	41.8875	68.8703	38.841
2425.92	3856.06	3474.84	1217.58		34.96	34.29	61.0133	33.9308
3123.66	4655.46	1358.52	840.986		33.2504	34.3096	72.4869	32.4722
4438.28	3199.9	3638.88	2511.4		25.9852	39.1006	65.7812	42.0785
3065.9	4301.96	1370.07	799.398		27.9665	40.9951	86.8472	37.4002
1199.1	4029.34	2291.92	1744.35		38.1649	44.4024	69.92	27.18
1201.41	3661.98	2005.43	3560.33		33.142	38.8452	82.8549	37.4575
1850.63	2740.13	1284.58	1390.86		24.2287	34.7159	80.706	36.5804
4244.2	3819.09	1730.49	820.192		31.9068	43.6658	73.5402	33.0421
2675.44	1963.84	3137.52	790.157		32.438	47.3434	72.0044	33.6565
1737.42	4080.17	2959.62	1011.96		24.3341	42.56	79.04	36.24
2615.37	3158.32	1245.31	1427.83		27.36	34.8719	74.9904	33.508
1404.72	4117.13	2728.58	1321.55		35.1657	38.4872	66.5826	37.5211
2645.41	3246.11	1206.03	2144.05		34.96	41.04	71.4842	39.7353
1693.52	3694.33	1224.51	2550.68		26.0478	30.9417	71.2831	37.4124
2848.72	5702.53	5198.4	1363.14		31.4703	33.2921	64.8977	35.9609
2273.43	1160.57	1785.94	1910.7		31.6224	45.8616	66.7327	36.109
1527.17	1662.19	5179.92	820.192		25.84	44.3235	78.9357	30.9538
1908.39	1778.48	1515.62	2837.17		27.36	37.8321	82.0778	34.0588
2723.96	1865.12	4581.52	1134.41		30.9383	36.1727	64.1912	28.9094
2645.41	1999.65	1735.11	2430.54		26.2732	44.6742	77.52	35.2567
3303.87	4085.94	3169.87	979.61		31.2008	41.3933	63.5042	35.2666
2435.16	875.558	1889.91	4184.13		26.6681	38.8964	74.4993	32.8512
2317.33	2428.31	1541.04	2543.75		33.6411	31.4124	70.8056	42.0449
2301.16	1012.36	3375.49	1450.93		30.7577	34.96	73.5395	34.2253
3181.42	2542.31	3003.52	1598.8		28.88	39.1511	74.1411	31.8677
1148.27	1304.22	1062.78	4789.46		28.88	43.4474	63.5152	34.1086
1192.17	2275.54	2176.4	2525.27		32.8078	43.8745	70.5487	39.6716
1173.68	1436.46	2959.62	974.989		35.2454	37.0247	54.7599	42.1529
887.194	3878.45	4271.93	794.778		30.7811	43.6299	66.8243	40.0816
1425.52	791.195	2083.98	1425.52		25.9099	36.5657	65.8808	40.6118
3158.32	2184.34	1783.63	1952.29		26.3491	34.4421	53.0401	41.6482
3957.72	1662.19	1758.21	1044.3		36.48	36.8508	68.7336	40.017
2650.03	1349.82	5011.26	3872.23		27.36	35.4257	59.3281	34.73
1561.83	1721.48	3045.11	1111.3		33.44	44.08	48.7677	30.5514
1011.96	1313.34	1966.15	2347.37		32.6911	41.997	67.4428	38.0309
2243.4	2934.49	3333.91	2148.67		33.7884	39.52	66.2345	37.6839
2890.31	2293.78	2518.34	938.022		30.8423	40.5874	72.9767	31.7602
1866.8	962.202	2948.07	1351.58		28.1015	44.08	65.5777	41.4968
1164.44	1007.8	2150.98	1818.28		30.4543	41.3002	65.9367	39.8422
4664.7	4179.42	2370.47	1795.18		35.9027	32.4707	57.9639	34.049
1423.21	2305.18	2797.89	1312.31		32.7783	39.8277	70.1851	34.611
2368.16	1976.85	3206.84	1000.4		21.28	33.44	72.7879	40.77
840.986	1643.95	2079.36	6556.92		27.2971	42.9702	50.1664	39.84
1910.7	5039.02	2712.41	815.571		30.2817	38.7655	66.5234	34.73
3257.66	1167.41	1795.18	896.435		28.88	40.4439	68.7991	33.0961
1067.4	1869.68	2666.2	2248.02		32.1678	34.0734	64.7256	27.1646
1751.28	1967.73	1582.62	5482.58		31.92	36.7572	67.2492	37.9514
2185.64	2355.34	1665.8	4325.07		26.3335	34.5605	74.4298	34.1559
1088.2	916.6	3403.22	1088.2		26.7885	38.0952	73.5388	26.9591
3125.97	761.553	2578.41	2439.78		21.28	39.9273	63.84	38.8224
2328.88	3965.09	1182.92	1614.97		20.188	43.2647	68.9765	28.605
2881.07	2656.32	3278.46	3916.13		28.3791	43.1296	67.0493	33.22
2821	905.2	3190.66	1427.83		27.5739	39.52	65.4896	40.8113
3458.67	891.519	2241.09	1873.73		24.2187	43.1679	72.96	39.2638
1074.34	2213.98	3377.8	1474.04		25.9295	37.0629	64.5637	34.2644
840.986	2492.15	1702.76	891.814		22.5748	33.8128	63.5079	42.3531
2890.31	1523.11	2266.5	1178.3		24.32	39.52	63.84	31.4272
935.712	2298.34	3139.83	2638.48		21.7223	45.1488	46.7119	33.42
2955	909.76	1608.04	1725.87		34.4021	33.6195	72.699	33.0878
4234.96	1361.22	2326.57	2689.31		28.8098	45.0235	59.1699	38.7738
2144.05	4197.66	1642.69	2139.43		25.1136	38.306	63.1319	31.9358
1578	1687.27	1517.93	1370.07		29.7718	38.8859	67.6352	38.6453
2028.53	1231.25	3625.02	1273.03		28.8623	42.56	68.0817	35.3616
1850.63	4085.94	2063.19	3966.96		33.7565	36.9859	71.9573	36.7811
3220.7	1331.58	2416.68	2400.51		30.4	26.9006	60.6209	33.22
2028.53	4975.18	3234.56	5699.76		17.6583	35.1866	59.516	28.5533
771.674	1785.32	2876.45	727.776		26.6614	36.4768	66.8445	37.7328
2619.99	2097.69	2569.16	1219.89		32.9178	36.5516	55.694	41.1908
3516.43	1810.4	4858.77	1876.04		21.28	38.1257	62.6648	36.24
3382.43	2768.04	2474.44	857.158		22.8438	36.4432	71.44	34.4875
1640.38	3976.49	2328.88	2035.46		31.92	33.44	58.0218	37.5564
2525.27	1099.01	4604.63	1284.58		26.492	41.3448	46.9962	25.2174
2504.47	1133.21	1795.18	760.122		86.8401	32.9083	63.949	31.8097
1575.69	2498.99	1277.65	5556.51		91.7496	40.0254	61.2849	38.8053
1790.56	3600.28	3655.05	3960.03		80.9851	35.6361	58.5999	33.22
3197.59	969.043	3560.33	6198.8		83.5571	40.1639	60.0766	29.5244
2580.72	1865.12	3927.68	1605.73		74.6614	36.9677	51.68	28.6536
1233.75	4614.92	2800.2	2388.95		80.5574	28.431	52.9901	28.6484
1531.8	2241.34	1728.18	3784.44		71.953	39.6386	67.8096	41.0751
1559.52	1787.6	3980.82	3747.47		91.2107	37.0769	54.3761	38.453
3948.47	1228.97	3333.91	1005.02		65.3801	38.5473	61.8808	37.1034
1310	3422.43	2428.23	852.538		68.2605	42.9702	45.5683	33.6116
3169.87	2074.89	1739.73	2816.38		69.4433	41.04	60.3118	27.18
2308.09	1023.76	1386.24	4877.25		76.6169	36.8392	62.8869	33.3134
1938.43	5456.28	3061.28	1090.51		83.8543	35.4572	62.0701	33.22
933.402	1290.54	2693.93	2033.15		51.0129	37.3919	66.7501	37.3647
2777.1	1411.38	2146.36	1413.96		55.0088	33.44	57.1615	32.2701
723.155	2528.63	706.982	1758.21		72.2676	44.2867	54.516	37.75
2090.91	1265.46	1839.08	2749.38		84.8733	33.44	58.2662	39.6618
3627.33	4820.13	1656.56	3458.67		57.7553	35.9813	61.929	40.253
2559.92	4856.61	2067.81	1425.52		65.6223	32.7885	70.26	33.2739
2428.23	1518.55	1448.62	1307.69		62.8699	37.1041	46.3172	39.1792
1395.48	2460.23	1444	3380.12		70.9985	42.56	61.228	32.7087
2883.38	1805.84	2726.27	1236.06		78.7451	40.8669	62.32	26.9839
2081.67	957.642	1688.9	2476.75		53.2	38	61.7481	37.0363
1705.08	1347.54	1097.44	1949.98		52.0485	33.2618	58.5352	37.9194
1388.55	2371.3	3324.67	1360.83		73.5014	39.0058	59.7289	36.6656
4020.1	3237.74	4274.24	804.019		74.1008	40.7317	65.7262	32.0021
2827.93	1178.81	2019.29	970.368		66.3789	30.1907	59.28	31.5996
3098.25	1409.1	3897.64	1120.54		67.8747	31.92	61.4097	38.538
2506.78	2606.15	1748.97	4008.54		74.0944	44.6041	54.5023	31.71
1231.44	1254.06	1949.98	4036.27		80.7088	33.5945	55.5859	29.0299
977.299	813.996	1069.72	3001.21		72.96	39.5999	62.98	30.8415
1245.31	1475.22	3236.87	1899.15		65.36	33.5746	64.5243	33.22
1506.38	1005.52	829.434	3206.84		60.546	34.6744	57.76	28.7931
3396.29	2601.59	1598.8	1108.99		75.3141	38.9013	58.7956	35.4362
868.71	1235.81	3606.53	1249.93		74.8502	35.8072	54.1005	35.784
951.885	3935.45	3491.01	2998.9		60.8	41.0383	63.2558	39.3445
1846.01	1016.92	3042.8	1815.97		58.0178	33.44	56.2706	40.7404
1892.22	832.236	3613.47	785.536		68.2182	27.0754	60.8	33.5634
1065.09	715.951	3285.39	1148.27		67.9357	38.44	68.4211	36.24
3005.83	1675.87	3382.43	822.502		67.8882	41.5705	69.1208	33.4998
1199.1	3057.61	3070.52	1152.89		79.0169	34.799	69.5786	35.7335
1303.07	1338.42	2830.24	991.162		79.687	28.5712	72.0995	33.5641
2241.09	1099.01	2825.62	850.227		60.1726	39.52	52.9183	31.926
2737.82	2670	2391.26	730.086		73.7617	33.3233	62.9002	29.0158
3846.82	2070.33	3216.08	2185.64		57.9015	37.6694	56.24	39.5175
877.952	1149.17	2328.88	880.262		77.4139	38.9635	66.1951	31.589
1938.43	3518.19	2966.55	1143.65		71.3961	35.028	63.5633	35.4362
2379.71	1171.97	1085.89	1975.39		73.8337	33.44	66.88	34.6807
2885.69	2476.19	3564.95	804.019		72.0579	38.0952	64.2152	34.6813
852.538	2462.51	3156.01	834.054		74.8408	32.8121	69.4186	34.8028
2834.86	2182.06	2733.2	1684.28		59.6128	38.3736	64.4361	33.3538
2844.1	1317.9	1919.94	4161.03		55.3312	37.6396	59.28	38.476
1827.53	1899.32	2358.92	725.466		71.44	36.5009	61.0734	31.9966
1305.38	752.433	1767.46	1538.73		72.96	29.7125	63.7658	37.9514
1284.58	1536.79	3107.49	4082.48		67.5813	36.0724	63.7731	32.8009
2388.95	3655	2941.14	3389.36		69.92	41.1744	63.2951	36.4607
3551.08	2084.01	1081.27	2857.96		74.48	39.8277	68.2604	36.24
896.435	3566.08	2231.85	1774.39		74.0518	36.4855	71.2503	37.4346
1758.21	1176.53	3655.05	875.642		62.6933	29.6482	54.8856	35.9349
1945.36	2106.81	2275.74	3604.22		73.3717	37.6206	51.5625	37.75
2548.37	3426.99	1945.36	1587.24		61.6736	41.2894	63.9998	37.0319
1085.89	1835.48	3019.69	1030.44		62.2717	40.083	61.8039	33.22
3393.98	1801.28	3417.08	1550.28		75.5012	39.52	60.1548	34.0373
1578	3294.74	2534.51	810.95		60.8	33.9778	63.8087	36.24
1420.9	1217.57	1649.63	1025.82		61.715	39.0693	47.2223	27.18
1476.35	1297.38	3601.91	1083.58		75.6646	39.9386	54.5347	28.6555
1559.52	1623.43	1739.73	1159.82		74.1671	34.2293	58.4893	34.2644
3197.59	1251.77	4181.82	2234.16		67.1449	38.7317	66.0733	37.2625
3544.15	1320.18	2723.96	2217.98		62.9613	33.5997	58.3964	33.272
2492.92	2389.54	2945.76	2476.75		68.4581	35.0088	69.8582	28.7233
2243.4	2090.85	1797.49	1118.23		71.4981	41.04	56.4662	36.5156
1173.68	1520.83	3213.77	2687		64.0999	27.36	52.3924	28.4787
2312.71	1555.03	1469.41	1638.07		67.4851	31.92	55.3579	38.6386
755.501	2031.57	1263.79	871.021		55.0294	34.1413	58.9938	28.7098
2513.72	3479.43	3271.53	1501.76		63.3962	28.7545	51.1443	32.0501
2481.37	1390.86	3278.46	2488.3		65.36	37.8343	56.3264	33.5707
2691.62	1502.59	3052.04	1169.06		63.8209	35.0026	61.7654	37.75
898.746	1735.16	1400.1	965.747		62.1976	44.3364	68.9676	29.8644
1834.46	2437.43	2430.54	783.226		70.7845	37.3289	54.1757	35.6949
1035.06	3312.99	2841.79	984.23		78.0895	40.4564	59.0705	35.4852
2855.65	3593.44	2555.3	1522.55		56.7284	41.04	63.4446	34.1634
1238.37	873.278	3477.15	2412.06		73.2813	24.32	67.2563	38.2117
1943.05	825.396	1675.04	4165.65		57.7304	30.9383	49.3074	36.4722
3906.89	3274.22	3391.67	2215.67		71.8189	44.496	56.9115	31.4345
1134.41	3917.21	2733.2	1002.71		56.8223	35.9707	68.0853	30.5799
3576.5	2384.98	3121.35	790.157		69.5263	34.7215	53.7434	34.768
3673.54	1265.46	2848.72	2049.32		70.6797	34.6179	55.5621	36.2428
3405.53	1395.42	3313.11	3809.85		57.6151	34.1143	64.2191	40.882
1441.69	3463.47	2892.62	2245.71		68.8052	38.2733	65.36	35.7403
1947.67	6090.15	3500.26	2458.27		59.28	39.4803	52.8249	33.1229
1316.93	706.831	5427.13	2176.4		72.96	36.5974	58.2799	31.2438
2522.96	1370.34	2458.27	1670.42		72.2132	34.2181	54.335	30.2
991.162	3584.32	1818.28	1767.46		70.3135	41.04	68.2441	36.24
1561.83	4177.14	3807.54	1651.94		71.8317	39.4512	49.6944	35.3864
2114.02	2526.35	2033.15	4036.27		56.8118	42.916	62.0403	34.8424
3590.36	1311.06	4033.96	938.022		69.0384	28.88	58.6406	41.9075
938.022	1411.38	2594.58	3259.97		79.5348	30.8472	60.7976	35.9057
947.264	923.441	1698.14	3514.12		74.5524	35.1363	67.7976	32.095
3172.18	1769.36	1619.59	1779.01		65.4423	36.0961	61.996	37.9903
2881.07	5191.79	2814.07	3999.3		74.1349	39.1511	67.5435	28.2771
2047.01	1438.74	3054.35	2217.98		64.7987	39.1507	56.8391	28.6054
2345.06	5269.31	1561.83	2629.24		66.6088	40.8225	58.2144	27.18
1552.59	1716.92	2703.17	3990.06		65.36	29.4495	57.4085	34.927
981.92	1431.9	1386.24	2465.2		56.7408	35.529	64.2668	35.2162
780.915	2581.07	2837.17	1360.83		63.094	32.0171	64.7902	36.7441
1425.52	918.88	1903.77	2016.98		61.3132	38.6725	50.9573	30.3747
2883.38	3440.67	1580.31	780.915		69.3449	42.56	55.8183	26.3621
1670.42	3588.88	3962.34	1035.06		73.2708	27.4847	54.9902	32.8244
1254.55	2945.89	2465.2	1418.59		58.9414	36.48	58.7651	30.8067
3765.95	3005.17	1009.64	2324.26		68.4	36.4075	67.0398	34.73
3285.39	2581.07	3317.73	882.573		67.653	39.52	60.4858	36.5217
3368.56	3383.67	1959.22	1372.38		55.817	40.4112	61.0639	34.7229
1945.36	3037.09	1765.15	3562.64		53.2732	29.4495	60.8	37.8294
3396.29	5282.99	2287.3	824.813		66.88	30.1924	48.8675	28.6871
1453.24	1210.73	1621.9	1834.46		67.8552	40.9693	61.212	31.0952
2278.05	1646.23	2312.71	5330.09		69.0152	36.6842	51.1918	32.8948
4738.63	2957.29	1409.34	1712.01		80.6681	39.52	63.6851	33.22
2770.17	921.16	1665.8	2176.4		61.9341	30.3076	61.5308	33.22
2100.15	985.003	1545.66	2509.09		69.92	36.3948	48.732	31.7418
1356.2	825.396	2042.39	2000.81		67.5364	36.4337	58.5036	25.7494
1887.6	1837.76	4472.93	2167.16		55.459	40.3528	61.7446	36.24
2407.44	2033.85	1633.45	3119.04		53.3702	42.4444	49.0038	30.8002
1684.28	3151.1	3287.7	801.709		67.4671	39.1289	53.2	35.0584
1233.75	1509.43	2513.72	1291.51		62.3392	33.2079	55.9924	32.6737
4163.34	3064.45	2878.76	1857.56		60.7728	33.3568	63.1763	31.3655
2629.24	4272.91	2539.13	3072.83		48.2291	29.8519	63.326	28.6869
1568.76	3187.58	5706.69	1580.31		54.5206	29.6297	63.84	35.705
3539.53	834.517	3153.7	2827.93		67.9509	41.04	65.023	37.5147
1044.3	750.153	1462.48	1806.73		59.2819	36.1335	58.8212	34.73
2465.2	1187.93	3442.5	4126.37		66.0407	39.1323	54.0018	33.0005
2562.23	4792.77	2613.06	1869.11		71.44	31.92	59.28	31.3867
2028.53	1317.9	1783.63	3523.36		64.0347	35.8794	48.64	26.1823
3313.11	4361.83	2252.64	1337.72		62.32	33.5768	50.6971	29.2018
1499.45	3363.15	1273.03	1346.96		68.1153	43.0448	59.3977	28.0086
3105.18	1634.83	2566.85	1132.1		66.0324	33.5815	43.9709	35.3688
998.093	1999.65	1346.96	1906.08		70.7847	28.88	69.1284	31.5871
2955	2305.18	3433.25	2271.12		67.092	35.2869	55.0435	31.71
954.195	1217.57	2418.99	5052.84		65.1322	39.0761	59.6355	34.73
2081.67	1306.5	1973.08	1404.72		69.92	40.3469	54.1567	27.318
4006.23	1379.46	2504.47	1108.99		59.4908	25.84	42.56	36.3524
2760.93	1162.85	2682.37	3135.21		67.3823	34.96	58.2423	22.6746
2576.1	3390.51	1342.34	2786.34		69.92	28.815	58.4845	32.0632
1848.32	1356.66	2654.65	1210.65		64.6346	26.5805	56.1138	33.4705
2853.34	3449.79	4063.99	928.781		57.6974	32.3839	55.7557	30.216
3033.56	1176.53	2638.48	1067.4		68.0635	32.6101	53.6296	38.1508
2077.05	3224.06	2083.98	1718.94		64.6925	31.4126	66.0231	27.18
993.472	2521.79	3287.7	1340.03		67.9973	38.8102	62.6965	31.5435
1377	978.163	1903.77	1289.2		48.2431	33.9335	58.3445	30.2
931.091	807.155	3149.08	1832.15		63.5947	34.2115	59.7381	33.22
1515.62	1705.51	2282.68	1201.41		60.2508	29.496	59.28	34.9555
2996.59	962.202	2347.37	1097.44		62.5407	31.92	49.0794	31.901
2435.16	4881.69	2723.96	917.229		56.8152	31.7224	55.4951	37.75
760.122	1689.55	1908.39	1127.48		63.7392	33.7506	61.0941	30.7043
2014.67	4234.15	2432.85	2393.57		69.8631	34.0704	59.4544	32.1346
1097.44	1618.87	1554.9	716.224		63.4627	40.3599	54.3631	27.1311
864.09	734.192	3047.42	801.709		67.7537	28.5622	47.1059	29.0205
1712.01	1345.26	3899.96	838.675		65.7919	30.8936	48.3548	35.7161
2141.74	1532.23	2365.85	5510.3		54.1779	38.2859	55.898	38.0628
2137.12	1374.9	1742.04	700.051		65.0909	36.3702	55.9468	31.3754
2511.4	1646.23	2754	1885.29		67.4272	36.4414	71.6652	32.6745
2851.03	2079.45	3583.43	1633.45		61.6603	36.3311	44.5806	29.9109
762.432	1176.53	1529.48	1115.92		71.041	29.383	44.4172	30.1618
981.92	928.001	3470.22	787.846		54.0786	36.9715	62.4636	33.6694
2603.82	1714.64	2370.47	1818.28		68.4	33.44	54.2588	28.8215
2795.58	829.956	1273.03	1363.14		61.51	33.3649	49.8262	34.1538
3955.4	1035.17	2259.57	2107.08		69.9661	34.8526	58.832	33.2041
2779.41	1518.55	1559.52	1564.14		52.0049	40.4725	47.2773	24.598
2668.51	2058.93	3225.32	1841.39		63.9003	37.487	44.1631	35.0496
1527.17	1151.45	2726.27	3174.49		58.6877	30.6514	51.68	28.2226
2007.74	2111.37	2670.82	1423.21		67.7389	36.48	58.1722	22.65
838.675	955.362	2964.24	1832.15		57.1847	30.8435	64.5272	29.2903
2578.41	1878.8	1152.89	1846.01		58.1298	36.48	56.9175	31.71
1742.04	779.794	4133.31	1601.11		66.8291	31.1725	50.7423	34.6127
3176.8	1151.45	2178.71	4985.84		66.6788	30.4	56.5536	30.3477
2802.52	3429.27	1716.63	1799.8		72.3619	30.4	63.1124	33.8462
2619.99	6865.38	2994.28	933.402		71.8554	33.4217	54.8613	30.5506
2446.71	1742	2331.19	1099.75		51.9753	28.7048	45.6	33.5591
1007.33	2305.18	1594.18	1746.66		69.0686	40.6066	56.9311	30.6061
1273.03	2494.43	2053.95	1224.51		50.9965	27.6469	53.1516	35.0119
1471.72	2152.41	2340.44	4895.74		65.795	34.3345	57.2451	24.8255
1263.79	725.072	3479.46	1092.82		65.36	38	44.6751	28.8806
2857.96	1151.45	2393.57	1485.59		63.4939	30.1702	62.9436	36.2017
4304.28	1653.07	1166.75	1035.06		75.5111	29.6482	60.869	32.6212
1508.69	2261.86	2675.44	5101.36		57.2005	38.1903	46.493	30.2
3643.5	1331.58	3183.73	1929.18		59.545	30.9379	56.4193	32.7462
1076.65	775.234	2541.44	968.058		45.5239	36.177	55.1852	34.73
4396.69	1760.24	1980.01	2296.54		58.4522	33.44	54.3718	30.7726
2234.16	998.684	3197.59	998.093		64.1876	34.1143	56.3113	29.0506
2361.23	2346.22	1594.18	2971.17		53.1402	38	46.6008	28.69
1275.34	2815.92	2693.93	757.811		70.7731	31.65	56.24	35.2741
3359.32	1005.52	1527.17	4565.35		55.7489	31.4605	56.3226	30.2
1088.2	3274.22	1635.76	1755.9		63.3622	31.5717	56.8223	37.0546
907.987	6434.44	1437.07	2204.12		57.3049	28.88	60.0073	32.5994
2994.28	1600.63	1984.63	3079.76		46.7299	27.4314	47.757	24.4213
1702.76	5326.31	3430.94	4389.76		70.8018	33.0784	45.2668	32.2741
2580.72	1329.3	2867.21	794.778		68.0621	33.44	54.2835	28.2205
935.712	2929.93	1300.76	873.331		68.8604	31.92	53.2	34.9191
3139.83	829.956	1760.52	2234.16		54.752	36.48	52.1198	35.5658
2557.61	3974.21	3024.31	1762.84		63.0593	36.0375	51.68	34.9403
2266.5	1639.39	1933.8	1910.7		62.738	37.2211	49.0174	31.052
984.23	711.391	1619.59	732.397		72.296	31.9149	62.32	30.3407
1011.96	4546.52	2645.41	1781.32		54.5377	30.6627	59.0889	34.73
2613.06	2941.33	2934.21	2227.23		72.5617	36.5931	51.3127	29.6771
1566.45	3463.47	2338.12	4003.92		67.7347	32.0074	44.5761	31.7635
1543.35	2314.3	3271.53	854.848		63.6213	34.5362	55.1316	27.832
3038.18	1279.14	2137.12	1236.06		55.0959	34.9331	49.9817	33.2402
3102.87	916.6	2860.28	1566.45		65.9816	28.3538	48.3977	24.3478
914.918	1466.1	2599.2	5471.03		57.6389	30.4	60.3842	30.6727
1952.29	3404.19	2550.68	3384.74		66.4927	30.5876	44.67	28.8332
1686.59	4512.32	2585.34	1252.24		59.0704	31.2768	53.6069	25.1083
4054.75	1411.38	2474.44	1303.07		70.0747	34.96	47.4867	30.2
3710.5	2701.92	1420.9	6120.25		63.4637	31.341	53.4553	28.5978
864.09	4266.07	3583.43	1827.53		51.5259	35.2751	55.3334	31.71
2821	3905.81	2363.54	2855.65		57.5722	29.4926	57.6294	35.8958
2712.41	3682.36	1943.05	776.294		64.2413	32.784	47.298	33.22
1148.27	2013.33	3095.94	852.538		61.7743	34.2075	43.7222	27.7755
1933.8	3178.46	3470.22	3246.11		51.4764	38	50.2278	30.2
2150.98	1500.31	3174.49	1843.7		69.3028	33.3233	58.7891	28.587
1319.24	1853.72	2957.31	2104.77		58.3151	31.7405	54.8535	29.8741
1582.62	1256.34	4068.61	1675.04		53.2	30.0945	60.9718	33.22
1628.83	4872.57	4204.93	1085.89		55.9923	27.7856	54.141	29.712
2955	3089.54	3578.81	864.09		66.8107	33.9343	46.2131	37.405
2409.75	2444.27	2622.3	1279.96		57.4875	27.9011	44.8807	31.7756
1000.4	1019.2	1587.24	836.365		52.2402	36.48	57.1744	25.67
1462.48	2875.21	2643.1	1323.86		60.2555	35.8172	58.9624	31.6858
1199.1	1443.3	2139.43	981.92		60.6415	34.8461	50.8657	29.811
2056.26	3641.32	3407.84	2580.72		54.5012	33.7201	35.3345	30.1763
3179.11	1821.8	2398.2	2395.88		57.0538	34.96	47.0332	25.1703
2834.86	4749.45	3181.42	748.57		57.5194	36.48	51.1116	29.517
2823.31	2154.69	1889.91	1402.41		71.7405	28.0429	49.0677	32.0947
1058.16	4478.12	2985.04	2070.12		50.3906	28.88	54.9086	28.0059
2446.71	3511.35	2176.4	1524.86		55.0268	28.5285	44.3699	34.73
1705.08	3429.27	1554.9	3008.14		69.92	30.0233	53.212	33.7956
2610.75	1089.89	1222.2	1642.69		59.3761	34.8026	48.6165	29.3488
2053.95	3080.42	2132.5	2569.16		55.8585	34.9743	47.8337	24.5573
1333.1	3137.42	1129.79	6180.32		63.84	34.96	48.64	24.0862
2492.92	1281.42	3599.6	2056.26		61.4216	36.9268	58.5189	34.5984
1490.21	4724.37	2460.58	780.915		60.3167	34.6292	56.833	31.2578
2074.74	3976.49	1323.86	4865.7		65.6628	30.4	44.2544	27.3169
2913.41	1488.91	3192.97	1915.32		55.1019	36.8143	51.519	22.5049
1748.97	2553.71	2280.36	4013.16		65.113	25.3582	59.7273	32.7467
880.262	1577.83	3671.23	1700.45		51.4161	30.3227	58.5325	29.3786
3158.32	1450.14	2368.16	4401.31		50.5976	33.9853	49.679	34.5402
1219.89	2307.46	2451.33	1171.37		64.8063	29.1658	56.9924	33.22
938.022	3926.33	2067.81	1074.34		59.28	31.7419	53.2	25.3455
1014.27	1689.55	2562.23	1450.93		56.2045	29.5432	56.24	26.501
1383.93	2535.47	2506.78	3250.73		66.3631	34.8901	58.8269	31.71
2645.41	2777.16	2137.12	2060.88		59.8635	35.5017	51.4677	34.73
2190.26	750.153	3377.8	704.672		47.1468	27.8424	45.5828	35.0202
2479.06	4530.56	1684.28	764.742		62.6288	28.2971	56.24	25.071
2016.98	1908.44	1226.82	3162.94		66.88	23.4162	57.0734	25.9325
2823.31	3876.17	3775.19	1721.25		65.5777	37.6301	48.1082	32.0141
5436.37	2348.5	2756.31	938.022		49.1417	31.984	54.5747	31.71
2943.45	2665.44	2904.17	887.194		66.7943	35.1541	52.7562	32.3392
1716.63	1536.79	2897.24	2509.09		60.2865	26.3801	47.4695	29.2284
1104.37	1753.4	2830.24	787.846		67.4052	28.0718	42.063	23.4455
3555.71	3456.63	2455.96	1030.44		48.3832	30.9093	41.7583	33.7861
2800.2	747.873	2040.08	2345.06		60.8577	30.4824	43.1572	36.8733
1238.37	1475.22	1790.56	824.813		60.8	34.8526	59.9986	30.2
2996.59	4703.85	3149.08	4812.56		61.5707	27.36	53.4706	27.5182
2160.22	880.119	2345.06	1564.14		56.2834	28.1587	56.4719	25.67
1377	1593.79	1420.9	2927.28		63.5489	34.0108	48.3526	29.6331
2869.52	1742	1259.17	6178.01		53.7239	28.88	51.1337	27.8625
2804.83	2973.25	2747.07	1578		61.2684	25.84	57.8547	26.9249
3731.3	1327.02	3326.98	1751.28		56.179	28.88	59.28	29.3775
2968.86	6156.27	2183.33	889.504		59.878	23.7239	52.7268	27.7182
1307.69	2763.48	3733.61	1474.04		44.543	31.2538	45.9684	22.6897
2338.12	1671.31	2430.54	2763.24		60.3155	33.44	48.3316	33.508
3377.8	3032.53	1219.89	1843.7		56.2992	37.6788	59.6327	26.302
3451.74	3139.7	3370.87	2881.07		63.8473	30.4	51.5291	32.0578
2633.86	3819.17	1545.66	3821.4		47.9733	31.3828	50.6478	33.22
3031.24	2626.68	2449.02	3594.98		63.7684	27.499	48.7291	35.3063
1035.06	1012.36	1349.27	928.781		57.973	32.9418	59.545	33.1873
2781.72	1974.57	3290.01	5741.34		58.6935	34.3257	55.0247	33.22
887.194	3648.16	1547.97	1732.8		48.3357	31.6119	47.4416	37.6617
2710.1	1511.71	2950.38	1023.51		48.9827	33.5972	44.8899	24.9208
4142.55	1842.32	1871.42	1792.87		66.88	27.36	46.7785	35.0372
2321.95	1315.62	3507.19	2513.72		52.0043	28.6511	56.1403	33.0265
2973.48	2118.21	2317.33	2532.2		48.9255	29.7982	46.9739	28.3046
4322.76	4776.81	1670.42	1956.91		63.4265	28.1888	49.3797	30.3204
2867.21	1028.33	2028.53	806.33		66.1699	27.6238	55.9773	27.4447
2717.03	1078.49	1804.42	2469.82		54.0488	37.167	56.793	26.614
3486.39	4334.47	2756.31	1365.45		59.6984	31.2768	57.7388	31.3181
2513.72	1623.43	2548.37	1032.75		42.5758	34.96	58.3961	23.1449
2423.61	2658.6	1545.66	901.056		63.5561	26.35	63.2626	31.2676
1185.24	2081.73	3084.38	905.677		57.8866	30.4	36.5685	25.9912
3680.47	2175.22	1963.84	1633.45		67.8975	30.4	46.3308	35.4277
1238.37	2790.84	1353.89	2407.44		52.9227	31.1134	54.6084	27.6298
2086.29	1231.25	2016.98	4978.91		58.3445	26.3491	42.9182	34.4738
2146.36	4040.34	2174.09	1187.55		53.9221	35.1292	45.2768	31.8602
1811.35	1865.12	1212.96	1053.54		57.7804	31.92	54.9869	31.2927
1439.38	1352.1	2483.68	1113.61		57.5171	25.1446	46.2348	30.7639
1048.92	1185.65	3618.09	1739.73		65.0029	35.7717	46.7234	34.827
1139.03	1596.07	2229.54	2428.23		59.2032	26.7418	45.2484	33.22
2802.52	1625.71	2088.6	2432.85		54.7719	28.88	56.1101	28.69
1067.4	1486.63	1021.2	1822.91		62.1616	31.2024	40.5858	28.7306
3213.77	745.593	3107.49	1069.72		59.4448	26.6854	59.1108	26.0827
2363.54	1427.34	732.397	1081.27		54.6517	24.0311	52.0182	30.254
3756.71	1646.23	3026.62	1434.76		61.7279	29.9612	34.1069	27.1113
3070.52	3431.55	3158.32	711.603		53.0781	25.84	43.5211	31.9545
2298.85	2583.35	2083.98	2382.02		64.3902	30.0336	49.2674	33.22
1691.21	4640	1196.79	718.534		55.5523	33.764	59.4029	33.4896
2504.47	1810.4	3435.56	1030.44		66.3483	31.92	54.8615	21.5156
3424.01	3775.85	2458.27	1748.97		58.4718	26.1042	43.1638	24.9001
1698.14	3949.13	3712.81	748.57		57.9495	26.0681	54.1427	23.8868
2744.76	1979.13	1208.34	1578		59.7756	31.92	53.8067	33.22
2153.29	998.684	1804.42	1400.1		45.6	32.7072	52.6788	23.9953
3687.4	3746.2	1330.79	1236.06		59.1753	28.5923	48.8384	26.5858
3151.39	768.394	2234.16	5771.38		50.1644	21.28	41.1897	26.9632
2264.19	2784	2511.4	804.019		58.3099	29.0054	42.7833	26.8015
2442.09	1783.04	2414.37	1048.92		55.3677	27.4679	36.753	25.6555
1425.52	2184.34	2601.51	859.469		49.4308	30.3956	57.3235	24.16
2823.31	3087.26	2220.29	743.949		54.9752	26.0852	59.7222	32.6316
2021.6	3354.03	2109.4	875.642		51.5622	27.36	51.2133	26.0034
2086.29	868.718	3396.29	1605.73		66.8295	29.0752	42.419	27.18
2571.48	870.998	2449.02	4856.46		51.6494	27.9791	41.7007	28.2226
1048.92	1534.51	2885.69	2656.96		52.9515	25.3485	42.56	32.1527
2409.75	3039.37	2924.97	2989.66		46.4272	29.5097	56.8523	31.6649
2950.38	1960.89	3299.25	4033.96		61.6261	21.55	48.7174	23.7578
4343.55	2027.01	2834.86	850.227		63.431	30.4	61.5973	32.1001
1924.56	1258.62	1571.07	1171.37		49.7685	25.84	34.5369	31.71
3130.59	4019.82	1693.52	1210.65		57.973	31.8522	51.8002	33.22
2546.06	4270.63	2250.33	974.989		59.7436	33.1435	53.213	32.677
965.747	4229.59	767.053	1631.14		56.1394	30.243	41.5858	28.69
2467.51	2259.58	2324.26	840.986		61.4554	28.88	58.303	25.6776
3331.6	1557.31	1626.52	1065.09		58.9404	26.4055	48.8707	33.5494
1277.65	5960.18	1303.07	3895.33		59.4908	22.2113	56.7593	27.2663
1760.52	918.88	3960.03	2911.1		65.1604	30.4	44.9195	35.5697
3698.95	3778.13	3340.84	1494.83		62.32	28.88	43.7782	25.2429
3601.91	3208.1	2072.43	3382.43		53.1327	27.6877	50.16	22.559
1698.14	761.553	2735.51	4288.1		53.0954	23.2719	48.5313	22.7236
1480.97	1714.64	1936.12	1522.55		60.1548	21.795	54.8444	26.2693
3488.7	6069.63	2077.05	727.776		55.2336	27.7842	54.5904	28.7233
3040.49	4690.17	1522.55	2326.57		57.8593	24.32	40.9911	27.7465
2934.21	1523.11	4734.01	1326.17		61.3938	26.1756	61.8613	27.18
730.086	1434.18	3601.91	5272.33		46.0997	23.3441	49.0948	28.69
1300.76	3260.54	2245.71	771.674		50.3621	28.3538	45.2443	27.568
2241.09	1258.62	3040.49	1520.24		56.4194	28.0196	52.0336	24.825
2703.17	1871.96	2758.62	4422.11		49.9489	25.171	50.16	26.4711
2911.1	3354.03	2571.48	1400.1		55.1181	27.2277	51.68	24.1262
2740.13	2077.17	3105.18	1083.58		71.44	22.8	43.9562	19.8224
1700.45	4402.87	3259.97	5371.68		62.0512	25.4782	47.4389	30.1625
1390.86	3780.41	3336.22	1108.99		59.0153	29.6156	53.1327	27.1403
1256.86	2008.77	3816.78	2153.29		65.8867	24.0583	53.9371	27.0174
2490.61	1363.5	1208.34	1543.35		61.3376	27.5423	41.6217	20.6011
3541.84	1694.11	2878.76	1504.07		49.6951	29.1705	60.954	31.3935
737.018	3376.83	2220.29	2481.37		55.3302	25.1245	52.2214	20.8146
2890.31	2996.05	1737.42	1832.15		60.3885	25.1117	47.0352	25.3918
3225.32	1422.78	3973.89	1991.56		59.0453	21.4203	46.9419	28.1924
2823.31	1331.58	2483.68	1136.72		66.9959	25.84	46.1529	26.907
1700.45	2473.91	3638.88	859.469		55.1769	27.36	45.6355	31.0572
1365.45	3755.32	877.952	938.022		58.6595	31.92	49.836	27.7253
3075.14	2154.69	1411.65	1247.62		45.9279	74.1236	46.9519	30.5728
2063.19	880.119	1762.84	1513.31		65.36	84.8935	49.2599	28.8321
2797.89	1874.24	3419.39	1543.35		59.8124	62.9221	54.8798	26.4199
1289.2	2341.66	2204.12	2788.65		51.68	72.9222	39.9273	30.2
1753.59	2676.84	3812.16	6584.64		61.4747	77.7907	54.72	31.71
2418.99	3595.72	2790.96	1628.83		59.1584	79.04	52.4035	26.3181
2636.17	2373.58	2712.41	1813.66		66.7704	74.684	46.8686	31.1098
1337.72	1926.68	1397.79	1850.63		68.0677	67.0883	51.496	25.2829
3160.63	3924.05	2578.41	1480.97		60.0701	68.6939	41.0599	25.67
2090.91	2432.87	2465.2	4493.73		58.4331	69.9967	54.5264	33.38
3056.66	987.283	2936.52	1968.46		49.9931	102.171	45.6	29.8351
2199.5	1721.48	2338.12	743.949		63.84	69.9332	41.5382	21.14
3657.36	2656.32	2356.61	5022.81		54.3086	74.6079	40.8508	24.9546
4084.79	2834.16	2086.29	1647.32		64.5629	59.4448	45.5577	24.1262
2416.68	1431.9	2266.5	2347.37		62.3151	82.8276	55.2957	28.69
3966.96	4282.03	3655.05	5383.23		57.5297	55.6811	49.8209	26.7672
1614.97	2296.06	1277.65	1169.06		56.24	63.84	39.1093	26.5346
3149.08	1516.27	3100.56	5849.93		66.6549	68.7263	47.12	27.18
1256.86	1618.87	2264.19	2109.4		57.4075	63.8393	49.8346	27.8179
1169.06	3472.59	3012.76	1448.62		63.0464	68.9961	50.9661	27.7025
2134.81	953.082	3162.94	1148.27		65.36	67.7454	42.9253	29.1654
4978.91	2375.86	2042.39	1601.11		62.9751	78.3852	41.04	31.1477
884.883	729.632	1839.08	2079.36		51.372	68.7417	50.1875	31.0781
3038.18	948.522	3403.22	1993.88		51.9512	71.8317	49.8144	30.5062
3063.59	3914.93	1099.75	1189.86		65.36	75.1782	50.8408	28.4415
2534.51	1903.88	2913.41	1402.41		63.6213	70.6388	53.2	21.2144
2781.72	2642.64	3172.18	4043.2		48.7307	90.9864	42.0045	28.7233
3181.42	1887.92	739.328	949.574		65.6155	84.0818	43.8774	30.2
1940.74	3461.19	2740.13	2645.41		62.1032	78.9016	51.5578	26.7152
986.541	1242.65	2758.62	4466		65.7234	71.4506	45.5488	30.1612
2243.4	3488.55	2804.83	2342.75		62.5339	85.3605	45.415	28.69
2435.16	1924.4	3084.38	1199.1		65.182	77.2326	39.52	29.8448
1166.75	2204.86	2465.2	1575.69		59.7035	64.1097	44.0829	29.5202
2851.03	4126.98	3495.64	6642.4		55.8183	63.7305	40.7104	23.4951
2442.09	1616.59	4147.17	1390.86		60.9963	57.4928	39.928	26.4801
3442.5	1479.78	2543.75	1894.53		54.72	70.4662	49.935	30.1957
1474.04	1931.24	5038.98	3539.53		52.9986	74.0655	40.3575	30.2164
3440.19	6049.11	2580.72	5108.29		56.24	89.68	47.12	23.7572
1954.6	4997.98	3442.5	871.021		65.36	72.2239	38.853	27.2663
1231.44	759.273	2719.34	1238.37		52.0144	79.9065	41.1413	21.7752
1949.98	1406.82	1906.08	2539.13		62.9331	87.0939	50.4294	28.2611
2705.48	2815.92	3052.04	755.501		46.3367	67.0136	48.3395	27.9918
1876.04	1210.73	1286.89	2236.47		59.28	83.7902	42.7175	24.16
2114.02	2752.08	1076.65	2250.33		61.0797	78.1971	53.1327	30.2
1846.01	1491.19	6328.19	2065.5		51.361	69.9697	46.7078	21.14
1818.28	2633.52	1624.21	2444.4		68.6536	73.9577	39.502	32.2684
3216.08	893.799	1531.8	1365.45		54.6908	58.2346	48.4061	26.1378
1767.46	3892.13	1081.27	4944.26		55.7823	59.4316	46.6773	21.5552
3255.35	2159.25	2684.68	1051.23		54.1479	70.4986	47.5737	30.2682
3426.32	3515.91	2520.65	972.678		49.8144	84.6512	46.415	27.18
2370.47	2929.93	3091.32	1880.67		56.5969	78.5825	49.5318	28.69
3377.8	1607.47	1889.91	1474.04		64.2992	83.2731	51.68	31.71
924.16	2426.03	3278.46	3243.8		45.6841	58.898	44.1461	26.1573
3206.84	1755.68	1169.06	4900.36		66.6122	71.1387	51.68	23.2582
2770.17	6197.31	1513.31	1051.23		67.8414	92.5079	46.8492	28.5871
3421.7	1404.54	2693.93	847.917		56.1919	73.9276	48.64	82.6385
1386.24	1755.68	2948.07	2361.23		59.2255	66.503	49.8223	89.68
2781.72	2868.37	3858.37	1379.31		52.6819	67.4892	52.6339	98.1954
2465.2	3604.84	709.293	2012.36		61.8857	67.6294	51.3571	87.7521
1072.03	2419.19	1843.7	1938.43		50.1322	86.7452	46.5617	62.8259
974.989	1903.88	2841.79	3008.14		62.32	74.8108	51.6609	71.3562
3056.66	1080.77	1610.35	2342.75		65.7531	76.3266	51.0659	72.9527
2430.54	4776.81	2400.51	6379.01		48.5252	87.6412	30.4	69.3449
2405.13	2590.19	2227.23	1337.72		50.5757	70.7351	48.64	88.16
954.195	1687.27	3821.4	1349.27		58.9267	67.3012	53.7783	74.6721
2086.29	2072.61	3047.42	977.299		55.3348	54.1519	43.3815	78.3043
1894.53	1037.45	3574.19	704.672		57.986	84.8196	51.149	73.0143
1041.99	1719.2	2733.2	1136.72		48.6306	67.1667	42.56	61.5513
3054.35	1970.01	3012.76	1903.77		61.4286	63.9241	41.6217	81.7976
2398.2	2063.49	2670.82	889.504		57.138	72.699	46.8849	77.105
3070.52	2847.84	3065.9	5789.86		65.2944	76.6829	53.2	92.0684
4350.48	2786.28	1425.52	3393.98		51.3423	76.6755	45.8276	71.2867
3775.19	2813.64	4269.62	1709.7		63.5368	82.08	43.6438	81.4941
2412.06	2011.05	2141.74	4835.67		46.3268	77.2374	48.64	57.4565
2333.5	2084.01	3144.45	1039.68		55.6996	69.5961	54.7937	79.04
1446.31	2704.2	3218.39	887.194		54.72	72.5924	51.9022	80.2014
3146.76	1425.06	3015.07	3283.08		50.8746	62.6965	48.64	58.4508
912.608	3896.69	2042.39	1386.24		63.1025	76.9488	40.2733	83.3626
958.816	3848.81	2698.55	3253.04		42.4324	82.3101	39.52	57.7764
2303.47	1256.34	1046.61	1774.39		60.956	61.1316	50.16	69.8361
2321.95	1342.98	2583.03	1661.18		49.309	71.2615	53.3178	73.2787
1922.25	5522.4	2656.96	1240.68		54.5989	62.189	49.7651	67.3598
2652.34	1080.77	2351.99	2760.93		67.1925	55.6084	49.9428	81.1183
1554.9	1801.28	1628.83	1011.96		51.68	65.8303	47.1147	66.7501
2684.68	4288.87	1432.45	2733.2		50.8225	77.8415	52.9086	68.8557
2164.84	2052.09	1298.44	1834.46		58.0154	54.72	46.8726	68.547
2673.13	1247.21	3320.04	3241.49		50.5246	69.2994	38.861	73.1198
2663.89	1158.29	2375.09	2687		50.3198	62.738	44.3888	59.7531
2726.27	1454.7	1381.62	912.608		57.1953	70.0905	44.08	77.395
1804.42	1067.09	2451.33	3752.09		49.1225	64.1626	50.9192	78.1889
2691.62	4177.14	2236.47	1504.07		59.7904	71.2302	44.08	67.7537
2319.64	1377.18	2347.37	2670.82		58.7894	67.5039	53.3787	63.6429
3276.15	3440.67	5923.87	2132.5		52.9319	85.1167	49.5739	74.4078
2802.52	1958.61	5524.17	1822.91		47.0191	62.0245	37.0393	77.52
963.437	3566.08	1716.63	1208.34		65.36	67.1886	42.1763	69.92
2804.83	3928.61	1231.44	2758.62		62.8065	75.99	38.2554	58.9458
1751.28	1482.07	1226.82	3269.22		63.223	68.4	50.16	68.1592
2458.27	2676.84	4355.1	1180.61		56.889	56.8831	48.1236	66.4409
1776.7	2674.56	4248.83	737.018		48.5342	61.9571	37.383	59.3077
1922.25	1105.85	2693.93	3664.29		48.4985	80.9465	33.4653	67.1529
1663.49	1443.3	2998.9	2855.65		59.28	74.197	45.3746	68.2275
1779.01	2017.89	2174.09	1296.13		58.912	75.0258	46.2126	80.7388
2751.69	1623.43	1882.98	1707.39		64.1833	79.5327	47.8608	65.6155
2735.51	2845.56	1631.14	3269.22		60.0108	75.2108	52.7061	71.2113
2821	943.961	2945.76	1792.87		57.3331	67.3823	51.68	72.7573
1515.62	4906.78	2197.19	1289.2		54.9305	70.0414	42.2159	65.36
1298.44	3171.62	3384.74	3488.7		68.4	73.4911	45.8755	70.6907
2730.89	2870.65	1855.25	1028.13		55.4865	54.9572	52.2523	58.3235
2063.19	3873.89	1871.42	965.747		43.7959	72.9253	41.1724	66.667
1959.22	3110.06	3308.49	1102.06		50.3033	71.0834	46.1257	62.7942
1714.32	3867.05	2652.34	5584.24		63.7565	77.52	47.8238	68.4
3058.97	5645.53	4844.91	6210.36		56.4895	58.7894	42.0223	72.96
2585.34	1721.48	4290.41	1383.93		47.7413	64.1298	49.6643	76.275
2945.76	2022.45	2388.95	1936.12		41.8799	51.9397	45.4992	67.846
1936.12	1486.63	1573.38	1413.96		44.8486	69.7453	36.177	58.3335
2638.48	1742	2187.95	921.85		59.7415	66.2722	42.8118	58.232
1621.9	1265.46	2837.17	1702.76		58.2652	64.6508	45.6	71.9424
2102.46	6083.31	2266.5	2442.09		56.24	58.2957	41.792	68.4
2058.57	1415.94	2033.15	1991.56		55.4176	65.9923	54.4477	61.6928
944.954	1450.14	2948.07	2035.46		57.2371	66.88	44.5761	66.3898
2458.27	2257.3	2797.89	1106.68		63.6606	75.1925	40.1062	54.7319
1416.28	779.794	5736.72	2490.61		54.369	60.4969	48.5709	76.6044
824.813	2229.94	1852.94	1943.05		56.8862	57.7892	52.5946	65.8599
820.192	1887.92	1712.01	5096.74		59.0272	52.2	52.2718	60.6405
5343.96	1714.64	4699.35	753.19		62.3764	67.4325	45.2064	75.9353
2710.1	3643.6	2012.36	5343.96		63.4637	75.324	43.752	66.3533
6196.49	1026.05	3114.42	1245.31		50.4487	64.2176	52.0642	71.625
6337.43	3693.76	1541.04	2284.99		53.4741	63.1039	46.3367	72.96
6161.84	925.721	1173.68	1298.44		57.8798	80.56	49.1885	63.4676
1386.24	3675.52	4094.03	2964.24		49.8981	62.8604	50.16	54.72
5799.1	3116.9	2807.14	1543.35		54.043	80.0635	47.6006	56.0217
5535.72	1434.18	1730.49	834.054		56.24	74.3203	39.2643	66.4538
5302.37	1582.39	2070.12	1864.49		58.4025	67.6362	41.04	73.6252
739.328	2722.44	3929.99	3456.36		44.309	65.3102	48.64	68.9716
2003.12	2177.5	3807.54	942.643		54.5742	58.7491	50.8898	68.6689
5893.83	1529.95	1425.52	1790.56		58.429	46.0116	52.927	55.6914
1882.98	1837.76	1266.1	2814.07		45.5614	71.4156	48.8416	55.2322
6637.78	1270.02	2589.96	1224.51		56.4649	82.5341	48.3074	54.2342
6476.05	1915.28	2211.05	1677.35		47.0853	63.0741	45.7983	52.2785
1446.31	2861.53	3176.8	1048.92		64.963	53.2067	37.2953	56.4747
949.574	1454.7	3581.12	1760.52		56.24	64.0261	49.7265	53.9331
1559.52	1662.19	3966.96	1053.54		52.4698	59.4544	52.5937	65.2038
6670.12	4213.62	854.848	2047.01		44.7898	64.9183	45.1553	65.6757
2033.15	2736.12	1032.75	1751.28		59.4893	63.852	47.7482	66.7562
1788.25	4576.16	1839.08	1365.45		49.2993	64.9969	40.9519	63.999
1695.83	5064.1	4408.24	2007.74		57.5581	75.7247	37.4829	70.8684
6586.95	2483.03	1226.82	764.742		56.24	57.3169	34.962	72.1761
6466.81	2330.26	5951.59	1067.4		44.7156	60.5313	47.2324	62.4862
753.19	811.716	3752.09	1289.2		57.76	65.6689	53.138	60.3359
2402.82	1723.76	1755.9	1162.13		61.3978	63.2476	41.6566	57.5913
6122.56	3914.93	4581.52	882.573		41.5333	54.3193	46.7299	53.8786
764.742	3087.26	2626.92	6152.6		52.6788	68.6381	51.8001	58.1951
912.608	3315.27	3276.15	1120.54		47.3	59.8715	48.7155	67.9585
6055.56	1928.96	2548.37	718.534		60.3837	66.4834	41.606	48.64
1441.69	2617.55	2774.79	1328.48		54.6345	67.2104	47.4403	63.9318
2137.12	4364.11	1243	1122.85		59.28	68.4	52.1647	63.3447
5440.99	802.595	3128.28	1115.92		52.6339	76	48.8433	66.681
1173.68	3230.9	3599.6	1266.1		59.8506	65.4816	41.04	61.5676
4091.72	2120.49	1973.08	1381.62		56.1611	76.2194	35.3798	68.3441
965.747	1336.14	3179.11	1182.92		58.4673	58.1129	40.8058	51.372
769.363	2389.54	2308.09	840.986		58.4684	66.3306	50.16	67.3344
1552.59	1919.84	2871.83	3440.19		54.6194	70.9323	50.16	56.4579
6231.15	2847.84	2361.23	1723.56		46.778	56.5578	50.8936	54.5994
3045.11	1862.84	1980.01	1490.21		60.3858	54.9523	41.6039	60.8
6750.99	1217.57	4211.86	910.298		44.0083	59.969	48.8161	57.1886
6984.34	2770.32	961.126	1896.84		55.1705	64.2668	39.52	67.3209
940.333	1288.26	2294.23	896.435		50.4517	46.2771	37.481	59.1914
732.397	914.32	5184.54	1471.72		60.8	51.4022	46.1575	52.3964
2204.12	2090.85	2652.34	2014.67		61.3993	63.7019	43.7782	48.7325
1889.91	1755.68	2867.21	815.571		56.24	54.3527	49.9817	59.28
1081.27	1133.21	1772.08	2765.55		48.3653	61.627	43.9927	62.6846
5570.37	3545.56	2564.54	1977.7		60.2752	70.1887	41.1527	65.0537
5639.69	1270.02	4036.27	1776.7		52.0439	47.9052	41.744	66.3533
4648.52	1338.42	1212.96	1439.38		52.7626	68.4976	44.6553	60.8
5579.62	2665.44	2975.8	1104.37		61.1318	66.4015	37.2431	54.5023
6147.97	3639.04	1247.62	1286.89		48.9696	63.8716	49.667	63.1102
6418.29	1983.69	2744.76	3636.57		65.9004	70.3066	48.64	56.7298
6836.47	4026.66	1346.96	1728.18		41.744	60.6415	36.8922	60.7217
836.365	1089.89	2562.23	1106.68		54.9793	60.8	43.1935	55.8702
3564.95	1974.57	2044.7	727.776		50.5189	60.9251	46.8252	54.72
2987.35	3648.16	2860.28	3601.91		61.774	49.1037	31.788	54.72
6044.01	3819.17	3523.36	1578		55.7788	62.7579	40.1764	68.9709
843.296	3958.25	1474.04	1067.4		52.9362	67.0356	43.5718	54.592
6108.7	1333.86	2451.33	2402.82		47.12	58.2949	45.7222	48.2969
704.672	1985.97	2259.57	2160.22		58.1421	61.7842	42.56	58.6628
1474.04	3062.17	1829.84	1397.79		47.0306	51.1734	43.8951	52.2574
6184.94	1475.22	1617.28	1377		48.0843	65.36	43.3494	60.0803
709.293	1418.22	2019.29	1695.83		62.32	55.2266	43.1835	46.8656
806.33	4411.99	1866.8	1407.03		52.5135	50.635	46.0373	63.0939
6924.27	1242.65	1947.67	1305.38		54.72	67.4798	46.2464	53.9118
2742.44	900.639	2125.57	3139.83		60.6578	57.6843	44.3325	50.6609
5623.51	4897.65	3204.52	1132.1		56.6828	53.1475	50.8007	59.28
5078.26	2284.66	4135.62	5350.89		53.736	53.7346	48.3343	47.5661
755.501	1596.07	2268.81	1832.15		56.258	71.44	39.52	61.7464
6191.87	1171.97	1638.07	1134.41		61.7168	69.92	46.4403	48.5011
5591.17	3739.36	3119.04	864.09		54.4844	52.3488	41.422	58.6979
1273.03	2159.25	2742.44	1832.15		57.229	60.1594	42.5811	57.9121
1025.82	1454.7	3657.36	880.262		56.24	48.0675	46.1372	54.5055
6157.22	2020.17	1330.79	3278.46		49.5005	73.2183	41.9792	61.8764
5919.24	1404.54	2088.6	898.746		43.0992	65.534	47.3461	54.8615
6790.27	1785.32	1273.03	1212.96		63.0801	58.6935	37.4007	59.9256
1074.34	5032.18	4355.1	1587.24		51.0004	58.7649	42.2167	60.8
6418.29	2519.51	1614.97	1055.85		50.1206	60.6139	44.8594	51.7795
6120.25	1429.62	3594.98	1383.93		52.3844	73.3989	48.3543	50.8178
6108.7	2966.41	4782.53	4341.24		57.1439	66.8033	45.7142	64.5515
6450.64	2945.89	3123.66	914.918		62.0912	69.627	42.56	59.28
6016.28	1591.51	5554.2	2444.4		51.7742	59.758	41.5238	56.6152
4997.4	1046.57	2130.19	3765.95		46.528	62.2246	45.0896	42.5037
861.779	807.155	2633.86	1289.2		56.4567	47.188	46.0784	55.2908
1483.28	1466.1	2703.17	2324.26		56.9868	54.9446	38.064	60.7942
6372.08	2932.21	1716.63	2774.79		45.2852	64.215	41.5333	55.4715
6905.79	811.716	3842.2	2222.6		48.64	68.5059	43.9071	53.5207
820.192	1954.05	2132.5	4736.32		53.8216	62.3345	44.08	65.36
6614.68	1926.68	1148.27	5203.02		56.1808	71.4733	42.644	62.32
6880.37	1007.8	1543.35	2222.6		40.4484	57.709	47.6477	60.6498
6004.73	1696.39	2217.98	926.47		44.2358	65.8853	43.5291	59.28
5889.21	2907.13	1469.41	2243.4		48.0693	73.1841	39.9273	53.021
815.571	1447.86	1402.41	1986.94		57.3089	68.1639	46.961	58.6082
6339.74	4817.85	2444.4	2532.2		43.4355	75.6434	45.5989	57.76
6496.84	1541.35	1721.25	6180.32		45.9037	66.045	44.4323	55.8201
5614.27	1787.6	2654.65	956.506		56.4635	63.84	43.2157	62.9855
6831.85	889.239	2273.43	1695.83		61.232	69.92	42.3731	51.8753
3347.77	2886.61	2955	3188.35		55.7645	72.2159	42.56	51.7171
6924.27	2492.15	1813.66	1506.38		53.0992	54.9641	40.4403	51.68
6677.06	2533.19	984.23	1825.22		47.451	60.1676	37.005	55.0311
6644.71	2672.28	2707.79	5424.82		52.856	67.661	47.363	50.7346
5639.69	2727	2675.44	6836.47		54.5415	61.6413	45.5848	59.0952
4588.45	5066.38	2326.57	1321.55		45.012	62.8146	48.0843	59.28
6492.22	1133.21	3377.8	1145.96		60.1548	48.2192	36.48	59.6694
1065.09	1358.94	3620.4	718.534		64.5515	65.5187	44.9775	47.1815
4020.1	1616.59	2832.55	2754		58.1057	55.39	45.407	51.2191
5662.79	1500.31	2130.19	5923.87		50.16	61.7463	36.8929	50.3304
6688.61	1071.65	1219.89	799.398		45.3458	55.216	49.2838	60.4549
834.054	1340.7	4553.8	716.224		60.1742	55.5136	44.7682	53.8912
6485.29	3292.46	3407.84	998.093		44.098	64.5668	45.3535	59.5174
1420.9	2701.92	4445.21	1524.86		56.24	59.8965	42.9216	54.72
5840.69	2685.96	2229.54	1192.17		62.32	53.2668	40.5116	63.7562
6302.77	4913.62	3361.63	3994.68		55.2657	59.5801	39.1793	50.0258
6947.37	1402.26	4988.15	2257.26		51.6275	64.1798	44.08	48.358
2927.28	2920.81	1945.36	780.915		56.091	50.2374	41.1228	58.6935
6938.13	2004.21	1439.38	977.299		40.6201	56.7216	39.959	58.27
5487.2	1726.04	3264.6	1695.83		61.2527	53.1556	45.6355	48.2346
1014.27	2198.02	1869.11	2271.12		52.1968	63.1122	42.56	57.5801
1007.33	1374.9	4033.96	3673.54		52.3974	57.293	46.6435	54.8393
1046.61	934.841	3301.56	2386.64		56.473	68.4	48.6653	47.4267
6328.19	1846.88	1876.04	702.362		52.3046	51.5582	49.1571	54.0336
725.466	969.043	1827.53	2271.12		44.0417	56.9115	37.9242	51.5641
845.606	3331.23	1310	1700.45		54.7856	50.6223	46.0328	51.8055
5519.55	1938.09	1217.58	2409.75		55.6706	59.6957	34.9853	54.2978
896.435	1586.95	3241.49	901.056		48.2444	50.5885	45.6	62.8299
4868.01	1532.23	1314.62	1862.18		60.8702	54.8768	40.2334	53.0713
5685.89	1390.86	2412.06	764.742		52.3028	51.68	45.3177	51.4339
5468.72	2939.05	3340.84	1437.07		60.3293	59.28	44.7306	47.9877
6573.09	1598.35	2638.48	5884.59		49.4799	47.9887	44.4338	54.6298
1550.28	2692.8	4387.45	743.949		48.3198	45.4789	44.0012	56.0855
743.949	1213.01	2710.1	2351.99		51.8833	53.0368	40.6256	58.0022
5466.41	1664.47	2451.33	750.88		49.4472	59.5386	31.3862	56.8531
2014.67	900.639	2007.74	4692.42		59.5877	68.4	46.6548	49.1904
1122.85	836.797	6614.68	1760.52		57.76	59.141	40.6646	58.9294
1002.71	1705.51	5075.95	1564.14		53.0746	57.5151	42.0519	53.6333
	991.843	1254.55	1092.82		50.8001	58.5063	43.9814	54.72
	4744.89	1085.89	1215.27		62.604	53.5117	38.801	54.72
	1356.66	2652.34	2051.64		51.2397	66.88	35.6155	55.8739
	1552.75	1065.09	4916.53		57.4266	49.4131	30.5915	57.2451
	2594.75	2832.55	3895.33		49.3352	69.139	38.2732	58.3235
	2980.09	6071.73	3410.15		59.4313	48.64	34.0243	51.6253
	2362.18	2693.93	790.157		60.3155	56.374	39.4706	54.1567
	1707.79	2102.46	924.16		55.327	57.273	45.749	51.0043
	4024.38	1296.13	1913.01		55.9434	53.4019	34.7021	45.6792
	3306.14	1645	901.056		53.5117	44.08	42.7046	64.2237
	3490.83	1118.23	1423.21		60.4435	53.4476	18.7822	46.3102
	1028.33	2680.06	1323.86		55.299	57.9226	37.6482	59.522
	2426.03	1732.8	1638.07		58.9477	63.84	38.3376	56.24
	2225.38	1966.15	2356.61		58.4893	54.0471	40.1523	52.2617
	3146.54	1658.87	944.954		51.2456	56.3193	35.9701	47.7429
	2612.99	1076.65	727.776		58.8269	39.4245	41.0885	49.4795
	2514.95	1582.62	1125.16		42.579	57.76	32.8523	50.7711
	2578.79	2742.44	4343.55		61.1994	59.2992	40.028	56.6308
	1944.93	974.989	1381.62		57.76	57.6444	45.1805	58.8698
	1156.01	3463.29	1164.44		54.72	66.88	46.7006	57.3667
	2804.52	1263.79	1568.76		55.6455	52.8002	36.5415	50.1341
	2519.51	2673.13	954.195		59.181	51.5962	48.8187	50.1702
	1365.78	3052.04	1862.18		58.0399	52.0181	44.0554	51.3312
	1878.8	3601.91	5886.9		62.4166	70.2534	45.3177	56.24
	1894.76	1069.72	1513.31		60.0108	69.653	45.6	60.8
	2175.22	2619.99	2349.68		51.9342	53.7148	46.8472	53.9449
	5723.05	3694.33	2941.14		56.2081	46.9783	38.489	51.0866
	4503.2	1132.1	914.918		61.1482	62.2246	45.7499	53.2
	2216.26	2580.72	1494.83		51.9774	56.24	37.7189	45.6
	1710.08	938.022	5745.96		57.1631	48.185	32.7077	53.494
	3762.16	3521.05	3800.61		50.6032	59.0471	47.612	56.24
	5319.47	1527.17	771.674		53.578	60.2835	44.4929	42.958
	3276.5	2754	1446.31		51.68	60.6307	45.7546	50.606
	1938.09	3511.81	1938.43		53.1821	51.68	37.3895	54.72
	1637.11	1286.89	2613.06		59.1943	62.3001	40.4683	45.0239
	1552.75	1795.18	1813.66		54.0569	60.9315	44.0645	44.5065
	2040.69	6138.73	2208.74		60.6985	46.5731	38	51.2678
	2651.76	2174.09	1966.15		55.0094	50.2107	39.0761	50.6108
	4537.4	2952.69	1060.47		60.8	58.0576	42.029	58.6822
	1769.36	3308.49	2345.06		59.3627	63.1009	35.2801	53.9585
	2508.11	4131	1552.59		42.5406	57.1081	38.6955	56.24
	1771.64	2844.1	1152.89		51.4276	52.5512	34.9853	54.8125
	2156.97	3227.63	1829.84		47.8238	65.6819	42.0699	56.5126
	1698.67	4602.32	2552.99		61.6465	42.0174	38.2336	55.5437
	1178.81	1187.55	2696.24		45.9896	49.2863	39.2301	45.8078
	1320.18	4426.73	5318.54		57.5524	45.7185	38.709	46.637
	2729.28	931.091	3188.35		49.8225	57.358	42.5753	39.0289
	1381.74	3495.64	1120.54		61.2322	57.4565	37.1175	49.778
	1224.41	3220.7	2254.95		54.046	59.28	44.5595	41.1772
	1224.41	1229.13	741.638		51.7906	45.5999	36.8882	54.72
	1684.99	1328.48	1587.24		48.1127	43.5718	32.8413	52.6111
	1881.08	3299.25	2388.95		55.4508	59.4138	34.96	46.767
	4430.23	2356.61	5983.94		55.8479	58.1125	40.7937	51.8592
	2514.95	1804.42	780.915		55.4954	62.7203	50.8252	53.7737
	2779.44	1390.86	2421.3		56.4298	54.4587	39.5651	48.2491
	948.522	1580.31	1256.86		54.6406	63.8155	37.5533	52.221
	3390.51	2187.95	1940.74		48.4014	65.9786	45.8223	56.24
	3431.55	2737.82	2527.58		45.773	52.997	43.3371	53.1575
	1755.68	2109.4	3294.63		50.9853	57.5524	46.503	51.1283
	1128.65	2070.12	6261.18		54.2307	56.3658	35.2906	54.5498
	3718.84	3957.72	1041.99		47.12	55.4964	42.4045	53.9353
	2854.69	3206.84	3213.77		45.9873	50.16	41.7541	50.16
	3021.13	1194.48	2282.68		50.1385	57.76	35.9282	42.5037
	1267.74	2733.2	2164.84		57.3672	50.0773	36.1836	42.2489
	3360.87	1568.76	1349.27		45.0235	51.1967	32.0765	53.2
	2261.86	4676.25	1527.17		49.7474	52.5671	31.3593	48.663
	5791.45	1018.89	4137.93		48.8187	53.436	43.5501	48.92
	2945.89	1663.49	1799.8		45.6	54.7839	38.6922	40.0865
	2070.33	1721.25	1783.63		41.4501	49.3745	38.6073	49.0667
	1673.59	727.776	2483.68		59.28	56.5089	32.27	40.4399
	934.841	1776.7	836.365		56.24	49.952	38	58.7909
	4279.75	880.262	3049.73		49.5122	61.4286	41.6355	43.2506
	1315.62	2610.75	3652.74		43.0745	54.72	40.5227	53.2216
	1099.01	2955	2102.46		52.3884	56.24	41.9744	47.3353
	2485.31	1668.11	1095.13		47.4411	59.28	42.3563	37.8847
	1199.33	1284.58	935.712		56.3071	47.8072	39.4427	47.12
	4697.01	3622.71	4941.95		53.0992	51.68	40.0072	47.1999
	3682.36	1102.06	2081.67		52.5828	53.47	35.6461	47.3926
	3119.18	2321.95	3192.97		51.8608	39.7885	43.6564	44.1602
	3924.05	2072.43	1462.48		49.4174	50.16	37.6482	51.68
	1187.93	2966.55	1245.31		47.4852	48.3132	40.2445	47.1578
	3180.74	3035.87	1231.44		59.28	49.5065	35.8574	44.9745
	3123.74	808.64	4137.93		52.5734	57.2127	40.4321	46.9551
	2524.07	2536.82	5461.79		56.2765	48.5995	29.198	48.64
	2047.53	3791.37	2315.02		52.2732	48.6653	41.0311	44.08
	1103.57	3514.12	1460.17		52.895	45.8918	34.96	56.4123
	3955.97	1289.2	3957.72		48.9526	43.4334	36.48	44.6617
	3283.34	1356.2	3146.76		56.4611	49.8681	37.4248	44.9247
	1493.47	3292.32	1018.89		50.6109	45.0618	35.909	50.8033
	3967.37	2007.74	977.299		51.0592	47.4487	36.3868	55.0028
	2827.32	1545.66	725.466		50.16	57.6134	41.239	51.1672
	3967.37	1686.59	1178.3		45.6422	51.1227	36.2547	52.057
	770.674	2682.37	1182.92		55.8071	59.9713	40.5624	43.8471
	1539.07	1804.42	896.435		52.638	58.6437	28.5637	50.0051
	3299.3	2504.47	2386.64		51.9634	56.7164	40.3049	47.1197
	3908.09	1455.55	1023.51		52.2477	48.9402	40.268	50.2825
	2565.11	3571.88	3807.54		46.3462	53.2668	41.6224	46.9455
	1406.82	746.259	1751.28		44.041	56.7896	36.4432	53.9398
	1705.51	2862.59	1980.01		60.4845	55.7355	42.56	55.6955
	3112.34	4172.58	1413.96		47.12	47.2231	38.4065	49.6866
	2932.21	2192.57	1413.96		50.16	45.1368	42.8818	53.0992
	2195.74	2892.62	1393.17		52.0281	57.76	40.253	50.16
	2337.1	1346.96	2730.89		50.4339	59.079	40.4877	43.6887
	1746.56	743.949	3026.62		44.7437	57.0524	39.5716	46.6008
	836.797	1892.22	968.058		56.4986	59.28	41.256	52.7215
	4256.95	2837.17	1273.03		47.6123	53.2	35.9835	45.8089
	2042.97	1829.84	764.742		56.2328	56.24	37.903	45.6
	4049.46	2615.37	6178.01		57.76	51.9703	37.481	53.0695
	4181.7	2663.89	3091.32		47.2758	48.8631	41.04	44.08
	1080.77	3241.49	894.125		52.6463	48.6312	36.9124	49.2439
	3155.66	760.122	1596.49		50.16	40.0902	38.3507	52.5951
	1352.1	1427.83	871.021		56.9116	53.0597	44.08	47.0716
	2774.88	2876.45	1289.2		53.7459	48.64	40.2497	54.6809
	4423.39	1058.16	2423.61		44.2963	46.4168	34.7417	48.9788
	3800.93	1427.83	2153.29		50.0365	58.3156	39.0873	50.16
	6812.94	3306.18	3075.14		47.4137	54.2548	34.1533	42.9401
	2656.32	2298.85	3366.25		58.1421	56.4719	30.7791	48.6025
	5989.82	1041.99	993.472		54.3721	54.72	33.3374	43.7959
	3208.1	2363.54	5727.48		55.3421	42.9055	38.0966	52.5859
	1441.02	2146.36	3793.68		38.9664	45.6809	40.0955	40.4194
	1162.85	1919.94	1795.18		58.4098	57.3317	41.04	53.8325
	3372.27	1952.29	723.155		58.1909	54.72	37.2841	49.9725
	3023.41	706.982	2640.79		60.8693	56.1162	30.2179	49.6217
	1356.66	887.194	6861.89		59.718	46.5731	39.52	52.9501
	2213.98	4643.9	829.434		45.3981	47.12	36.7017	52.0143
	818.556	1035.06	871.021		56.541	48.2346	35.4941	43.6901
	886.959	739.328	986.541		57.6602	53.754	24.32	41.04
	3686.92		1212.96		52.0281	44.08	35.9571	46.5798
	3395.07		2345.06		55.5229	25.3048	39.0728	51.0308
	1960.89		2564.54		54.4695	47.2284	41.1305	46.5912
	1046.57		2007.74		56.7748	43.9232	36.0581	53.2
	2211.7		5896.14		42.5032	47.498	40.2379	52.088
	1885.64		771.674		46.1213	42.6686	29.7989	49.3759
	1621.15		875.642		46.2243	50.6609	37.8773	50.7436
	985.003		834.054		50.9664	41.763	36.654	43.6204
	873.278		1735.11		46.7209	44.6035	38	49.2231
	3411.03		1418.59		57.3431	50.6772	37.5872	39.0989
	1824.08		5221.5		49.0526	46.4024	38	47.4433
	2498.99		1654.25		51.4354	48.9175	41.04	43.1281
	3862.49		3216.08		53.825	44.08	40.3598	40.815
	3002.89		940.333		60.5324	42.4941	33.4254	49.7718
	3087.26		2171.78		57.6108	38.1516	32.2398	41.6047
	1742		1259.17		56.5758	50.1821	38.6222	46.6167
	2453.39		3091.32		53.2	52.2719	40.8707	48.3514
	1819.52		1658.87		40.0337	52.2894	32.2588	46.8646
	4614.92		739.328		49.4507	48.3543	43.9335	52.5907
	3080.42		1531.8		49.9006	39.4904	37.7531	45.8938
	4767.69		4045.51		59.28	48.64	36.481	36.3212
	5645.53		3121.35		45.9167	44.08	40.2268	50.5498
[truncated: 1,969 more rows]

## Sheet: Figure3
Figure3D					Figure3F
WT-MRL	Sgcg-MRL	WT-D2	Sgcg-D2		Sgcg-MRL	Sgcg-D2
5.0756	21.0289	5.97525	46.0029		0.381391	0.62056
5.60526	19.5403	5.66401	56.871		0.208423	0.62714
3.90597	23.248	5.55011	64.6883		0.163061	0.78189

## Sheet: Figure5
Figure 5C			Figure5D			Figure5E			Figure5F			Figure5G			Figure5H			Figure5K			Figure5L
Sgcg-MRL	Sgcg-D2		Sgcg-MRL	Sgcg-D2		Sgcg-MRL	Sgcg-D2		Sgcg-MRL	Sgcg-D2		Sgcg-MRL	Sgcg-D2		Sgcg-MRL	Sgcg-D2		Sgcg-MRL	Sgcg-D2			Sgcg-MRL				Sgcg-D2
690.13	127.33		245.129	81.338		0.532	0.716		88.84	37.75		30.86	13.68		38293.6	28225.8		2108.2	863.6		1 Nuclei	2 Nuclei	3 Nuclei		1 Nuclei	2 Nuclei	3 Nuclei
926.77	118.9		296.096	95.958		0.494	0.687		104.71	41.07		29.53	14.6		39036.8	17989.5		3276.6	1092.2		0.486	0.264	0.25		0.744	0.233	0.023
925.27	118.64		471.394	93.059		0.586	0.7		123	39.55		22.11	13.71		44746.9	22530.1		2946.4	939.8		0.417	0.267	0.317		0.804	0.174	0.022
852.19	142.73		489.818	128.814		0.512	0.674		129.26	50.05		29.3	16.95					2540	812.8		0.463	0.167	0.37		0.74	0.22	0.04
728.73	205.63		262.973	172.268		0.563	0.657		83.51	54.49		25.04	17.83					2159	584.2		0.476	0.27	0.254		0.744	0.179	0.077
819.51	208.93		386.624	196.614		0.556	0.644		103.08	55.72		27.86	17.27					2260.6	1143		0.439	0.228	0.333		0.838	0.081	0.081
880.24	246.88		248.786	151.42		0.614	0.674		81.06	56.38		25.48	19.6					2006.6	660.4		0.455	0.255	0.291		0.611	0.222	0.167
529.95	471.48		355.342	139.901		0.571	0.595		107.43	60.24		33.33	22.16					2540	762		0.362	0.241	0.397		0.618	0.294	0.088
517	215.14		268.756	139.644		0.613	0.678		78.97	52.12		27	19.32					3225.8	736.6		0.421	0.281	0.298		0.526	0.263	0.211
561.68	157.66		345.302	103.216		0.515	0.714		97.35	42.99		30.7	15.82					1371.6	762		0.373	0.196	0.431		0.66	0.18	0.16
854.08	187.67		330.456	104.324		0.569	0.71		100.68	42.68		33.67	15.34					3454.4	1193.8		0.339	0.226	0.435		0.643	0.238	0.119
639.7	202.77		331.451	96.118		0.533	0.769		108.5	39.13		34.68	14.67					1778	711.2		0.377	0.189	0.434		0.683	0.22	0.098
1095.06	158.27		329.603	107.909		0.474	0.689		112.64	47.52		34.28	18					2514.6	1828.8		0.396	0.264	0.34		0.649	0.216	0.135
1020.28	172.01		313.53	113.988		0.528	0.662		115.06	46.43		32.66	16.41					2159	1879.6		0.467	0.233	0.3		0.753	0.176	0.071
994.44	194		346.387	109.705		0.579	0.726		109.47	45.08		27.94	17.32					3835.4	2082.8		0.418	0.273	0.309		0.656	0.194	0.151
1031.35	189.21		270.199	93.247		0.528	0.579		98.77	48.05		30.55	18.52					4572	1320.8		0.516	0.274	0.21		0.681	0.195	0.124
681.83	175.48		229.286	88.826		0.618	0.706		77.11	42.72		26.41	16.55					3708.4	2032		0.412	0.275	0.314		0.644	0.186	0.169
597.14	261.28		233.998	158.448		0.499	0.68		90.14	58.1		31.24	21.6					2794	1168.4		0.433	0.25	0.317		0.722	0.155	0.124
																					0.453	0.264	0.283		0.74	0.13	0.13

## Sheet: Figure6
Figure6C			Figure6D
Sgcg-MRL	Sgcg-D2		Sgcg-MRL	Sgcg-D2
75.5836	65.5836		1096.88	425.62
60.1669	63.9169		1170.42	382.703
177.667	63.0836		975.212	660.62
89.7503	74.3336		1283.96	352.078
120.584	66.8336		1099.17	432.078
104.334	70.1669		894.587	390.62

## Sheet: S1
S1A
	WT-MRL										Sgcg-MRL										WT-D2										Sgcg-D2
Week 10	169.87	169.19	43.96	160.87	151.2	60.82	184.94	41.6	170.59	370.17	2206.65	1600.23	1561.95	2035.21	1844.67	1463.07	1165.48	1864.02	2189.06	2323.94	32.36	51	163.71	19.78	64.98	35.32	231.21	293.72	51.68	56.23	1844.67	2059.2	1907.24	1931.62	1688.91	1871.23	2008.17	2106.18	1563.38	1547.7
Week 15	20.86	106.23	112.19	48.95	139.95	63.75	90.68	185.27	139.33	194.69	1850.39	1677.61	1990.52	1756.94	1768.14	1712.22	1237.03	1877.2	2099.67	1925.79	33.24	39.04	117.4	14.09	212.74	4.39	15.95	162.3	175.19	22.43	1885.11	1927.32	1943.81	1925.52	1393.31	1675.98	1297.54	1672.26	1774.65	2231.17
Week 20	440.25	130.6	14.07	13.81	38.74	221.97	205.74	320.15	42.55	37.28	1610.63	1886.87	1541.64	1704.13	1797.81	2096.8	1131.59	1843.31	1968.04	1439.87	2.81	28.84	40.62	55.54	83.1	21.74	33.14	29.37	58.83	60.13	1194.02	770.22	611.37	1324.31	1302.93	1782.19	983.19	1584.51	1282.23	1536.49
S1B
Sgcg-MRL	Sgcg-D2
1610.63	1194.02
1886.87	770.22
1541.64	611.37
1704.13	1324.31
1797.81	1302.93
2096.8	1782.19
1131.59	983.19
1843.31	1584.51
1968.04	1282.23
1439.87	1536.49
S1C
	WT-MRL										Sgcg-MRL										WT-D2										Sgcg-D2
Week 10	1	1	1	1	1	1	1	1	1	1	1	1	1	1	1	1	1	1	1	1	1	1	1	1	1	1	1	1	1	1	1	1	1	1	1	1	1	1	1	1
Week 15	1.103	1.082	1.078	1.248	1.19	1.141	1.228	1.029	1.067	1.138	1.075	1.108	1.147	1.144	1.096	1.246	1.188	1.219	1.233	1.107	0.881	1.138	1.221	1.093	1.041	0.983	1.053	1.08	1.051	1.135	1.033	1.09	1.191	1.071	1.143	1.109	1.011	1.029	1.154	1.093
Week 20	1.382	1.319	1.437	1.194	0.983	1.136	1.454	1.064	1.079	1.147	1.206	1.19	1.256	1.277	1.123	1.268	1.175	1.127	1.359	1.299	0.97	1.302	1.415	1.056	1.145	1.151	1.136	1.323	1.152	1.217	1.099	1.089	1.216	1.147	1.174	1.162	1.051	0.895	1.108	1.046
S1D
Sgcg-MRL	Sgcg-D2
1.206	1.099
1.19	1.089
1.256	1.216
1.277	1.147
1.123	1.174
1.268	1.162
1.175	1.051
1.127	0.895
1.359	1.108
1.299	1.046

## Sheet: S2
S2A
	WT-MRL					Sgcg-MRL					WT-D2					Sgcg-D2
Male	38.5	45.5	47.1	45.8	47.2	46.5	39.1	43.5	45.5	44.5	29	31.7	23.5	34.9	22.9	21.5	20.16	26	24.7	26.3
Female	56.5	51.7	50.5	42.2	41.09	40.5	42.08	41.32	38.7	39.4	25.39	24.5	25.5	23.4	22.3	16.74	20.1	22	23	17.6
S2B
	WT-MRL					Sgcg-MRL					WT-D2					Sgcg-D2
Male	31.87	34.44	36.61	34.36	35.37	37.75	29.53	34.71	37.87	34.36	22.12	21.71	20.1	22.52	17.72	19.68	17.65	18.75	18.71	19.23
Female	33.7	29.08	28.65	28	25.94	32.33	29.69	32.92	31.96	30.02	13.82	17.72	17.53	16.99	15.16	12.55	15.9	17.42	17.26	13.74
S2C
	WT-MRL					Sgcg-MRL					WT-D2					Sgcg-D2
Male	4.61	10.17	7.75	8.11	9.06	9.68	6.8	8.33	5.91	6.6	6.17	8.88	1.7	10.04	2.95	0.93	2.83	4.65	3.86	4.93
Female	21.07	21.68	19.37	10.97	12.16	5.54	10.62	6.86	3.9	6.03	11.39	3.62	5.32	2.49	4.5	2.05	2.23	3.57	4.54	2.12
S2D
	WT-MRL					Sgcg-MRL					WT-D2					Sgcg-D2
Male	0.1335	0.2247	0.1649	0.1776	0.1932	0.2156	0.1739	0.1922	0.1305	0.1552	0.2128	0.281	0.0805	0.2877	0.1288	0.0452	0.1524	0.1861	0.1563	0.1879
Female	0.379	0.4202	0.3854	0.2608	0.2981	0.1368	0.2535	0.1759	0.1012	0.153	0.4651	0.1531	0.2094	0.1064	0.2018	0.1227	0.1131	0.1649	0.2026	0.1506

## Sheet: S3
S3B
	Type I	Type IIA	Type IIB
MRL-WT	0.3	13.9	85.8
MRL-Sgcg	0.2	10.1	89.9
D2-WT	0.4	34.9	64.6
D2-Sgcg	4.6	29.7	65.6

## Sheet: S4
S4A
	WT					Sgcg
MRL	770.753	828.284	1009.85	1015.38	1218	1134.11	411.872	1035.35	815.755
D2	615.059	735.04	916.33	843.515	371.997	365.134	631.236	406.428	350.895	539.444
S4B
	WT					Sgcg
MRL	6.48642	7.11406	6.86161	6.32068	6.19615	8.9962	8.92973	8.33409	9.7141
D2	4.13553	4.71504	5.12957	4.76535	4.65891	3.69136	4.15392	4.35483	4.56408	4.73504
S4C
	WT					Sgcg
MRL	127.695	141.951	126.429	192.701	163.873	115.088	127.004	49.4201	83.9764
D2	148.725	178.899	143.294	192.29	79.8463	98.9157	151.961	80.5761	118.193	85.834

## Sheet: S8
S8B
Sgcg-MRL	Sgcg-D2
0.301773	1.16212
0.39791	0.902587
0.303438	0.872882

[truncated: 2 more sheets: S10, S11]
